# Supplementary material for: High levels of glucose alter Physcomitrella patens metabolism and trigger a differential proteomic response
Source: PLoS One. 2020 Dec 4;15(12):e0242919. doi: 10.1371/journal.pone.0242919 (PMC7717569; doi:10.1371/journal.pone.0242919)
Supplement: S1 Table — Values indicate the mass-charge ratio of the ion (mz value). (XLSX) [file pone.0242919.s005.xlsx]

## Sheet: Table S1
	S1 Table. Ions with a given common behaviour compared to control conditions. Values indicate the mass-charge ratio of the ion (mz value).
		Increase in				Decrease in
	Sorbitol	Both	Glucose		Sorbitol	Both	Glucose
	-451.49	-503.51	-610.78		-143.45	-79.96	-188.84
	-473.5	-521.45	-781.57		-116.92	-274.81	-98.95
	-758.84	-481.48	156.2		-699.61	-191.01	-79.01
	-597.62	54.21	141.23		-115.55	-111.03	-106.78
	-627.64	969.77	996.87		-57	-71.03	-97.02
	-275.52	919.64	230.33		-387.44	-72.97	-238.86
	-305.48	64.14	968.8		-133	-63.99	-46.06
	1008.74	582.68	198.19		-782.5	-128.96	-477.48
	556.49	940.71	30.18		167.22	-544.66	-161.57
	304.44	961.87	258.29		118.19	-115.05	-294.49
	180.94	68.19	94.21		159.19	-85.02	-414.57
	104.24	909.61	63.18		116.18	-187.02	-654.51
	795.61	290.42	76.19		152.18	-611.72	-303.43
	526.61	941.7	354.43		155.19	-324.69	-30.14
	105.25	180.3	256.19		365.29	-516.88	-288.92
	205.23	317.48	382.43		114.21	-217.89	-457.46
	508.52	289.44	204.25		157.21	-45.04	-62.03
	80.18	288.44	381.42		132.2	-87.01	-237.43
	963.75	554.66	55.18		130.22	-338.8	-134.93
	927.66	53.16	142.23		790.58	96.2	745.53
	395.38	726.65	95.21		217.24	119.18	377.39
	438.33	727.57	126.15		97.2	785.57	581.56
	555.52	583.62	203.21		117.21	331.44	414.43
	195.3	894.6	77.18		174.27	255.23	164.23
	437.33	48.15	44.14		75.21	87.2	371.35
	282.29	318.45	154.18		1006.92	148.2	307.33
	948.86	187.31	219.21		257.22	33.17	596.51
	57.16	175.25	82.24		261.24	171.18	656.59
	486.46	244.35	89.7		193.3	237.26	654.64
	467.37	188.12	247.19		712.68	231.21	349.34
	687.51	336.39	139.17		127.15	607.59	776.56
	468.38	272.39	32.3		235.25	99.18	819.6
	539.45		78.19		185.23	580.63	810.63
	600.47		72.2		128.22	236.3	738.61
	627.49				275.26	249.25	213.22
	206.25				108.17	131.21	265.26
	512.42				140.22	47.14	330.43
	373.42				115.18	579.61	303.34
	925.66				619.59	146.18	722.6
	561.46				98.19	135.18	431.39
	367.38				950.84	229.22	661.59
	495.42				791.57	158.23	325.37
	599.42				86.22	551.57	459.41
	1033.85				949.86	589.49	571.51
	904.64				100.22	264.24	479.45
	871.63				120.19	294.24	351.32
	829.66				620.6	209.26	781.58
	195.94				977.9	144.19	805.54
	221.21				79.15	138.19	558.37
	708.58				101.2	133.19	283.3
	453.31				786.58	281.3	197.26
	872.62				143.17	106.21	372.4
	527.58				978.89	153.2	481.41
	455.34				85.19	169.22	309.32
	273.35				84.18	191.31	286.39
	194.27				1005.92	215.21	254.25
	189.14				88.21	683.58	241.23
	454.31				647.62	239.28	801.7
	287.38				145.18	162.21	503.46
	301.31				932.59	341.45	329.33
	60.18				91.22	173.23	530.42
	731.54				163.17	284.39	450.4
	644.55				109.2	107.2	335.32
	501.48				70.19	849.62	326.37
	498.43				134.21	208.29	604.54
	464.48				648.64	172.26	42.14
	513.42				112.19	248.21	793.65
	905.65				90.25	129.14	682.71
	574.5				192.32	590.51	340.39
	71.18					769.57	768.64
	451.38					614.62	669.5
	390.39					615.62	430.43
	542.43					160.21	363.32
	496.44					137.19	489.49
	222.23					741.66	981.68
	673.47					821.65	401.37
	584.59					720.53	333.41
	274.34					313.42	632.42
	389.4					253.2	529.43
	601.44					233.19	518.46
	693.55					380.47	766.61
	606.5					825.58	406.38
	613.49					251.23	646.6
	933.65					225.25	165.2
	537.47					642.66	676.59
	509.42					267.38	445.39
	774.63					312.45	124.14
	207.21					359.46	319.33
	499.41					355.38	384.41
	490.45					250.25	223.24
	563.48					591.54	460.44
	409.35					709.55	432.39
	534.5					385.37	677.55
	730.64					323.33	277.25
	873.64					59.18	924.65
	446.43					210.24	296.3
	423.34					252.24	403.35
	562.46					921.75	759.59
	553.48					721.59	361.39
	183.25					783.54	690.67
	424.39					758.63	612.47
	344.43					178.25	697.57
	630.47					345.4	616.58
	374.43					757.58	713.63
	506.45					271.28	400.4
	540.5					893.63	602.49
	276.27					262.26	410.38
	469.38					297.3	935.7
	622.53					266.28	339.45
	575.49					788.53	934.88
	346.38					592.54	352.53
	452.45					278.26	387.37
	723.64					560.33	548.48
	754.6					243.26	434.4
	375.38					478.47	528.73
	500.4					608.59	538.5
	543.47					299.3	724.58
	516.51					376.45	429.37
	557.5					280.29	696.61
	715.57					216.25	569.45
	425.34					279.28	588.55
	517.47					177.22	417.3
	623.48					773.63	559.41
	657.54					245.23	695.58
	491.42					150.24	626.6
	649.56					166.23	511.41
	595.45					396.47	494.46
	710.58					585.43	392.38
	484.47					386.41	416.35
	315.45					756.68	458.46
	465.4					43.14	611.49
	482.43					246.25	679.53
	672.55					176.22	350.38
	686.59					295.29	347.36
	477.45					220.19	818.62
	645.48					342.45	532.48
	699.57					45.13	321.32
	671.55					240.29	761.5
	775.56					161.19	667.53
	533.48					348.44	675.55
	492.5					684.64	660.59
	666.59					311.34	521.5
	650.52					305.32	659.51
	628.57					179.24	300.39
	640.6					391.38	610.62
	507.47					833.55	587.51
	605.51					552.59	515.47
	629.44					211.33	420.42
	462.38					854.62	603.5
	456.33					259.25	565.52
	576.49					771.61	388.39
	111.18					407.34	638.59
	631.48					360.44	419.36
	570.49					408.36	717.5
	598.57					700.57	525.43
	568.53					226.26	475.46
	651.5					480.45	463.41
	202.28					789.53	487.43
	418.32					151.23	514.43
	268.34					689.49	688.49
	186.26					804.6	302.35
	1077.77					621.58	572.56
	404.39					725.62	822.65
	685.59					544.44	439.33
	586.55					269.26	594.54
	653.54					357.3	737.61
	449.44					227.25	476.44
	680.53					327.33	784.61
	681.57					242.3	567.47
						190.23	443.38
						201.25	577.5
						906.78	641.52
						184.22	364.43
						168.19	718.65
						625.57	461.39
						707.54	358.46
						472.38	103.2
						782.58	337.35
						796.6	402.41
						238.25	549.57
						732.54	633.57
						291.29	421.34
						547.46	474.42
						907.63	510.47
						760.58	519.44
						368.45	493.45
						149.19	694.54
						343.38	310.39
						362.38	535.58
						412.37	837.61
						285.38	701.53
						609.56	593.5
						797.57	578.5
						811.58	714.66
						232.26	473.39
						504.41	550.49
						597.55	536.56
						338.48	485.43
						863.61	564.5
						228.25	716.57
						762.53	422.37
						263.27	447.39
						314.4	643.57
						56.17	471.41
						497.39	293.3
						820.67	520.47
						393.33	505.43
						698.62	639.53
						488.44	658.55
						541.41	444.37
						670.62	702.56
						502.39	440.39
						803.6	678.57
						618.52	378.4
							435.37
							427.39
							523.47
							413.37
							466.42
							802.6
							617.48
							674.5
							524.48
							379.32
							729.6
							426.36
							704.57
							448.37
							634.58
							483.37
							394.37
							470.41
							270.34
							531.46
							652.54
							433.35
							573.46
							411.35
							442.46
							436.45
							545.47
							415.33
							522.49
							441.35
							546.49
							405.39
							428.38
							624.58
							566.5
							767.63

## Sheet: Negatives Ions
AproxMass	Control	Glucose	Sorbitol	x	Rank	PvalueE	PvalueC	PvalueEC	MassCentroid	PAOVE	PAOVC	PAOVExC
-610.7	972.944	27855.1	1299.5	1418.71	111	0.650488	0.0586484	0.316193	-610.78	0.605846	0.0372145	0.658748
-503.7	1428.87	21114.3	55507.8	25286.5	626	0.971835	0.00481254	0.115788	-503.51	0.964011	0.00624196	0.415629
-521.7	1494.32	31305.1	53478.4	22215.6	602	0.377426	0.0228922	0.267168	-521.45	0.356836	0.0224971	0.865065
-481.7	2102	36416.8	61626.8	19107.7	568	0.554587	0.015816	0.198615	-481.48	0.518892	0.0278725	0.524909
-451.7	13220.4	24842.3	61062.9	24969.6	623	0.835894	0.00514667	0.177584	-451.49	0.813478	0.00725915	0.648346
-473.7	30652.2	46590.8	107341	56869.9	748	0.914421	0.0250537	0.390164	-473.5	0.91056	0.0232507	0.749904
-758.7	1376.9	1441.13	1724.93	1452.09	131	0.155186	0.0704751	0.0222469	-758.84	0.0707243	0.0217396	0.105285
-597.7	1298.56	2100.49	43087.3	12700	470	0.800753	0.0494441	0.564601	-597.62	0.797753	0.04564	0.909237
-627.7	1513.07	1190.57	17136.8	1515.6	169	0.471689	0.0038272	0.172485	-627.64	0.424562	0.00846047	0.830758
-275.7	1547.74	1658.18	29604.4	1857.26	301	0.120863	0.0300782	0.189641	-275.52	0.114019	0.0414179	0.838466
-305.7	1586.75	1610.53	64198.4	12676.1	468	0.549552	0.0194334	0.400137	-305.48	0.538184	0.0282995	0.920716
-188.7	20298.5	3769.71	12777	12673.6	467	0.946066	0.0493843	0.0725312	-188.84	0.926329	0.0432029	0.0598395
-98.7	40523.9	23694.6	33442.9	33229.2	680	0.00326754	0.036093	0.00119609	-98.95	0.0023313	0.0175905	0.154339
-78.7	71255.1	24537.5	47669.6	40540.3	703	0.554828	0.000107922	0.0315024	-79.01	0.525468	0.000210704	0.927583
-106.7	1312.34	913.038	1111.37	1172.67	3	0.45135	0.104926	0.0742401	-106.78	0.323515	0.0242636	0.179478
-96.7	365098	198589	262849	246816	769	0.328098	8.02701e-05	0.00265059	-97.02	0.293041	4.5748e-05	0.519705
-238.7	62310.6	7132.33	17967	15722.1	525	0.643525	0.0267464	0.00904779	-238.86	0.552117	0.0194075	0.0125962
-45.7	403471	232941	292300	298404	770	0.426993	0.000766803	0.0441774	-46.06	0.408311	0.0009696	0.761266
-477.7	16894.7	1659.82	69594.6	22148.1	600	0.879946	0.00098644	0.0476529	-477.48	0.847197	0.00110421	0.479666
-161.7	7039.16	1564.63	21932.2	9786.1	423	0.510995	0.00830896	0.197727	-161.57	0.46984	0.0123628	0.763703
-294.7	35334.8	23990.1	47745.3	34875.8	686	0.96305	0.045042	0.177526	-294.49	0.959546	0.0442662	0.19518
-414.7	20872	1375.84	36636.1	12681.7	469	0.446053	0.0135356	0.211156	-414.57	0.410694	0.0227809	0.662878
-654.7	39521.6	2293.62	57259.1	7726.16	404	0.567442	0.0296604	0.201786	-654.51	0.527102	0.0238872	0.534501
-303.7	32896.9	10542.6	35762.4	31184.8	667	0.587929	0.00656601	0.164728	-303.43	0.556234	0.00806872	0.793349
-29.7	1542.43	1136.99	1533.28	1460.18	136	1	1	1	-30.14	0.00651883	0.00228268	0.00211826
-288.7	20169.8	1348.16	14501.4	1961.51	313	0.881574	0.0598	0.0567848	-288.92	0.844104	0.0154605	0.0977954
-457.7	37777	7793.47	32723.2	32967.8	678	0.865354	0.0266227	0.419292	-457.46	0.860208	0.0302704	0.75656
-61.7	6004375	956327	4508240	3823120	1541	0.660207	0.00505791	0.14055	-62.03	0.653308	0.00564098	0.671552
-237.7	23893.9	13516.4	21146.9	20166.8	581	0.956789	0.0318191	0.595399	-237.43	0.956231	0.0389473	0.890243
-134.7	28455.8	13758.2	24743.6	22386	603	0.93944	0.0226036	0.250321	-134.93	0.935231	0.0249958	0.436543
-781.7	69257.4	78819.3	45114.7	53188.5	744	0.27752	0.0281468	0.148823	-781.57	0.256985	0.0387549	0.476896
-143.7	18619.2	14412.4	1741.56	11796.1	452	0.957591	0.0314652	0.137682	-143.45	0.947568	0.0207759	0.225798
-116.7	21995.7	12568.8	1339.84	8990.4	418	0.435928	0.0281925	0.0571147	-116.92	0.370281	0.019521	0.173707
-699.7	47820.3	18207.7	1386.61	2254.92	345	0.849932	0.0422496	0.0544404	-699.61	0.792546	0.0469105	0.0444511
-115.7	39084.4	17458.2	10342.6	20298.2	583	0.102989	0.047358	0.0544514	-115.55	0.0885009	0.0453935	0.296397
-56.7	35027.7	19958.7	12273.2	19849.6	577	0.345644	0.000164406	0.0132096	-57	0.271435	0.000220237	0.741394
-387.7	19642	7447.69	1272.81	1715.61	256	0.532862	0.0118691	0.343996	-387.44	0.499552	0.0392447	0.777026
-132.7	46518.7	31384.9	17822.5	29779.1	660	0.950512	0.00141491	0.188363	-133	0.946633	0.00171208	0.963841
-782.7	83955.4	35271	10607.5	36289.9	691	0.881255	0.0201231	0.193903	-782.5	0.86758	0.0204902	0.388772
-79.7	53789.4	28787.9	35131.4	35789.8	689	0.148204	0.0254563	0.171448	-79.96	0.144837	0.0233961	0.880803
-274.7	47292.6	1170.39	2041.29	10643.8	438	0.715415	0.0058351	0.22029	-274.81	0.665015	0.0129084	0.704877
-190.7	39476.4	20270.4	22708	29213.4	656	0.267785	0.00730358	0.174822	-191.01	0.2563	0.00888926	0.949041
-110.7	80636.9	37545	42541	47692.3	728	0.511996	0.000627834	0.0265894	-111.03	0.486276	0.000441563	0.687964
-70.7	67645.2	36027.4	40504.8	52179.7	740	0.842457	0.000917608	0.149156	-71.03	0.834018	0.00130449	0.964293
-72.7	52058.7	24721.9	28973.1	35298.9	687	0.482266	0.00033072	0.031406	-72.97	0.456492	0.000338164	0.857207
-63.7	76423.9	42728.5	48435.1	53880.9	745	0.531322	0.00377323	0.168133	-63.99	0.523054	0.00517493	0.865818
-128.7	38356.4	24562.2	20096.6	26672.8	636	0.807892	0.0436979	0.380332	-128.96	0.802979	0.041643	0.623757
-544.7	31701.4	9987.23	8179.56	11177	443	0.135284	0.12395	0.0542302	-544.66	0.100308	0.0106835	0.620044
-114.7	86504.3	47653.9	42329.2	60738.5	753	0.583656	6.20583e-05	0.0258471	-115.05	0.558541	7.72473e-05	0.996726
-84.7	53896.3	31931.6	28594	37572.2	695	0.832815	0.0031604	0.242386	-85.02	0.825351	0.00499688	0.903175
-186.7	155358	28606.9	20020.6	40778	704	0.57542	0.0014766	0.0334207	-187.02	0.525858	0.00130352	0.444937
-611.7	46475.4	1168.14	1291.26	1545.93	184	0.443349	0.0250751	0.251087	-611.72	0.398702	0.0226386	0.980234
-324.7	112063	54134.3	56261.5	71350.6	757	0.338894	0.00263199	0.0612884	-324.69	0.302917	0.00556769	0.503286
-516.7	1736.63	1249.35	1240.45	1319.32	49	0.723536	0.00783017	0.0538511	-516.88	0.618534	0.00729587	0.182971
-217.7	3538.08	1562.11	1556.56	1615.71	217	0.173239	0.197789	0.0271178	-217.89	0.0967738	0.0436055	0.07852
-44.7	228689	175986	173964	190706	767	0.203979	0.0103651	0.178004	-45.04	0.200158	0.0136661	0.930146
-86.7	78725	36367.7	34589.3	51650.5	738	0.80474	0.000301236	0.0601446	-87.01	0.789823	0.000371033	0.917972
-338.7	95016.9	50394.4	47904.5	56484.2	747	0.909065	0.011324	0.0801585	-338.8	0.896296	0.0104564	0.199846

## Sheet: Positives Ions
AproxMass	Control	Glucose	Sorbitol	x	Rank	PvalueE	PvalueC	PvalueEC	MassCentroid	PAOVE	PAOVC	PAOVExC
96.3	3671725	2081060	1830400	2703570	1343	0.194993	2.33838e-05	0.000158245	96.2	0.0845277	5.16871e-05	0.0318249
119.3	10811700	6899650	6303380	7363840	1684	0.0390883	1.13131e-05	5.05958e-07	119.18	0.020261	3.11571e-06	0.00559773
785.6	7014165	3165440	2582670	3032725	1438	0.709966	5.261e-05	0.00618104	785.57	0.635331	8.08399e-05	0.416309
331.3	21369500	13966100	12564700	14313200	1751	0.285076	3.17174e-07	0.000104325	331.44	0.232794	2.73103e-07	0.80315
255.3	3701320	2775050	2490920	3029300	1437	0.000603122	3.97301e-07	1.18336e-07	255.23	0.000169336	1.15046e-07	0.536659
87.3	10500500	7545015	6697510	7866625	1694	0.0112745	1.25033e-08	2.61058e-08	87.2	0.00397298	4.2175e-09	0.190021
148.3	5890540	4586345	4219640	4748075	1598	0.588117	3.83861e-06	8.48064e-07	148.2	0.496355	1.405e-06	0.000979516
33.3	239108000	50660900	30170700	45500250	1798	0.00487197	6.2289e-12	8.31681e-12	33.17	0.000693224	9.2847e-13	0.174857
171.3	3210720	2618685	2566145	2798310	1369	0.00334262	0.00382023	0.00128785	171.18	0.00241101	0.00331313	0.449713
237.3	6660280	4140510	4003175	4484180	1586	0.0405927	1.54155e-12	1.41977e-12	237.26	0.0110178	2.74014e-13	0.0103299
231.3	6392085	4253510	4138300	4724840	1596	0.755705	9.37502e-08	0.000353028	231.21	0.720081	1.44248e-07	0.991375
607.6	26239700	17275000	16739000	18100600	1767	0.0238176	1.13702e-13	2.05858e-12	607.59	0.00592047	1.92317e-14	0.292505
99.3	8792300	5476660	5273200	6077510	1651	0.0831054	2.4785e-12	8.9274e-10	99.18	0.0346224	2.45008e-12	0.48279
580.6	10109950	5729860	5472935	6210890	1658	0.240535	6.98334e-20	2.51368e-17	580.63	0.100094	3.30963e-20	0.0468353
236.3	18550600	12462650	11600250	12717600	1740	0.362813	1.38545e-13	9.35259e-12	236.3	0.228552	5.32546e-14	0.0348249
249.3	4136555	3208410	3075290	3446545	1495	1.49083e-05	0.00171769	6.61039e-06	249.25	7.23272e-06	0.00189361	0.295978
131.3	6125900	4481260	4254730	5033750	1611	5.01853e-05	0.000722882	3.02866e-06	131.21	2.41246e-05	0.000195485	0.317284
47.3	11633650	6218310	5634185	7223920	1682	0.00084712	8.13727e-10	1.63438e-11	47.14	6.65652e-05	6.21063e-11	0.0406306
579.6	22847850	12749350	11683100	13925550	1747	0.170307	7.90501e-20	9.05237e-18	579.61	0.0557117	1.8446e-20	0.0394292
146.3	2939530	1960955	1850345	2362070	1231	0.10717	0.0027212	0.0522512	146.18	0.091049	0.00520527	0.819933
135.3	6738245	3945990	3658730	4383720	1582	0.0370051	6.88351e-11	9.30153e-09	135.18	0.0133644	6.14674e-11	0.607237
229.3	4289020	3202065	3080930	3495890	1498	0.000298036	0.00120751	2.76925e-05	229.22	0.000157606	0.000728804	0.243931
158.3	4615600	3451890	3317010	3770610	1534	0.000108168	0.000394162	4.35411e-06	158.23	4.45855e-05	0.000143007	0.299783
551.6	7984390	5248505	5445500	5726065	1635	0.192077	7.33869e-15	6.31214e-13	551.57	0.0920239	3.2953e-15	0.05528
589.6	27331700	17081800	17643100	18763450	1769	0.184126	3.17366e-19	1.69873e-18	589.49	0.0573565	2.42501e-20	0.00309611
264.3	2186500	1565305	1587500	1598465	1026	0.010835	0.000386751	0.000341177	264.24	0.00331848	0.000636285	0.144148
294.3	3870270	1365305	1407780	1436855	997	0.202629	1.36831e-09	6.38379e-07	294.24	0.00538546	4.47201e-08	0.337393
209.3	3224460	2306940	2333445	2575260	1300	0.00948065	3.4328e-08	3.58771e-09	209.26	0.00153896	8.72009e-09	0.0120934
144.3	2951695	2138000	2172235	2509980	1284	0.0104482	0.000292465	7.51245e-06	144.19	0.00308981	1.45355e-05	0.066154
138.3	4858260	3565710	3628250	3850880	1545	0.0150864	7.39259e-05	2.59515e-05	138.19	0.00853019	4.41236e-05	0.088218
133.3	8978590	6032060	6162325	6746800	1674	0.0273098	3.73422e-06	2.74993e-05	133.19	0.0163591	2.88657e-06	0.389737
281.3	3901720	3536380	3518870	3661600	1522	0.0107409	0.0112079	0.00435579	281.3	0.00877105	0.0117721	0.291111
106.3	19594000	13804450	13581550	14821400	1755	0.827968	0.00174293	0.0217651	106.21	0.815567	0.00178914	0.175727
153.3	3296460	2271655	2239250	2722005	1348	0.00213374	0.000563785	0.000146061	153.2	0.000967081	0.000319976	0.400848
169.3	3346175	2383240	2361135	2826765	1378	0.00171414	1.55824e-05	3.27956e-06	169.22	0.000505944	6.60535e-06	0.25372
191.3	6471260	3535145	3462340	4120740	1565	0.000243641	2.64083e-13	9.56267e-14	191.31	1.71355e-05	1.1252e-13	0.216172
215.3	14152900	6621985	6465160	8026110	1698	0.814693	4.1418e-14	2.69215e-10	215.21	0.742028	5.21527e-14	0.383715
683.6	4498000	3695235	3684030	3786940	1537	0.00469172	0.0164861	0.000163763	683.58	0.00328408	0.011571	0.0236508
239.3	19801950	13529900	13488400	14607600	1753	0.488132	6.9144e-09	3.69803e-06	239.28	0.416601	5.80048e-09	0.4949
162.3	2803930	2072000	2076455	2333175	1219	0.00388995	0.000851105	2.10377e-05	162.21	0.00122197	0.000325882	0.0390641
341.3	18826100	10723500	10752400	11509100	1733	0.263957	2.50418e-09	2.53696e-06	341.45	0.199609	3.3145e-09	0.761417
173.3	6935405	5152645	5172450	6042910	1649	0.000501945	0.0258269	1.01531e-05	173.23	0.000249546	0.0143068	0.00731915
284.3	11555600	8061260	8093360	8688720	1707	0.136138	2.75748e-15	1.51887e-14	284.39	0.049617	5.13798e-16	0.00735632
107.3	4006885	2451515	2718180	3007350	1432	0.00601895	0.000139102	0.00025178	107.2	0.003312	0.000373167	0.299365
849.6	2710875	1639535	1831160	1831160	1068	0.582533	0.0149986	0.199087	849.62	0.533332	0.0260076	0.495134
208.3	3626210	2153830	2410560	2649170	1327	0.389881	1.10496e-10	2.36924e-08	208.29	0.26169	5.3083e-11	0.220585
172.3	5218250	3124295	3521960	3659200	1521	0.0159898	6.84001e-10	1.48577e-10	172.26	0.00427637	1.47313e-10	0.0127395
248.3	2612120	2137690	2236765	2326340	1216	0.000628284	0.0211547	4.95795e-05	248.21	0.000216996	0.0134978	0.0253597
129.3	14609400	11574300	12197300	12530600	1738	0.117498	3.01218e-06	9.41446e-06	129.14	0.0808377	1.42696e-06	0.0790694
590.6	12793450	7930010	8964250	9192080	1714	0.234705	8.3625e-20	6.71901e-19	590.51	0.0817752	5.50969e-21	0.00359539
769.6	5086190	2160360	2671790	2685710	1336	0.751593	0.0122408	0.191985	769.57	0.737605	0.0126903	0.567923
614.6	14710900	8656550	9863710	9864510	1719	0.00199605	4.2415e-11	7.5891e-10	614.62	0.000498788	4.15782e-11	0.796378
615.6	6360010	4016420	4549620	4566975	1588	0.00317407	3.05974e-11	5.37345e-11	615.62	0.000751515	4.61634e-12	0.389145
160.3	2853040	1454700	1762150	2146485	1159	0.00251962	6.11337e-05	0.000300227	160.21	0.000790619	0.000143145	0.841856
137.3	4210400	2783585	3124140	3379710	1490	0.00111383	0.000491057	2.53917e-05	137.19	0.000464113	9.74914e-05	0.323989
741.6	3876000	3301560	3454010	3522030	1501	0.0687191	0.0399702	0.0136488	741.66	0.0602925	0.0377384	0.111614
821.6	2847180	2031250	2111240	2172470	1168	0.915976	0.0173644	0.316335	821.65	0.912092	0.0206764	0.636154
720.6	3647140	1965740	2106860	2118840	1154	0.930702	0.00195896	0.114152	720.53	0.924934	0.0025594	0.632687
313.3	9264855	5070330	5478080	5856040	1641	0.136239	4.59297e-13	5.24162e-10	313.42	0.0670783	5.25848e-13	0.607352
253.3	4984235	3269105	3447295	3937395	1551	0.0793905	1.11151e-08	1.59674e-06	253.2	0.0473031	1.33911e-08	0.574005
233.3	6676790	4869310	5064100	5586465	1629	0.0138399	9.31809e-06	2.17994e-06	233.19	0.00695252	4.52758e-06	0.0489262
380.3	15527900	9145745	10036045	11130900	1731	0.725972	8.58221e-20	8.74089e-17	380.47	0.588666	3.52142e-20	0.0434033
825.6	3463740	1710270	1922400	1988535	1115	0.689701	1.00252e-06	0.00124855	825.58	0.540598	3.07998e-06	0.832112
251.3	4651840	3247555	3448825	3650430	1518	0.00165632	6.87227e-06	6.69753e-06	251.23	0.000747315	4.04164e-06	0.623075
225.3	3489460	2496560	2630960	2832625	1379	5.92894e-05	0.000712668	2.7361e-07	225.25	1.63019e-05	0.000142685	0.0397482
642.6	11603800	6877940	7396165	7684230	1690	0.000693903	1.11973e-15	1.07112e-15	642.66	3.91582e-05	2.38133e-16	0.226531
267.3	20150900	11745600	12726650	13366600	1743	0.128255	5.66649e-10	4.63455e-07	267.38	0.0800913	7.57823e-10	0.841392
312.3	3223170	1763510	1925690	2076325	1142	0.376627	1.96947e-12	5.35453e-10	312.45	0.16598	4.18106e-13	0.303387
359.3	78744148	47876750	51434550	53043250	1800	0.177773	4.3476e-08	1.24062e-05	359.46	0.131928	4.73984e-08	0.683355
355.3	5723220	4460675	5006680	4952355	1607	0.408266	2.28601e-05	0.00129878	355.38	0.368053	3.34797e-05	0.298508
250.3	2534645	1642210	1998810	1965380	1109	0.0010283	2.73565e-06	1.77242e-08	250.25	9.86584e-05	1.12907e-06	0.00711089
591.6	18511550	13422100	15543400	15663200	1761	0.215209	6.69036e-09	4.62781e-08	591.54	0.142488	4.3193e-09	0.0224015
709.6	2585070	1527760	1966250	1916980	1097	0.677793	5.56048e-05	0.00254512	709.55	0.569766	1.9738e-05	0.476824
385.3	7278100	4441910	5622450	5684150	1633	0.693663	2.48783e-21	1.08925e-16	385.37	0.535244	4.02581e-21	0.436554
323.3	2440115	1732360	2037710	2092210	1148	0.0695878	5.20849e-05	7.97217e-05	323.33	0.0354034	4.81588e-05	0.0583242
59.3	20760500	11243650	15047500	15019700	1756	0.000986573	1.5282e-11	2.50631e-12	59.18	0.000129052	3.14627e-12	0.0879865
210.3	2164980	1604850	1885670	1758955	1056	0.0402342	0.000376997	0.000817927	210.24	0.0177824	0.000282056	0.237913
252.3	2386180	1617050	1991890	1913060	1096	0.00882637	1.11305e-05	3.35459e-07	252.24	0.00190891	3.28118e-06	0.00956544
921.6	2483550	2011280	2249650	2161190	1163	1.32866e-11	0.00444952	3.70932e-09	921.75	1.26122e-11	0.0288506	0.881515
721.6	2824980	1933545	2358030	2219620	1176	0.932671	0.0408591	0.377802	721.59	0.93008	0.0474581	0.51544
783.6	2599425	1081210	1713340	1727055	1048	0.359613	0.00490541	0.0520707	783.54	0.204398	0.00658396	0.505942
758.6	2921830	1192340	1909620	1884955	1087	0.0761994	0.00314286	0.00183456	758.63	0.0187044	0.00206917	0.0692467
178.3	2395750	1476150	1885345	1902200	1090	0.382698	1.45063e-06	0.000413422	178.25	0.250951	3.1663e-06	0.673413
345.3	2852440	1961140	2373675	2334520	1221	0.000301695	5.84513e-08	3.79588e-09	345.4	5.93351e-05	3.91371e-08	0.112636
757.6	2592840	1170855	1757510	1851890	1076	0.114276	0.00216265	0.000421317	757.58	0.0093767	0.000340027	0.0131334
271.3	2975125	1745945	2293320	2320270	1213	0.000176935	4.26961e-11	1.66291e-12	271.28	7.49384e-06	2.99348e-12	0.244907
893.6	2937110	2105440	2486940	2395170	1240	0.6926	0.000559518	0.00353815	893.63	0.631092	0.000445327	0.0721912
262.3	2006835	1548320	1761130	1646620	1034	0.00025392	0.00383737	8.95651e-09	262.26	8.16705e-06	3.43432e-05	0.000544802
297.3	2586910	1662630	2071075	2074355	1141	0.0273634	3.54935e-06	4.57419e-05	297.3	0.0124937	7.29176e-06	0.308086
266.3	2184580	1671805	1903820	1867750	1083	8.17136e-06	0.00313042	1.09551e-08	266.28	4.02813e-07	0.00146101	0.000862758
788.6	2827990	1877925	2292840	2088330	1145	0.124178	0.000103044	0.00106934	788.53	0.100024	0.000169551	0.218884
592.6	7210540	5086580	6034335	6103480	1653	0.631979	2.78959e-10	2.07873e-09	592.54	0.536437	8.99373e-11	0.0071396
278.3	2257900	1591100	1890120	1736985	1050	0.00181389	0.0227831	0.000676386	278.26	0.000712485	0.00899989	0.169037
560.6	2868460	1721310	2213065	2111010	1152	0.31856	1.24968e-07	3.22249e-05	560.33	0.180299	2.77252e-07	0.307342
243.3	3663090	2428770	2849875	2865210	1392	0.00476062	8.57508e-09	1.36683e-09	243.26	0.00116512	1.50055e-09	0.0543939
478.3	11615300	5207180	7094460	10890900	1726	0.013047	1.04616e-05	1.86024e-06	478.47	0.00665018	6.0964e-06	0.035312
608.6	12356050	7700910	9289010	9389780	1716	0.0206948	6.58175e-15	5.64212e-14	608.59	0.00407537	1.49777e-15	0.0920174
299.3	2404660	1492590	1811930	1687035	1037	9.50446e-05	0.000179988	6.10725e-06	299.3	1.08645e-05	0.000662355	0.130483
376.3	15558600	10258700	12125100	11445900	1732	0.282345	0.00104227	0.0462094	376.45	0.266277	0.00107435	0.884013
280.3	2517890	1717245	2002875	2004640	1124	0.00076354	4.56432e-07	1.14578e-09	280.29	3.97619e-05	2.02186e-07	0.0018609
216.3	2673970	1704930	2043030	2079655	1143	0.874237	3.7239e-06	0.000428101	216.25	0.84372	3.12531e-06	0.246174
279.3	5905600	4124260	4794035	4839620	1600	0.0312129	0.000126504	0.00102245	279.28	0.0234162	0.00011481	0.637008
177.3	4217920	1953720	2682775	2911100	1404	0.121413	2.34946e-16	1.03479e-13	177.22	0.0187355	1.08352e-16	0.273013
773.6	2860865	1636370	2061860	2057370	1134	0.951661	0.000753111	0.0280048	773.63	0.942814	0.000748807	0.324055
245.3	4254960	3254850	3637960	3644760	1516	0.00764645	0.0342309	0.00380571	245.23	0.00631235	0.0441314	0.141163
150.3	130107500	56537900	80822600	79840400	1806	0.944276	1.50253e-13	3.3652e-09	150.24	0.920893	2.96208e-13	0.675208
166.3	8927355	5634420	6852990	6737990	1673	0.681482	6.19986e-10	6.4425e-07	166.23	0.603402	8.40106e-10	0.321476
396.3	5957965	3972440	4717360	4709890	1595	0.481245	4.44991e-16	3.38291e-13	396.47	0.374362	2.7015e-16	0.11745
585.6	9080430	4211810	5830520	6047375	1650	0.429995	4.99383e-12	8.12623e-11	585.43	0.316498	1.75636e-12	0.012931
386.3	4534550	2312215	2820195	3045040	1444	0.0672442	1.77312e-16	8.06862e-18	386.41	0.0106547	6.45678e-19	0.00174301
756.6	1981890	1053965	1275845	1352930	968	0.0877417	0.000722803	0.0834914	756.68	0.0548996	0.0492487	0.652577
43.3	154884000	69393200	88334800	89604400	1808	0.0223186	1.61861e-07	5.59999e-08	43.14	0.00921005	6.58857e-08	0.0237541
246.3	2579740	1539905	1815920	1635300	1031	0.00270919	0.000591857	2.34729e-05	246.25	0.00026545	0.000434124	0.0454377
176.3	2313340	1623730	1819745	1838510	1069	0.0364025	7.14375e-05	5.09532e-05	176.22	0.00795871	2.8e-05	0.0714478
295.3	3941560	2629400	2994300	3002090	1428	0.00853247	4.8232e-07	5.64548e-09	295.29	0.00266085	7.28603e-08	0.00486764
220.3	2406925	1719665	1909240	1906640	1094	2.33566e-06	0.000344365	6.40715e-06	220.19	1.02785e-06	0.0017175	0.743235
342.3	6052260	3599795	4221140	4298360	1578	0.0341262	3.66942e-08	1.6277e-07	342.45	0.0143297	5.23968e-09	0.325943
45.3	9116050	5310675	6268980	6324140	1663	0.00272026	9.50544e-09	1.645e-09	45.13	0.000557701	2.15189e-09	0.077386
240.3	4045510	2755630	3151605	3238570	1477	0.0779109	2.16318e-09	1.79135e-07	240.29	0.040946	2.62148e-09	0.307426
161.3	2490250	1825180	2031315	2089795	1146	0.00143201	0.000266191	9.14578e-05	161.19	0.000421486	0.000830311	0.167564
348.3	3948290	2326510	2790915	2949735	1410	0.0292253	2.53564e-12	1.00909e-11	348.44	0.00578501	4.91008e-13	0.0628523
684.6	3168425	2601130	2793775	2793775	1367	0.000954988	7.52284e-05	8.12808e-07	684.64	0.000370901	4.02058e-05	0.0324663
311.3	2652185	1649755	1962120	2061700	1136	0.00416925	3.54877e-06	8.32245e-07	311.34	0.000943722	2.46525e-06	0.0670558
305.3	5829890	5173650	5405040	5508035	1625	0.26157	0.00172311	0.0014974	305.32	0.226495	0.00130468	0.0383295
179.3	2879865	2105195	2370310	2493300	1272	0.572443	1.10654e-07	2.5894e-07	179.24	0.429845	2.32483e-08	0.00707965
391.3	6315170	2902660	3894240	3923405	1547	0.00216905	1.72341e-12	2.10154e-14	391.38	0.000207413	4.81995e-14	0.0118402
833.6	2304750	1353750	1648210	2003260	1121	0.149025	0.0282815	0.00315875	833.55	0.0449848	0.0132876	0.0134245
552.6	3842300	2371020	2835170	2858480	1387	0.379557	7.20626e-18	3.92231e-14	552.59	0.21317	9.37955e-18	0.298908
211.3	3744020	2551050	2946320	3006155	1431	0.0182877	2.55123e-10	6.57747e-11	211.33	0.00545235	1.25547e-10	0.00576016
854.6	2250080	1103900	1439550	1502910	1012	0.285188	0.000563998	0.122683	854.62	0.193317	0.00541046	0.997264
259.3	2966780	2041925	2347325	2382810	1236	0.000806562	0.000807859	3.08038e-06	259.25	0.000286663	0.000204241	0.0360909
771.6	2652970	1708325	2235360	2131860	1156	0.839631	0.0514312	0.353528	771.61	0.834702	0.0495048	0.512993
407.3	10301600	4154845	7163380	6426910	1664	0.110666	2.1523e-10	1.79659e-09	407.34	0.0556932	6.47897e-11	0.0551551
360.3	30011600	20217850	25672500	23983500	1781	0.575755	6.7631e-07	4.33518e-05	360.44	0.516995	6.00693e-07	0.152472
408.3	4300250	2302025	3388795	3389950	1491	0.057207	6.59765e-07	3.01107e-07	408.36	0.0304024	1.16746e-07	0.034948
700.6	2528810	1873240	2258040	2215120	1175	0.303373	0.000750448	0.00352389	700.57	0.263683	0.00058042	0.144071
226.3	2348200	1564150	2015640	1904140	1092	0.10803	0.00040379	0.000893809	226.26	0.0611239	0.000227109	0.143578
480.3	3090960	2067570	2659000	2577870	1302	0.796432	2.23202e-07	6.9753e-05	480.45	0.752976	1.20495e-07	0.484866
789.6	3506880	1632070	2509455	2343645	1224	0.331826	6.1676e-06	2.21949e-05	789.53	0.228474	1.0164e-05	0.0111461
151.3	11777700	6251555	8928110	9124400	1713	0.853567	3.7586e-14	8.03806e-10	151.23	0.79574	6.89503e-14	0.6772
689.6	2868730	1684235	2281700	2281700	1198	0.522027	0.000174538	2.0741e-06	689.49	0.252858	1.41886e-06	0.000831667
804.6	2529930	1336660	1920090	2069925	1138	0.361951	0.000464074	0.0133827	804.6	0.257051	0.00101216	0.288344
621.6	4984260	4218100	4636230	4665630	1592	0.372143	0.00990202	0.000239135	621.58	0.326494	0.0082351	0.000835932
725.6	2545410	1249860	1890075	1691280	1039	0.834418	0.000477177	0.000649464	725.62	0.749272	5.32922e-05	0.0342355
544.6	2884850	1857170	2400100	2262290	1190	0.134219	1.70884e-12	1.52499e-10	544.44	0.0563674	1.58659e-12	0.0839508
269.3	3063730	1815170	2456000	2452290	1256	0.0343344	2.46541e-07	3.00266e-07	269.26	0.013902	8.88592e-08	0.0629519
357.3	3465070	2647300	3092890	3073730	1454	5.15902e-07	0.00103135	3.74941e-08	357.3	2.17277e-07	0.000518438	0.116332
227.3	3533275	2180685	2899760	2899760	1398	0.0250052	2.07422e-09	8.65202e-11	227.25	0.00632635	1.53088e-10	0.00381071
327.3	3824020	2046650	2970535	2987815	1422	0.302926	4.06412e-14	3.1108e-11	327.33	0.171004	2.40227e-14	0.285943
242.3	2714460	1817230	2306180	2257590	1189	0.310275	9.62289e-06	9.35483e-05	242.3	0.245708	4.37298e-06	0.128605
190.3	2443915	1637490	2077930	1840800	1070	0.103319	6.27372e-07	2.65215e-06	190.23	0.0184809	2.48325e-07	0.0743233
201.3	2764270	1968560	2409010	2351700	1227	0.00199416	6.34662e-05	3.35781e-10	201.25	0.00012355	1.80548e-06	2.52412e-05
906.6	2247250	1278490	1903585	1734665	1049	0.739287	0.000471002	0.00306361	906.78	0.629753	0.000279492	0.0659441
184.3	2521980	1657240	2232990	2041270	1131	0.230272	4.11518e-10	1.53975e-10	184.22	0.044879	3.20252e-11	0.000533144
168.3	2404100	1834515	2221650	2163685	1164	0.00423644	0.00471949	0.0004814	168.19	0.0016226	0.00212544	0.229115
625.6	3099040	1680820	2558135	2549360	1295	0.0522351	2.61043e-19	7.15806e-22	625.57	0.00478124	3.40781e-22	6.59881e-05
707.6	2505480	1271820	2028310	1970365	1112	0.506241	0.000117658	0.000623274	707.54	0.319171	2.44478e-05	0.187741
472.3	2439940	1847070	2237610	2251890	1186	0.191955	0.0305931	1.01477e-06	472.38	0.0828904	0.0100483	2.04171e-06
782.6	2719880	862128	1914460	1962650	1108	0.951744	4.33251e-06	0.00260475	782.58	0.909435	1.6089e-05	0.53341
796.6	2533745	1716620	2251970	2080970	1144	0.641352	4.46018e-06	0.000612025	796.6	0.571169	6.42012e-06	0.28918
238.3	2822635	1898700	2508005	2348475	1226	0.0751914	1.94908e-09	2.54714e-08	238.25	0.0322097	5.68039e-10	0.167334
732.6	3512370	985160	2398415	2398415	1241	0.0280308	0.000149824	0.000341011	732.54	0.00651589	0.000109257	0.312375
291.3	2644865	1813150	2362590	2287655	1200	0.014711	3.84242e-05	1.49792e-06	291.29	0.0061605	2.68379e-05	0.00674481
547.6	6318600	2166910	4586590	4040700	1559	0.674638	8.21349e-21	3.3021e-19	547.46	0.488117	1.09151e-21	0.00198266
907.6	2104010	1489005	1867190	1692725	1040	1.18156e-05	3.5541e-05	6.2212e-11	907.63	2.98279e-07	6.22173e-06	0.000251418
760.6	2322850	1308875	1901360	1851330	1075	0.0629111	0.00252428	3.02425e-05	760.58	0.00738848	0.000345694	0.0018288
368.3	2780780	2263030	2587680	2545665	1293	0.297212	0.00220669	0.00925517	368.45	0.267101	0.00224369	0.15651
149.3	8197830	4068070	6459290	6105665	1654	0.800527	3.30447e-14	8.88211e-11	149.19	0.716919	3.38945e-14	0.202105
343.3	3191980	1973775	2708925	2636710	1321	0.0388386	8.47992e-08	1.98105e-06	343.38	0.0197944	8.54076e-08	0.3516
362.3	3498300	1991405	2885645	2818620	1375	0.339275	1.79086e-16	5.14641e-13	362.38	0.198523	2.46599e-16	0.24558
412.3	3129820	1993760	2665710	2690090	1337	0.160004	2.14137e-08	5.17584e-06	412.37	0.112512	2.06808e-08	0.642276
285.3	5691380	3903360	4978990	4908855	1602	0.08878	6.51694e-12	4.79033e-11	285.38	0.0375098	1.58777e-12	0.0424969
609.6	4819085	2919500	4025740	3807490	1539	0.0432308	5.42237e-15	6.35603e-13	609.56	0.0152433	2.39143e-15	0.326958
797.6	2135355	1176250	1721115	1717370	1046	0.590359	0.0101106	0.000944679	797.57	0.269533	0.00102791	0.00349012
811.6	2748530	1255360	2071170	2028140	1129	0.224919	3.00335e-05	0.000249946	811.58	0.104712	1.06258e-05	0.183628
232.3	2856630	1921790	2475400	2411830	1246	0.129784	7.99708e-06	0.00113725	232.26	0.103288	1.34453e-05	0.847105
504.6	3591440	1788100	2856530	2659795	1330	0.176907	4.59377e-23	7.23977e-24	504.41	0.0333572	3.54223e-25	8.76238e-05
597.6	3785720	2003890	3081160	2939705	1409	0.212721	9.34646e-28	1.78493e-26	597.55	0.0317919	5.15604e-29	0.000890031
338.3	7431455	3767990	5960340	5518965	1626	0.363521	5.12732e-07	1.15209e-05	338.48	0.297407	3.78744e-07	0.0945346
863.6	2630850	919978	1845370	1848165	1073	0.240645	0.00401158	0.0573383	863.61	0.17931	0.00999722	0.692161
228.3	2283810	1701840	2069400	1946435	1105	0.00084402	0.00385674	0.000543415	228.25	0.000548301	0.0092062	0.28335
762.6	2340640	1025430	1773560	1777430	1063	0.133816	0.116041	0.00745939	762.53	0.0348532	0.0361818	0.015756
263.3	4266810	2783830	3695950	3537590	1502	0.0377797	2.27258e-05	2.79792e-05	263.27	0.0237872	7.36927e-06	0.168978
314.3	3824030	2230250	3194735	2903710	1403	0.16049	3.62437e-16	3.86283e-14	314.4	0.0633902	1.00525e-16	0.0885743
56.3	12839200	7614280	10789150	9951820	1720	0.725828	2.69158e-08	2.34861e-05	56.17	0.67626	3.54069e-08	0.480009
497.3	10262000	5060250	8118660	7215975	1681	0.409021	2.39461e-10	6.8555e-09	497.39	0.306022	9.50269e-11	0.0410334
820.6	2403745	1104495	1856910	1853490	1077	0.704573	0.000966106	0.0397424	820.67	0.554905	0.0013441	0.453018
393.3	10281850	5704100	8453310	7773300	1693	0.221806	6.68067e-12	5.2e-12	393.33	0.117339	1.23862e-12	0.00158488
698.6	2678690	1895805	2495215	2420045	1248	0.00572247	7.98438e-10	1.30485e-09	698.62	0.00127535	1.00384e-09	0.0589665
488.3	3002300	1971740	2738490	2509675	1283	0.0323621	3.42749e-10	1.25057e-10	488.44	0.00793442	1.33272e-10	0.00451224
541.6	9648500	4701530	8208390	6873390	1677	0.457058	5.65979e-12	1.43661e-09	541.41	0.347437	5.31121e-12	0.0883765
670.6	2921660	2090140	2705135	2632670	1318	0.00150008	1.43614e-12	1.09794e-17	670.62	0.00010113	5.3303e-15	3.01605e-05
502.6	3932070	1809245	3294855	2685220	1335	0.248015	3.01382e-25	5.64189e-26	502.39	0.0565304	2.13776e-27	3.42845e-05
803.6	3104865	1515640	2536080	2300500	1201	0.84065	1.89148e-08	8.38381e-08	803.6	0.762635	6.6651e-09	0.00363971
618.6	2718010	867672	1973935	1844855	1072	1	1	1	618.52	0.0976318	4.91544e-05	0.0411343
745.6	3159660	1516680	2575420	2575420	1301	0.224057	2.04456e-12	4.15904e-09	745.53	0.0625335	7.7409e-12	0.320212
377.3	6028220	3799675	5310120	4944600	1606	0.140009	1.15063e-11	3.73982e-09	377.39	0.080241	7.6227e-12	0.466195
581.6	3312030	1923715	2864040	2732670	1353	0.00958605	1.67766e-25	1.18522e-29	581.56	0.000223059	1.29919e-28	1.9379e-06
414.3	5504770	3096200	4719570	4661525	1591	0.462089	9.62312e-20	3.7229e-20	414.43	0.263968	1.78041e-21	0.000147525
164.3	3377010	2325660	3054270	2981490	1419	0.196828	1.52814e-11	4.94781e-10	164.23	0.0983872	3.91044e-12	0.086096
371.3	9943245	6567990	8889575	8507930	1704	0.148748	4.78837e-09	2.8205e-07	371.35	0.0990021	2.89628e-09	0.25847
307.3	3333770	2074740	2951195	2839830	1382	0.0250227	2.47961e-09	9.04448e-09	307.33	0.00958676	1.26918e-09	0.09179
596.6	2192150	1332405	1926420	1628080	1030	0.449669	0.000475497	0.000310684	596.51	0.150516	9.1143e-05	0.0146293
656.6	3205000	2224975	2914690	2784310	1364	0.109612	2.98946e-10	3.5017e-09	656.59	0.0596746	1.02776e-10	0.0767291
654.6	2638475	1909770	2445225	2337310	1222	5.84482e-09	7.90645e-06	4.50159e-11	654.64	7.67727e-10	8.04555e-06	0.192414
349.3	6009480	4640225	5646460	5292975	1618	0.097577	0.000209021	2.51739e-05	349.34	0.0674973	9.93599e-05	0.00891347
776.6	2293320	940084	1852380	1841040	1071	0.477343	0.0669278	0.0298135	776.56	0.290735	0.020185	0.0562682
819.6	3670915	1337000	2880315	2681290	1334	0.871824	2.05572e-10	4.93939e-07	819.6	0.746353	4.34848e-10	0.285306
810.6	2199530	1256780	1912460	1862940	1080	0.670337	4.65085e-07	5.74306e-09	810.63	0.391692	1.59102e-08	1.69069e-05
738.6	2771930	1295225	2300080	2021690	1127	0.666892	1.49195e-08	1.14825e-05	738.61	0.48086	2.74204e-08	0.322875
213.3	2823415	1963410	2582900	2441335	1252	0.00168371	9.6653e-05	5.0697e-07	213.22	0.000405509	6.03465e-06	0.0468388
265.3	2672585	1701990	2393865	2303180	1204	1.74566e-05	1.88651e-05	4.74042e-10	265.26	6.79864e-07	1.06765e-06	0.00745675
330.3	2300065	1548705	2088765	2011435	1126	0.0902775	4.20899e-06	2.73923e-06	330.43	0.0477817	1.25025e-06	0.0277358
303.3	2656870	1699700	2382785	2192780	1171	0.000401751	3.06286e-05	2.42154e-06	303.34	0.000120301	2.02624e-05	0.261536
722.6	3105290	1574570	2843215	2505715	1281	0.245278	3.67997e-16	4.42379e-14	722.6	0.07347	1.45824e-16	0.0288199
431.3	2603505	1517640	2404285	2268210	1194	0.00830083	5.56638e-10	8.5074e-11	431.39	0.00105626	7.75645e-11	0.0183056
661.6	2666760	2314820	2610750	2550680	1296	0.557495	0.0117114	0.00556531	661.59	0.526754	0.00852047	0.0191504
325.3	3569020	2659640	3428080	3149270	1466	0.132942	0.00114387	0.00263351	325.37	0.1087	0.00127598	0.12369
459.3	5434135	1903305	4701460	3633500	1513	0.536363	1.75966e-19	3.15808e-15	459.41	0.366355	4.1701e-19	0.270511
571.6	2948545	1595190	2701990	2499480	1276	0.340056	1.15935e-17	4.31798e-18	571.51	0.109617	3.0017e-19	8.54078e-05
479.3	6450030	4779850	6178480	6021755	1647	0.288286	0.00127204	0.00595261	479.45	0.259773	0.00102562	0.175948
351.3	2949820	1775100	2685360	2530610	1289	0.282909	5.63105e-13	2.52378e-12	351.32	0.154881	5.81842e-14	0.00958546
781.6	2723030	1676655	2499280	2386075	1238	0.747034	5.05555e-07	0.000344613	781.58	0.649917	1.34073e-06	0.42007
805.6	2853725	1632190	2582970	2596790	1309	0.734221	2.88778e-05	0.00265229	805.54	0.643337	4.51198e-05	0.253296
558.6	3475305	1875920	3125780	2843700	1384	0.100013	2.02015e-19	6.21964e-22	558.37	0.0198477	4.43379e-22	2.85205e-05
283.3	3846360	2282025	3517225	3253245	1480	0.0242273	5.62139e-11	1.49335e-09	283.3	0.00820301	3.67515e-11	0.285008
197.3	3529380	2645035	3357770	3069365	1453	0.0757314	2.28187e-05	0.000109242	197.26	0.0470252	8.35868e-06	0.292895
372.3	3737035	2853060	3566040	3412530	1493	0.229102	1.15989e-07	5.917e-07	372.4	0.169378	9.31981e-08	0.0237636
481.3	8783290	4351850	7845420	6095950	1652	0.19901	1.54082e-13	2.09954e-14	481.41	0.089748	1.10427e-14	0.000305628
309.3	2452650	1865080	2349235	2240810	1182	0.000314629	0.0049904	1.25529e-06	309.32	7.25175e-05	0.00108676	0.00774685
286.3	8358130	6209090	7980260	7367120	1685	0.190117	2.2819e-08	1.53509e-05	286.39	0.143353	2.60986e-08	0.907826
254.3	1866415	1415080	1782170	1709420	1043	0.0020359	0.0101636	3.49446e-08	254.25	3.21389e-05	0.00124249	9.57312e-06
241.3	3958190	2939350	3766780	3646690	1517	0.00223827	0.0455668	0.00699424	241.23	0.00200845	0.0317138	0.601036
801.6	2588635	1622405	2397320	2233590	1180	0.0489018	1.85075e-06	5.63411e-07	801.7	0.0222221	1.42599e-06	0.00845256
503.6	4951010	2198510	4331375	3467640	1497	0.879201	1.92448e-19	1.26053e-18	503.46	0.797966	1.7476e-20	0.000369924
329.3	2513690	1471050	2371245	2148030	1160	0.216855	3.57347e-08	7.40306e-09	329.33	0.0905888	3.79842e-09	0.0016581
530.6	2207790	1446510	2102540	1882700	1085	0.00877043	0.00551743	0.00147151	530.42	0.00436035	0.00763124	0.13791
450.3	2888760	1689460	2714010	2496915	1273	0.186553	2.19722e-17	1.53213e-16	450.4	0.0668593	3.56852e-18	0.00348437
335.3	2322445	1486995	2207630	1908250	1095	0.0907456	0.0128258	1.18724e-05	335.32	0.0447919	0.00356365	0.000179356
326.3	2054810	1281660	1948895	1945205	1104	0.55114	0.002307	0.000137654	326.37	0.369208	0.000537407	0.00118378
604.6	2180320	1231250	2044565	1863635	1081	0.82641	5.73186e-06	4.38699e-06	604.54	0.417179	3.50714e-07	0.00160735
42.3	1679939968	973028512	1592050048	1256345024	1816	0.994747	5.49956e-05	0.00554605	42.14	0.994119	6.00962e-05	0.315027
793.6	2240750	1539190	2158740	1771430	1058	0.710926	0.00338746	0.0380241	793.65	0.669604	0.00384643	0.214013
682.6	2541015	1711060	2442480	2257140	1188	5.69666e-07	3.76297e-07	1.5176e-13	682.71	1.21661e-08	1.65937e-08	0.00215975
340.3	2029650	1437800	1968600	1930415	1100	0.454593	0.0219722	0.000290302	340.39	0.323047	0.00631896	0.000702796
768.6	2177570	1526640	2111535	1900850	1089	0.807049	3.4132e-10	2.48981e-10	768.64	0.67385	4.87292e-11	0.000279583
669.6	2742910	2219765	2690305	2600945	1310	2.14833e-09	0.00821728	1.1802e-08	669.5	1.2384e-09	0.00319056	0.513378
430.3	3644670	2362770	3498800	3286260	1484	0.475292	1.70715e-10	2.39412e-09	430.43	0.368586	5.17946e-11	0.0195299
363.3	3081395	2038940	3038825	2740180	1356	0.81677	5.27096e-09	3.81354e-06	363.32	0.776514	6.59817e-09	0.292443
489.3	3282045	2380400	3247880	3066800	1452	0.0062263	2.50082e-05	1.73914e-05	489.49	0.00356153	1.46714e-05	0.267679
981.6	1090995	755231	1075580	1069145	888	1	1	1	981.68	0.000602775	0.0171021	NA
401.3	3291260	2000895	3231905	3011640	1433	0.00999566	9.01808e-10	5.06842e-08	401.37	0.00421474	2.46731e-09	0.514281
333.3	3139850	2421445	3110150	2912360	1405	0.0915479	2.18421e-08	1.63753e-06	333.41	0.0580908	2.10979e-08	0.410175
632.6	2036090	1111180	1959850	1902320	1091	0.651145	0.0061063	0.0412964	632.42	0.469929	0.00478522	0.208254
529.6	3169140	2101810	3090590	2822290	1377	0.0305399	1.12036e-08	8.40768e-09	529.43	0.0152715	4.62232e-09	0.0276192
518.6	3269130	1887630	3175720	2700150	1340	0.0464866	4.37162e-17	1.67994e-16	518.46	0.00732039	5.82742e-18	0.0117695
766.6	2490005	1371130	2408050	2049220	1132	0.739807	2.71558e-14	1.22936e-10	766.61	0.526974	5.73002e-14	0.16111
406.3	3162160	1441110	3019265	2548180	1294	0.717133	2.57468e-12	2.18767e-14	406.38	0.505692	1.0134e-14	1.35525e-05
646.6	2468630	1036870	2308240	2301400	1202	0.189877	0.00125026	0.000126338	646.6	0.0652458	5.20868e-05	0.0252759
165.3	3139630	2563010	3091060	3003635	1429	0.510028	0.00136768	4.383e-05	165.2	0.421722	0.000600614	0.00057945
676.6	2091990	1561850	2042900	1878325	1084	0.00414391	0.000580509	1.27331e-05	676.59	0.00153266	0.000280841	0.027315
445.3	3110265	1798770	2973605	2672510	1332	0.462528	6.9375e-11	5.52562e-09	445.39	0.345845	2.40177e-11	0.089164
124.3	6336430	4183005	6124120	5752220	1638	0.00263825	0.0615907	1.9986e-05	124.14	0.00148753	0.0355327	0.001771
319.3	2921970	1898230	2837275	2633550	1319	0.0100936	0.000226981	7.3589e-05	319.33	0.00609845	0.000240793	0.0961188
384.3	3842945	2583090	3738735	3456410	1496	0.451912	6.27164e-11	3.52891e-09	384.41	0.353509	7.28377e-11	0.0241971
223.3	3733270	2486390	3626800	3237990	1476	0.0429329	4.8568e-07	7.42095e-08	223.24	0.0175443	9.06254e-08	0.0116819
460.3	3299435	2018510	3184860	2636160	1320	0.244189	1.48885e-16	2.11187e-17	460.44	0.0858105	1.42912e-17	2.96834e-05
432.3	7636725	4003715	7291820	6317290	1662	0.382591	3.08184e-15	1.8616e-12	432.39	0.245022	2.36598e-15	0.107969
156.3	9074030	10168100	9651170	9691890	1717	0.000450933	0.0626362	0.000133242	156.2	0.000297878	0.0376714	0.0507896
141.3	122395000	153541496	139112000	138824000	1812	4.16178e-05	0.00360284	0.000142772	141.23	3.15897e-05	0.00270323	0.924268
996.6	1164380	2429550	2008510	1984370	1114	0.184104	3.33257e-06	2.56612e-05	996.87	0.000912995	2.30209e-06	0.0156584
230.3	3356730	4292890	4032150	3948410	1552	0.448521	0.000807736	0.00010271	230.33	0.379429	0.00034773	0.0030288
968.6	1534460	3437450	2983840	2962770	1415	0.295611	0.00295347	0.0527528	968.8	0.185272	0.00570485	0.449461
198.3	2468520	3018600	2890800	2800205	1370	0.000822873	0.0129326	0.00399503	198.19	0.000711847	0.013508	0.877679
30.3	2983360	4732120	3412115	3691790	1528	0.575869	3.61124e-06	8.81806e-05	30.18	0.436398	2.63285e-06	0.0751055
258.3	3504535	4097705	3706900	3737190	1532	0.0477441	2.53926e-05	0.000501671	258.29	0.0363097	3.76089e-05	0.550641
94.3	5700270	7382765	6270230	6537990	1667	0.639682	0.0184204	0.409447	94.21	0.637356	0.0245586	0.894907
63.3	5075440	6521300	5080200	5679315	1632	0.00460159	0.0256474	3.96082e-05	63.18	0.0023552	0.0332915	0.00222323
76.3	4335980	6448430	4575470	5036890	1612	0.107789	1.48845e-06	1.64065e-08	76.19	0.0580173	2.5926e-07	0.00039156
354.3	13687700	16036500	13928450	14345500	1752	0.980417	0.0385225	0.567692	354.43	0.980234	0.0426899	0.805694
256.3	5060825	8309670	5524145	5976530	1643	0.37928	1.51916e-06	8.14509e-05	256.19	0.305831	1.08054e-06	0.256026
382.3	45703300	52929300	47259450	48089300	1799	0.974921	0.00741132	0.417453	382.43	0.974388	0.00895595	0.958374
204.3	3080240	4842080	3397280	3399575	1492	0.829832	1.82939e-09	2.296e-07	204.25	0.775234	1.42346e-09	0.0612072
381.3	191999000	220384992	197946000	201712992	1814	0.976902	0.0315454	0.616783	381.42	0.976767	0.0350652	0.914949
55.3	4158770	7690330	2994205	3612420	1511	0.000158265	1.93811e-10	8.50331e-12	55.18	5.59605e-07	1.62581e-09	0.00245405
142.3	14682800	16662700	13950250	15064100	1757	0.701538	0.000703241	0.0719279	142.23	0.68721	0.00079402	0.855952
95.3	3646530	5587590	3211450	4086070	1562	0.561709	1.87884e-06	0.000342933	95.21	0.504313	1.85646e-06	0.444672
126.3	4917830	6131490	4587665	5022520	1610	0.00046676	0.00516255	0.00097818	126.15	0.000374933	0.00277278	0.933209
203.3	11938700	38750050	8217250	12304800	1737	0.917232	5.85844e-28	2.68653e-23	203.21	0.823393	5.74963e-28	0.132004
77.3	2631980	2954070	2377260	2587180	1306	0.00281707	0.206204	0.00110531	77.18	0.00123268	0.0365875	0.0862706
44.3	27296900	31348400	22726400	27532600	1788	0.428831	0.000217313	0.0029354	44.14	0.390485	0.000206762	0.184015
154.3	3602390	4352280	2881040	3677020	1526	0.000317988	0.0215075	2.01313e-06	154.18	9.17138e-05	0.00641226	0.00333746
219.3	5615220	6915680	4412135	5413770	1621	0.0607251	1.77668e-09	4.26828e-07	219.21	0.0336062	1.39052e-09	0.874399
82.3	5920840	6453385	4812400	5493440	1624	1.93605e-06	0.0105288	2.1694e-11	82.24	4.40045e-07	0.00511452	4.22779e-06
89.3	16484850	23413900	6357500	13699000	1746	0.382679	1.00317e-09	5.78609e-07	89.7	0.305159	1.44347e-09	0.34798
247.3	3954050	4458430	3238600	3718470	1531	0.002099	0.001066	6.62909e-05	247.19	0.00112111	0.000301704	0.233874
139.3	14093500	18858700	8683330	14717600	1754	0.48107	4.84782e-07	2.35287e-06	139.17	0.405099	2.75284e-07	0.0177756
32.3	2877180	3784780	1753030	2877180	1395	0.792271	0.224324	0.000210764	32.3	0.123729	0.00064769	8.23035e-05
78.3	4195685	5564340	2543830	4009425	1557	0.00463004	0.000784318	0.000151272	78.19	0.00223902	0.00027273	0.278288
72.3	8973410	10182600	7175395	9023070	1710	0.257468	0.00263468	0.000479319	72.2	0.217265	0.00171945	0.00906758
167.3	5951970	4454245	3863640	4747210	1597	0.0206727	8.83722e-06	1.59914e-05	167.22	0.0105085	6.99938e-06	0.161069
118.3	101163700	52173000	36642300	53927500	1802	0.0293132	2.92209e-05	2.81303e-06	118.19	0.016328	1.63353e-05	0.0117029
159.3	4235880	3164095	2571540	3108430	1458	0.000106516	4.28244e-05	1.57581e-06	159.19	2.81584e-05	1.26232e-05	0.575059
116.3	40981300	25192650	18223800	28028900	1789	0.100113	4.77712e-10	9.60331e-09	116.18	0.0523263	2.8138e-10	0.095035
152.3	5313710	4221340	3643240	4160030	1569	0.00205708	7.52437e-05	1.478e-07	152.18	0.000621879	2.47286e-05	0.00396826
155.3	4791665	3483030	2859910	3610430	1510	0.000501455	1.29401e-05	1.53112e-09	155.19	6.99258e-05	9.15605e-07	0.00172037
365.3	20393900	18882400	17991200	19071750	1771	0.473397	0.000529394	0.0145455	365.29	0.446035	0.000485163	0.435376
114.3	7249930	5083420	4118310	5083350	1614	0.431427	0.00493921	0.230125	114.21	0.42493	0.00716	0.970682
157.3	11198850	8110435	6739440	8823680	1708	0.324239	1.65999e-05	5.96211e-06	157.21	0.256223	6.74929e-06	0.00510783
132.3	24490650	17012900	13896150	16760700	1765	0.152517	9.48333e-08	4.5411e-06	132.2	0.106451	8.08758e-08	0.265048
130.3	40218000	24492650	18597900	26169100	1786	0.0618356	5.03192e-15	8.39359e-14	130.22	0.0169207	8.13238e-16	0.078038
790.6	2596350	2130660	1795355	2008185	1125	0.12493	8.56295e-05	0.00564761	790.58	0.0580059	0.000194863	0.768075
217.3	12658150	9634990	7621885	10615100	1723	0.00548588	8.51469e-06	1.43437e-07	217.24	0.00208794	3.10821e-06	0.00943944
97.3	4393405	3648190	3041020	3636700	1514	1.20986e-05	0.000523728	5.53786e-08	97.2	1.8453e-06	2.32655e-05	0.112874
117.3	6974540	6170730	5460220	6289375	1661	0.0131894	0.0054285	0.000683864	117.21	0.00976428	0.00393732	0.0930734
174.3	5857710	4436550	3407745	4351370	1581	0.081003	4.11128e-14	5.9551e-13	174.27	0.026588	8.44378e-15	0.0527359
75.3	9004040	7783600	6815310	7728000	1691	0.0102081	0.0252079	0.00095325	75.21	0.00798377	0.0250993	0.0428167
1006.6	4354945	3808865	3217240	3766775	1533	0.00103818	0.000235194	9.48866e-06	1006.92	0.000486717	8.26781e-05	0.175011
257.3	6431395	5318585	4133650	5005620	1609	0.00932977	2.03987e-08	4.61945e-07	257.22	0.00358412	1.55426e-08	0.783751
261.3	7561440	6792095	6003130	6846500	1676	0.0928197	0.000763594	8.97776e-06	261.24	0.06177	0.000359322	0.00107223
193.3	16774700	12768800	9431890	11658300	1734	0.938034	3.03559e-14	1.55088e-11	193.3	0.905688	1.90162e-14	0.0432208
712.6	7161900	6426990	5434380	6437080	1665	0.212335	0.013164	0.0293666	712.68	0.19508	0.0123226	0.219337
127.3	11452400	9060010	6197810	8460400	1703	0.000243746	6.25681e-06	5.01962e-07	127.15	7.97362e-05	2.75464e-06	0.400609
235.3	3513630	3184110	2762965	3047210	1445	0.00876997	0.000174771	1.10364e-05	235.25	0.00439093	7.20377e-05	0.0406664
185.3	5133305	4502490	3708150	4273220	1577	5.61134e-05	0.0123565	1.33671e-06	185.23	2.19502e-05	0.00617706	0.0112863
128.3	9211415	8131390	6754125	8012500	1697	0.00408567	0.00159447	0.00148338	128.22	0.00317028	0.00146618	0.672633
275.3	2954980	2994440	2734485	2861040	1389	0.000465956	0.054456	0.000157459	275.26	0.000293735	0.0230857	0.0801213
108.3	3315300	3605470	2205990	3135620	1461	0.927428	9.71962e-09	1.10964e-05	108.17	0.897764	1.45669e-08	0.348831
140.3	6424030	6595610	4957750	6120925	1655	0.175788	0.000953109	0.0130342	140.22	0.159823	0.00100119	0.514128
115.3	8338710	8762665	5570430	7738590	1692	0.0779469	5.21687e-05	0.000740783	115.18	0.0615077	3.74742e-05	0.547034
619.6	26682000	27166350	21359300	24789100	1782	0.0124933	5.80459e-05	1.38623e-05	619.59	0.00705256	2.27066e-05	0.0942772
98.3	4006150	4127240	2476790	3568450	1505	0.338943	2.40527e-08	1.11056e-09	98.19	0.17731	1.47881e-09	0.000261639
950.6	3786650	3825360	3269220	3653550	1519	0.0997023	0.0122808	0.0168085	950.84	0.0881928	0.00907796	0.263562
791.6	2267155	2332090	1355825	1981800	1113	0.349363	0.0270005	0.0539398	791.57	0.208691	0.0433417	0.0964084
86.3	17607200	18291400	8612100	15783500	1762	0.180379	2.74236e-08	1.61412e-07	86.22	0.118166	1.50291e-08	0.0341043
949.6	5307370	5206530	3955370	4909830	1603	0.00015892	0.00116092	5.98443e-05	949.86	9.79877e-05	0.000753325	0.608624
100.3	5403920	5325900	4563450	4990150	1608	0.134272	0.0042578	0.0220184	100.22	0.121543	0.00321417	0.500016
120.3	8164020	7902390	5455160	7376960	1686	0.824312	0.000229792	0.00282536	120.19	0.801686	0.000208327	0.0906344
620.6	11732800	11566600	9859640	10817500	1725	0.00192219	0.000233213	1.96081e-05	620.6	0.00105593	0.000155672	0.139769
977.6	9551650	9069160	6266780	8549085	1705	0.000515106	2.40739e-05	1.64164e-05	977.9	0.000269967	1.46604e-05	0.911121
79.3	3027160	2813830	1983500	2714345	1346	0.581808	3.63813e-07	2.83255e-05	79.15	0.373236	2.84147e-07	0.122047
101.3	7865440	6749730	3285515	5639715	1631	8.23256e-06	3.17452e-06	1.16142e-09	101.2	9.57114e-07	3.34131e-07	0.126334
786.6	4135080	3839940	2639460	3572650	1506	0.167627	0.00153826	0.0179961	786.58	0.0995373	0.0023913	0.3901
143.3	4611730	4366690	3269910	4095590	1563	6.18672e-05	0.000361554	1.41906e-05	143.17	3.08516e-05	0.000213953	0.719652
978.6	6593350	6224750	4597235	5916860	1642	0.000309883	1.5506e-05	2.30137e-06	978.89	0.00012999	6.04446e-06	0.630144
85.3	21813500	18334000	7376050	13620300	1744	0.0377528	1.25469e-08	7.26369e-07	85.19	0.022641	3.83171e-09	0.901109
84.3	9902010	8886820	6566370	8038210	1699	0.0543926	8.48674e-07	1.01824e-05	84.18	0.0345448	5.90137e-07	0.300792
1005.6	6179445	5577950	4085000	5432625	1622	0.000653914	2.08799e-06	8.57441e-08	1005.92	0.000192449	2.67898e-07	0.235016
88.3	16191050	15623000	13903600	15127000	1758	0.914509	0.00077486	0.0275312	88.21	0.906948	0.000771871	0.335764
647.6	17786200	16812000	13784300	16198050	1763	0.000286733	6.59032e-05	1.81307e-07	647.62	9.45292e-05	1.30735e-05	0.050046
145.3	5020210	4531890	3047325	4047650	1560	3.09973e-06	7.11563e-06	5.47902e-09	145.18	5.51592e-07	1.31654e-06	0.361545
932.6	1006439	977008	873956	998444	859	1	1	1	932.59	0.00239827	0.00203488	NA
91.3	4944890	4568000	3412965	4233895	1574	6.42218e-05	0.0357198	3.99948e-06	91.22	3.36466e-05	0.0185843	0.0135857
163.3	4685870	3840140	2508510	3603705	1509	0.16486	8.64477e-07	7.2922e-06	163.17	0.106037	5.62106e-07	0.0860864
109.3	6718990	5963120	4573640	5628600	1630	0.000303987	0.000563911	1.65767e-05	109.2	0.00014065	0.000246598	0.310163
70.3	15937400	14079000	10727600	13024350	1741	0.00526985	0.00305791	0.00141521	70.19	0.00409862	0.00222994	0.469872
134.3	12303400	10720900	8297890	9377335	1715	0.838772	1.25352e-10	1.22442e-07	134.21	0.790659	1.41437e-10	0.217394
648.6	8783175	7935820	6476160	7579005	1689	0.00615399	4.23737e-05	7.51614e-07	648.64	0.00288654	1.47774e-05	0.0137348
112.3	7951845	7226560	6008535	6802075	1675	0.00557833	0.00289612	0.00527612	112.19	0.00474637	0.00232131	0.925777
90.3	16872100	16116800	14730200	15496700	1759	0.938662	0.000408202	0.0502415	90.25	0.935996	0.000455215	0.702485
192.3	128996500	105593000	71310600	87786900	1807	0.702154	9.20268e-15	2.74727e-12	192.32	0.578876	4.75812e-15	0.0378487
54.3	5117370	8555640	10533800	8231010	1701	1.26294e-06	1.49489e-06	4.27118e-14	54.21	1.36743e-07	1.97271e-07	5.80606e-05
969.6	1131740	2379835	2694850	1991845	1118	0.254307	0.00011655	1.85472e-05	969.77	0.0157199	6.06777e-06	0.00205314
919.6	1555330	2503980	2849050	2314735	1209	0.92272	0.00314514	0.221987	919.64	0.893833	0.0103002	0.694265
64.3	12563800	17762050	18063500	16532350	1764	0.906214	0.000546122	0.0348545	64.14	0.898543	0.000503486	0.531007
582.6	17713600	21557650	21954800	19764000	1772	0.305543	0.000408881	0.0114535	582.68	0.279995	0.000368551	0.554063
940.6	1288430	2171720	2111040	1801910	1066	0.800964	0.000451066	0.00631432	940.71	0.388187	0.000237492	0.132347
961.6	942006	1.66601e+06	1648880	993949	857	1	1	1	961.87	0.016159	0.023922	NA
68.3	22275800	24029300	24054950	23950200	1780	0.00399436	0.03777	3.84804e-05	68.19	0.00223335	0.0238273	0.00327754
909.6	2628975	3388340	4596430	3591190	1507	0.276101	0.0113758	0.149845	909.61	0.227845	0.0303881	0.53312
290.3	3851080	5074790	6847700	5074790	1613	0.149856	1.7034e-22	6.39761e-19	290.42	0.0414678	1.57952e-22	0.293096
941.6	1128790	1569735	2512260	1241925	942	0.265119	0.000107787	9.46553e-06	941.7	0.000369932	3.95257e-06	0.000678099
180.3	10525300	15120850	26610300	17122100	1766	0.221598	1.42862e-18	3.2726e-15	180.3	0.0957583	1.15448e-18	0.29761
317.3	20341400	25966000	30060700	24930800	1783	0.204519	3.87334e-11	7.6634e-08	317.48	0.134792	4.17761e-11	0.90495
289.3	27020600	35399750	42314150	34199800	1794	0.288267	2.26323e-14	1.21357e-10	289.44	0.178815	2.17028e-14	0.833025
288.3	131478500	173041496	216887008	169443008	1813	0.0962792	9.74687e-13	1.49944e-09	288.44	0.047195	8.21617e-13	0.954938
554.6	16469800	20587050	25196300	20137000	1774	0.716574	1.09592e-08	4.89439e-05	554.66	0.669066	1.80817e-08	0.944183
53.3	20444500	29494150	40578250	23698050	1779	0.000347102	0.000867666	2.00115e-06	53.16	0.000219625	0.000953758	0.0185824
726.6	930341	1085880	1766070	1397180	985	0.443561	5.94383e-06	7.26286e-06	726.65	0.0850285	2.19083e-07	0.0273845
727.6	1231580	1334890	1744945	1433320	995	0.321578	0.000199688	9.01009e-05	727.57	0.165248	1.26908e-05	0.0320055
583.6	10182100	11064100	15627100	10963500	1729	0.0924215	3.94557e-08	3.86334e-08	583.62	0.0505217	1.35326e-08	0.016211
894.6	1411880	1535575	2089270	1762050	1057	0.186615	0.00351067	0.195191	894.6	0.167873	0.0346076	0.975176
48.3	6821440	7941680	13827300	9040980	1712	0.00460208	2.01061e-07	1.29591e-08	48.15	0.00138458	5.17815e-08	0.028054
318.3	3609830	3965720	4936240	4263660	1575	0.776596	1.37137e-08	3.77664e-06	318.45	0.732962	1.23999e-08	0.19866
187.3	16624700	23003400	46616500	28105900	1790	0.516273	9.36368e-20	1.79584e-16	187.31	0.327339	5.48644e-20	0.0942625
175.3	3602850	3823425	4510960	3951660	1553	0.813105	0.00115935	0.0535812	175.25	0.801313	0.00117446	0.546004
244.3	5162620	5563250	6788805	5781555	1639	0.970985	5.9892e-10	1.05268e-06	244.35	0.962048	7.49369e-10	0.344693
188.3	6078380	7689800	13859900	8897035	1709	0.0257643	1.64572e-36	1.63611e-35	188.12	0.00238793	6.35033e-38	0.00903832
336.3	1092310	1312920	2070070	1989710	1117	0.228859	0.000354147	0.000118901	336.39	0.054225	8.50239e-06	0.0640582
272.3	4621270	4966025	5933020	5170720	1616	0.857053	6.46507e-06	0.000744572	272.39	0.836486	6.74102e-06	0.258872
1008.6	990064	972428	1653390	994588	858	1	1	1	1008.74	0.0412398	0.0113096	0.0232748
556.6	6376610	6360560	8961525	6583150	1669	0.013343	1.26408e-06	4.15327e-07	556.49	0.00697243	2.92555e-07	0.0903277
304.3	4613770	4547950	5252675	4925935	1605	0.51402	0.00226591	0.0480717	304.44	0.494638	0.00238474	0.485646
181.3	3405085	3195950	5581070	3665170	1523	0.56817	2.19647e-10	3.7319e-07	180.94	0.508138	2.12641e-10	0.588439
104.3	22738950	20561500	47906050	26080100	1785	0.080291	7.59846e-06	0.000234304	104.24	0.0594172	6.94827e-06	0.579832
795.6	2430430	2391215	2927325	2615340	1315	0.713135	0.00113834	0.014112	795.61	0.689173	0.000880452	0.207711
526.6	8047460	7781450	12002100	9032290	1711	0.198729	1.16034e-09	7.97374e-07	526.61	0.140583	1.85837e-09	0.603656
105.3	3071915	3009800	3977550	3341260	1488	0.0569218	0.0186299	0.0121241	105.25	0.0481301	0.0115322	0.243354
205.3	5246120	4188705	121110500	5748760	1637	0.0825065	8.19622e-38	2.27844e-39	205.23	0.000430875	6.34809e-42	3.59955e-05
508.6	1156210	1234940	1991030	1406840	989	0.256301	6.80544e-05	4.71628e-06	508.52	0.0220096	3.87819e-06	0.00075353
80.3	4331105	4551720	6694510	5163940	1615	0.664278	1.3804e-09	1.06522e-07	80.18	0.558343	5.93885e-10	0.0727218
963.6	1220435	1242420	2444240	1279215	955	0.642086	0.0259391	0.168159	963.75	0.514863	0.0311997	0.359281
927.6	950269	969806	1638160	1006410	861	1	1	1	927.66	0.0110025	0.0149615	NA
395.3	7869470	7934910	9641790	8436880	1702	0.247972	5.28801e-06	1.00502e-05	395.38	0.193002	2.35214e-06	0.0288392
438.3	8586680	8775350	12963400	9780130	1718	0.207317	2.57497e-19	2.5866e-17	438.33	0.0782197	6.4288e-20	0.028489
555.6	18569600	19398100	35172000	20774400	1776	0.0400371	3.70118e-09	6.14733e-08	555.52	0.019437	1.92616e-09	0.264603
195.3	11522500	12125400	22165750	14063700	1750	0.233	2.98353e-21	6.6578e-18	195.3	0.0848809	1.7541e-21	0.206913
437.3	31147800	32233900	49340800	34630500	1795	0.425945	4.71669e-23	2.20204e-21	437.33	0.19485	4.96564e-24	0.002868
282.3	2581040	2050295	4773210	2816590	1374	0.147556	2.49011e-22	2.19912e-26	282.29	0.0118373	5.05317e-26	7.19545e-08
948.6	930196	741718	1625990	901274	817	1	1	1	948.86	0.0176149	0.00940928	0.423679
57.3	23115300	19238100	35661800	27096900	1787	0.107869	5.45424e-06	0.000451482	57.16	0.0838958	4.6828e-06	0.851748
486.3	1671410	1428070	2202570	1923260	1099	0.0530661	0.00645081	0.00112776	486.46	0.00397905	0.0054664	0.014324
467.3	6868170	4056160	17119600	5541870	1627	0.640635	1.30499e-09	7.07794e-07	467.37	0.564927	1.21122e-09	0.289201
687.6	3518320	2142090	8735120	3168690	1470	0.989899	3.89939e-15	2.52454e-12	687.51	0.981509	1.90794e-15	0.0373222
468.3	2877790	1706650	7635160	2699125	1339	0.889941	7.6202e-17	1.05451e-14	468.38	0.795471	1.23528e-17	0.01193
539.6	4656645	2989130	10585450	4140620	1566	0.385341	8.96382e-20	1.69259e-23	539.45	0.144249	3.67773e-23	2.231e-07
600.6	3108310	2043170	8090980	2863360	1390	0.552866	5.13857e-19	1.17036e-17	600.47	0.307373	3.28649e-20	0.00338445
627.6	3432975	2484890	7079450	3144250	1464	0.364115	9.22671e-21	1.05586e-23	627.49	0.126365	1.09254e-23	5.22849e-07
206.3	2864545	1598570	10304700	2987395	1420	0.0354488	6.4895e-27	1.628e-27	206.25	0.000264348	1.94132e-29	0.000764322
512.6	3169040	1958590	8941620	2901485	1399	0.6458	1.19032e-15	5.66495e-15	512.42	0.446848	2.43449e-17	0.00465009
373.3	5936060	4329410	11776100	6920780	1679	0.56957	0.00348572	0.13556	373.42	0.557947	0.00424954	0.789965
925.6	1326045	946288	2557650	1376910	977	0.314987	2.99459e-05	0.0175799	925.66	0.0615212	0.00289508	0.521747
561.6	4400830	3479515	6976415	4175470	1570	0.163828	3.21801e-08	1.62604e-07	561.46	0.107138	1.8125e-08	0.0329081
367.3	5316340	5023090	5983570	5387340	1620	0.74043	0.00675973	0.0212596	367.38	0.721535	0.00675029	0.077263
495.3	4754020	3110060	11251800	4158160	1568	0.317795	3.0806e-20	9.83864e-22	495.42	0.105793	1.07595e-22	2.5236e-05
599.6	6879790	4023580	20370900	5463700	1623	0.595132	4.88237e-11	1.47468e-09	599.42	0.484421	1.5521e-11	0.0246101
1033.6	1764560	1635670	2848460	1771655	1059	0.790708	0.0162942	0.566846	1033.85	0.787802	0.0295374	0.985452
904.6	1742030	1600030	2719340	2232080	1178	0.15768	0.016462	0.0353283	904.64	0.0992964	0.0100923	0.552668
871.6	4079890	3370185	11708200	5979630	1644	0.163641	2.2069e-12	3.26475e-13	871.63	0.0434104	4.48635e-14	0.00109778
829.6	1178420	1066660	1841840	1430210	994	0.0120667	6.84493e-05	0.00016822	829.66	0.000522606	0.000280268	0.0674057
196.3	2627500	2341280	4569465	2757830	1359	0.045042	2.35014e-14	5.36753e-12	195.94	0.0148903	2.76723e-14	0.300815
221.3	3554345	2679740	13641300	3789445	1538	0.113948	1.64131e-35	2.36208e-35	221.21	0.00231131	4.89001e-38	0.000172988
708.6	1256450	1170160	1788720	1774090	1062	0.00548675	5.33041e-05	4.10324e-06	708.58	7.01196e-05	4.82805e-05	0.0473441
453.3	33018500	29014200	62036900	39397900	1796	0.646865	1.92414e-11	5.86568e-08	453.31	0.562527	2.46364e-11	0.520616
872.6	4181510	3569465	7172980	5271045	1617	0.0323419	4.81642e-07	5.00012e-08	872.62	0.00777812	6.53771e-08	0.00970999
527.6	4049470	3558225	5996715	4389400	1583	0.755989	6.25679e-10	6.70311e-06	527.58	0.718866	1.30411e-09	0.946539
455.3	5711170	4833020	9654900	6683050	1672	0.890732	1.93149e-14	4.66623e-10	455.34	0.846649	3.46023e-14	0.670505
273.3	9818420	8389620	16194000	10662600	1724	0.0709983	1.33961e-05	0.000192737	273.35	0.0521173	1.43972e-05	0.361228
194.3	3733460	2843900	11223400	3925175	1548	0.0418287	4.92834e-29	9.60768e-31	194.27	0.000470525	2.35694e-32	9.63485e-05
189.3	2984480	2581110	5448035	3272950	1483	0.0242139	1.08041e-24	4.69864e-31	189.14	0.000813431	2.61414e-29	2.93592e-08
454.3	9447360	8305475	16103150	10957200	1728	0.477175	2.52384e-10	9.14364e-07	454.31	0.397026	4.40269e-10	0.780286
287.3	17032100	14021900	34774200	18524000	1768	0.0659338	0.000349971	0.00140603	287.38	0.0529632	0.000298228	0.309277
301.3	5906840	5692315	6814100	6198520	1656	0.103166	0.00673545	0.0207587	301.31	0.0926894	0.00622256	0.39168
60.3	90700296	80863504	140448992	95935096	1810	0.00208789	3.94285e-07	5.45388e-14	60.18	0.000215436	2.19166e-08	1.49704e-07
731.6	2524480	1570550	5243030	2651585	1328	0.578504	1.37004e-16	3.14608e-12	731.54	0.288069	5.76095e-16	0.379065
644.6	2892880	1941160	5393715	2733400	1354	0.488484	4.00778e-15	3.92266e-15	644.55	0.305197	4.69195e-16	0.000241041
501.6	2444840	1873300	3784470	2500470	1278	0.24567	1.90541e-06	1.83799e-05	501.48	0.17227	1.96234e-06	0.0551003
498.3	3639850	2322825	7590580	3375130	1489	0.144164	2.19138e-14	4.19842e-16	498.43	0.046365	4.73764e-16	8.38487e-05
464.3	1594430	1376710	1947625	1506640	1014	0.290697	0.0376289	0.0277855	464.48	0.210676	0.0448422	0.0568455
513.6	2810710	1689890	5692910	2644360	1324	0.805263	1.02845e-17	9.7567e-16	513.42	0.640021	6.82045e-19	0.016941
905.6	1490810	1251445	1933110	1367735	974	1	1	1	905.65	0.00131165	0.00429999	0.00138527
574.6	1504617	1211330	2048720	1306225	956	0.559784	0.000607343	2.23485e-05	574.5	0.0558419	1.71053e-06	0.011687
71.3	11943000	11035000	13387750	12280200	1736	0.229804	0.0162206	0.0687981	71.18	0.217871	0.0190649	0.375923
451.3	4881270	3027905	7618790	4154790	1567	0.0991618	2.19817e-17	2.00592e-17	451.38	0.0267595	2.48344e-18	0.00106377
390.3	2249970	1684705	3003000	2474430	1260	0.918325	8.59072e-09	5.9989e-05	390.39	0.892431	1.64177e-08	0.954784
542.6	4352220	2155020	8799825	3543280	1504	0.572881	2.41825e-26	3.01277e-26	542.43	0.263194	3.86187e-29	0.000480475
496.3	2809360	1602490	4871870	2763435	1361	0.903589	2.9598e-23	1.65758e-26	496.44	0.67993	3.71355e-28	1.28563e-07
222.3	2118905	1649060	2710475	2249120	1185	0.0460943	9.0956e-08	9.88449e-08	222.23	0.00751563	3.50208e-08	0.0185839
673.6	4295030	2129480	8561840	3669435	1525	0.858374	4.56892e-19	2.79653e-16	673.47	0.726667	1.15339e-19	0.0240068
584.6	4130370	3236290	5360710	3936460	1550	0.00737538	8.50449e-15	2.96058e-19	584.59	0.000778487	8.49498e-17	4.99935e-06
274.3	3100060	2210530	4428175	3066460	1450	0.061601	2.22632e-10	1.0664e-07	274.34	0.0313991	3.40185e-10	0.802853
389.3	3471825	2212500	5595110	3778680	1535	0.580204	5.4488e-07	0.000324724	389.4	0.530375	6.49989e-07	0.718704
601.6	2681920	1418570	5193635	2487230	1268	0.978453	1.7667e-15	1.20632e-11	601.44	0.957808	1.81666e-15	0.230674
693.6	3183765	2173895	4745650	3036740	1440	0.781483	4.28526e-06	3.11607e-05	693.55	0.737969	2.55955e-06	0.0242219
606.6	2855165	1755080	4693990	2841395	1383	0.667991	8.86315e-25	3.02833e-23	606.5	0.421569	5.76222e-26	0.000765599
613.6	4881760	2827660	8540990	3837455	1542	0.852343	7.30523e-22	1.99948e-21	613.49	0.729902	2.19784e-23	0.000139886
933.6	1196310	887579	1667440	1162640	917	1	1	1	933.65	0.0466122	0.0328835	NA
537.6	3775455	3172375	4582140	3907580	1546	0.00380566	0.000623786	0.000105966	537.47	0.00261561	0.000265956	0.265081
509.6	2888400	2042510	4318050	2872395	1394	0.351638	2.14697e-20	1.16652e-18	509.42	0.111728	1.53607e-21	0.0109117
774.6	2411320	1721515	3546200	2481730	1266	0.780726	2.27688e-12	1.22883e-14	774.63	0.56155	1.15798e-14	2.31765e-06
207.3	2673900	1947480	3851650	2809600	1373	0.020415	3.50913e-24	4.14822e-27	207.21	0.000287614	1.84542e-27	2.30323e-05
499.3	2861180	1739820	5218140	2572720	1298	0.786141	3.3043e-17	1.84483e-20	499.41	0.576282	1.30986e-20	4.0827e-07
490.3	4623660	2557330	9331430	3679280	1527	0.160836	1.68442e-22	1.36296e-26	490.45	0.0308776	4.38348e-26	3.17668e-07
563.6	2994695	1971725	4899130	2970250	1417	0.73241	4.92235e-34	6.49397e-32	563.48	0.4196	1.47173e-35	0.000677275
409.3	13950550	10648200	19188150	13678400	1745	0.136627	1.16654e-12	3.07774e-11	409.35	0.0638088	3.7256e-13	0.0624734
534.6	4419250	2203480	10652100	3839720	1543	0.647718	7.46288e-34	3.81061e-35	534.5	0.218462	6.26305e-38	2.62445e-06
730.6	2330700	1536850	3891520	2902220	1400	0.72368	1.55667e-20	2.80686e-16	730.64	0.339123	3.19196e-20	0.123463
873.6	2772480	2507100	3141540	2835660	1380	0.0213538	0.0129534	0.0807489	873.64	0.0210322	0.0440831	0.890065
446.3	4288535	2199120	9860720	3658160	1520	0.126044	1.28968e-27	4.05508e-33	446.43	0.00614652	8.35021e-33	8.62938e-09
423.3	4750875	3006480	8398440	4082485	1561	0.594945	2.23082e-12	1.0916e-09	423.34	0.490544	1.65754e-12	0.133042
562.6	2922320	1676090	4525450	2588635	1308	0.285881	2.88356e-25	2.22412e-25	562.46	0.0433384	2.1143e-27	6.12986e-05
553.6	3995775	3054490	4940350	4118635	1564	0.360168	1.31885e-14	4.57161e-12	553.48	0.239459	1.24756e-14	0.0685358
183.3	3984365	3176760	4798020	4012460	1558	0.028164	4.13615e-05	4.25677e-07	183.25	0.0114285	6.19452e-06	0.00305904
424.3	2810550	1647250	4325890	2753250	1358	0.958716	3.88844e-21	2.19426e-19	424.39	0.904035	2.03827e-22	0.00208429
344.3	2983735	2528070	3412020	2961200	1414	0.189467	1.81481e-11	1.81787e-10	344.43	0.104064	7.27832e-12	0.0196779
630.6	3281880	1719775	5539900	3267275	1481	0.869177	1.79866e-24	3.52505e-21	630.47	0.680817	2.31848e-25	0.0462524
374.3	2866400	2001970	3926170	2967175	1416	0.624718	0.0119577	0.417153	374.43	0.621495	0.0147957	0.985697
506.6	2117840	1367625	3084340	2476740	1263	0.150576	1.55703e-10	5.93589e-08	506.45	0.00971511	3.4263e-10	0.239382
540.6	3488345	2124200	5331750	2959150	1413	0.207749	1.28758e-22	1.54696e-25	540.5	0.0360515	7.42681e-26	1.25967e-06
276.3	1768720	1484250	2045760	1714370	1044	0.543685	0.000929651	6.7716e-07	276.27	0.285711	6.35071e-05	8.22922e-06
469.3	2910870	1595090	4805900	2856045	1386	0.906856	1.14082e-15	1.79147e-13	469.38	0.846347	3.41454e-16	0.0136667
622.6	3600505	1939620	6054660	3203910	1474	0.924891	3.09373e-26	4.85471e-29	622.53	0.803475	6.44169e-30	5.56987e-08
575.6	2769850	1846000	3898180	2648130	1326	0.808785	1.8382e-21	1.69144e-25	575.49	0.532428	4.82653e-27	8.63805e-07
346.3	4705240	3366890	6236440	4350825	1580	0.106053	2.19655e-10	4.57416e-11	346.38	0.044622	3.57351e-11	0.00167589
452.3	3048395	1965440	4161950	2916445	1406	0.674486	2.78024e-21	1.62101e-19	452.45	0.504113	3.16162e-22	0.00404391
723.6	3107380	2311135	3830060	3087480	1457	0.314486	5.68384e-14	4.05673e-13	723.64	0.183139	5.32101e-15	0.0120654
754.6	1452830	1164870	1709170	1531220	1018	0.606249	0.00291152	0.000275674	754.6	0.265099	0.000172851	0.0025076
375.3	3812800	2841840	4717340	4000520	1556	0.0843136	3.54566e-05	0.00218557	375.38	0.0696132	5.9085e-05	0.81666
500.6	2029040	1526070	2497020	2158250	1162	0.795001	0.00387315	0.00848834	500.4	0.65255	0.00149327	0.0639133
543.6	3005545	1809670	4352705	2498730	1274	0.472931	2.83932e-18	1.6971e-20	543.47	0.24509	1.38712e-20	2.6448e-06
516.6	1949700	1449090	2449250	2051985	1133	0.668859	1.01214e-05	8.75532e-05	516.51	0.344468	8.86265e-07	0.112149
557.6	3440540	2747060	4092190	3330460	1486	0.816058	3.87565e-14	1.71839e-15	557.5	0.746139	2.75583e-15	1.80779e-05
715.6	2276280	1502810	3129660	2408480	1244	0.930244	4.30572e-17	7.48684e-17	715.57	0.815119	2.14219e-19	0.000545401
425.3	6722720	4665950	8883990	7024495	1680	0.55881	1.19636e-10	2.40362e-07	425.34	0.475289	1.49751e-10	0.543541
517.6	3266425	1785240	5133100	3136105	1462	0.388806	7.28933e-19	4.06192e-20	517.47	0.169859	4.37988e-21	4.14079e-05
623.6	2704790	1603860	4015870	2475715	1262	0.855587	7.52926e-17	5.30652e-17	623.48	0.705788	1.91934e-18	5.68256e-05
657.6	3744410	2225795	5555000	3173985	1471	0.896849	6.40446e-19	2.38947e-19	657.54	0.819352	2.65137e-20	2.2569e-05
491.3	2864635	1438805	4826995	2785715	1365	0.236005	4.76161e-16	6.57808e-20	491.42	0.0481799	3.98061e-19	2.40434e-07
649.6	5925945	4413475	7408310	5568260	1628	0.887118	0.000141194	3.77625e-05	649.56	0.866967	7.63036e-05	0.0016451
595.6	2556640	1825040	3052810	2457250	1257	0.163993	3.08182e-16	2.06247e-16	595.45	0.054876	3.47648e-17	0.000485293
710.6	1923760	1173115	2514450	2185360	1169	0.318899	5.30938e-13	2.2529e-10	710.58	0.0374035	7.27374e-13	0.0403844
484.3	2331460	1534850	2917315	2309605	1206	0.396372	4.68372e-08	5.24271e-07	484.47	0.162641	1.85955e-08	0.0165643
315.3	2147890	1791620	2387340	2155020	1161	0.316771	0.000121701	0.000551425	315.45	0.265053	0.000105283	0.0711455
465.3	2606790	1602190	3468290	2809510	1372	0.995156	2.16354e-18	2.58604e-16	465.4	0.989199	1.7433e-19	0.00858636
482.3	3674930	1895110	5365160	3164100	1469	0.452202	2.32667e-23	1.10704e-27	482.43	0.126924	6.29604e-28	2.85717e-08
672.6	2743725	1614600	3727180	2524860	1286	0.831567	4.44062e-24	5.50571e-27	672.55	0.579477	1.02376e-27	3.43736e-08
686.6	2858820	1759180	3780640	2738210	1355	0.999621	1.49383e-17	8.47345e-17	686.59	0.999242	7.48517e-19	0.000494099
477.3	2555130	1407660	3555660	2498990	1275	0.226794	2.10943e-15	2.57302e-16	477.45	0.045389	2.36946e-17	0.000159077
645.6	2369270	1240270	3395450	2725730	1350	0.51284	2.28556e-10	1.5098e-07	645.48	0.270202	1.45666e-10	0.428652
699.6	3335165	2565790	3859310	3309220	1485	0.626551	0.00655366	0.187148	699.57	0.618037	0.00699955	0.787689
671.6	3460820	2290100	4358320	3039150	1441	0.353446	2.59145e-17	1.76258e-15	671.55	0.208159	1.22318e-17	0.00982409
775.6	2821770	1591700	3891820	2953340	1411	0.811929	3.36114e-13	3.41348e-09	775.56	0.637243	1.24434e-12	0.310995
533.6	2674140	2242695	2952270	2580720	1303	0.149012	3.7758e-07	9.40261e-06	533.48	0.096941	5.19837e-07	0.130715
492.3	2061670	1324300	2797525	2316325	1210	0.102822	7.21406e-10	2.81608e-09	492.5	0.00448951	2.73393e-11	0.100438
666.6	2939685	1828580	4080160	2726510	1351	0.608408	5.62239e-16	4.89793e-15	666.59	0.405404	7.24906e-17	0.00125569
650.6	2943765	1845930	4045530	2784225	1363	0.628494	1.19125e-13	9.42085e-12	650.52	0.480159	6.37622e-14	0.0125947
628.6	3519820	2142515	4933540	3213825	1475	0.333852	7.36139e-28	3.4449e-28	628.57	0.0942417	5.53512e-30	3.3244e-05
640.6	1762870	1464050	1995320	1724080	1047	0.0222999	0.0469481	0.00397746	640.6	0.0137962	0.0399994	0.0621232
507.6	2325870	1747770	2812770	2305190	1205	0.061694	4.01351e-18	9.74802e-15	507.47	0.00955308	2.18235e-17	0.218148
605.6	5121335	3008830	7333550	4461600	1584	0.0920773	2.78893e-09	7.5773e-09	605.51	0.049593	9.4733e-10	0.0303212
629.6	6552000	2874870	11386000	4337090	1579	0.474214	3.85055e-17	2.2295e-19	629.44	0.267082	1.64751e-19	6.37989e-06
462.3	2251160	1539760	2832495	2362290	1232	0.374681	2.03899e-09	2.32119e-11	462.38	0.10338	2.7724e-11	1.79559e-05
456.3	2580100	1962790	3043730	2612800	1314	0.633306	1.61385e-11	2.22289e-08	456.33	0.533611	2.25013e-11	0.255495
576.6	2340900	1397995	3207275	2443535	1253	0.579812	6.93203e-12	3.79535e-13	576.49	0.194721	1.71785e-14	6.43161e-05
111.3	7351760	5309820	8986240	6880735	1678	0.000121019	0.00586113	0.000121601	111.18	8.10544e-05	0.00391568	0.484174
631.6	2617580	1490230	3732715	2518055	1285	0.783196	2.95467e-16	4.21557e-14	631.48	0.576346	2.545e-17	0.0296279
570.6	3715040	2252630	5101630	3116540	1459	0.573063	1.48774e-19	7.54673e-21	570.49	0.366553	1.45109e-21	1.43735e-05
598.6	2990360	1804150	4142850	2787085	1366	0.510572	2.01554e-17	2.53205e-19	598.57	0.256863	1.69159e-19	2.46473e-06
568.6	2487065	1720780	3166705	2383440	1237	0.386773	5.09869e-13	2.87693e-10	568.53	0.228177	6.62938e-13	0.107488
651.6	2602880	1885410	3212640	2503965	1280	0.909972	6.14521e-11	2.93689e-08	651.5	0.862924	3.80239e-11	0.126429
202.3	4025760	2018385	6314060	3064170	1449	0.107286	5.46073e-15	4.13165e-18	202.28	0.0155481	3.32602e-17	2.1432e-06
418.3	2484425	1358530	2534250	2333215	1220	0.743854	7.20339e-13	1.04496e-14	418.32	0.487431	4.42398e-15	4.60048e-06
268.3	5442320	3516620	5521720	4679300	1593	0.0738525	5.59621e-07	5.18665e-07	268.34	0.040322	1.61551e-07	0.035745
186.3	2462380	1930850	2486270	2263410	1191	3.30595e-06	0.0185149	5.45443e-10	186.26	1.53697e-07	0.00226919	7.48683e-05
1077.6	922641	600	1262125	940082	830	1	1	1	1077.77	0.00245242	0.00908512	NA
404.3	2401640	1481390	2451650	2140220	1158	0.585652	4.38788e-12	8.1049e-14	404.39	0.308196	1.47138e-14	4.13555e-05
685.6	3211070	2265040	3264540	2972145	1418	0.7204	2.82945e-06	0.00237043	685.59	0.695422	4.87043e-06	0.820313
586.6	5963675	3185860	6148450	4888300	1601	0.24613	1.16911e-20	3.44678e-19	586.55	0.0994496	1.96555e-21	0.00576679
653.6	2656290	1666890	2725560	2377365	1234	0.520182	2.45892e-12	1.25107e-11	653.54	0.308387	1.61068e-13	0.00575983
449.3	2344120	1590750	2391970	2164880	1166	0.170154	8.4902e-05	6.49826e-05	449.44	0.106941	9.6984e-05	0.011973
680.6	2826045	1602340	2911910	2580765	1305	0.857861	8.21776e-14	6.18234e-12	680.53	0.749235	2.45999e-14	0.00858299
681.6	2510260	1745190	2513685	2302570	1203	0.756177	2.02468e-09	2.74123e-08	681.57	0.64151	7.95333e-10	0.00839176
677.6	2767950	2016130	2766675	2502910	1279	0.311182	0.000201304	0.00189283	677.55	0.269764	0.000142003	0.202067
277.3	6044020	5175325	6043970	5712090	1634	0.0378302	0.0185119	6.23612e-05	277.25	0.025655	0.0111574	0.00135637
924.6	1066080	600	973877	1049500	878	1	1	1	924.65	0.0195124	0.00464981	NA
296.3	1963075	1652920	1958605	1857320	1078	0.026777	0.0382925	0.000474138	296.3	0.011091	0.00834494	0.0153071
403.3	3242810	1470860	3218670	2794985	1368	0.658107	2.02502e-16	1.75425e-15	403.35	0.469394	1.7829e-17	0.00155889
759.6	2249195	1122280	2239480	2171530	1167	0.102599	3.85416e-07	3.14417e-07	759.59	0.0079377	4.59875e-08	0.0109819
361.3	6984660	5080960	6969260	6209240	1657	0.174319	4.66289e-09	9.82852e-08	361.39	0.113315	2.64242e-09	0.0904631
690.6	2016280	1281800	2027905	1949350	1106	0.193429	0.0333023	0.000211459	690.67	0.052864	0.00290892	0.00122551
612.6	2509320	1866460	2519170	2373530	1233	0.815864	3.2305e-06	0.000520955	612.47	0.765328	2.11883e-06	0.410105
697.6	2019040	1275020	2030165	1795560	1065	0.357616	1.01382e-06	1.03865e-09	697.57	0.12836	1.71637e-09	6.91295e-05
616.6	2938215	1537340	2958670	2530240	1288	0.266773	5.05793e-25	5.01988e-27	616.58	0.053024	4.7788e-29	9.99142e-05
713.6	3014995	2327830	3034255	2898950	1397	0.116309	8.63918e-06	3.66198e-06	713.63	0.077222	2.36771e-06	0.0203417
400.3	5007410	3597260	5046605	4688945	1594	0.298235	3.08615e-05	0.000581738	400.4	0.257399	2.72606e-05	0.214398
602.6	2972400	1030800	3023440	2903220	1402	0.45187	1.45274e-13	2.28378e-09	602.49	0.105131	1.85958e-12	0.753624
410.3	7402880	4410780	7478190	6659775	1670	0.12064	4.83834e-14	1.75429e-12	410.38	0.0509985	1.59283e-14	0.0633395
935.6	1855140	1478090	1862740	1642550	1033	6.06042e-15	6.23637e-05	2.05699e-19	935.7	2.30212e-18	7.93481e-06	0.00014474
339.3	3625950	2001380	3664550	3183350	1473	0.7135	9.45903e-11	4.26875e-09	339.45	0.626936	4.75459e-11	0.0225936
934.6	1774720	1298635	1859510	1433750	996	6.16052e-06	0.0168739	8.68516e-06	934.88	1.05404e-06	0.0173544	0.0821014
352.3	2045070	1559630	2130900	1955345	1107	0.00109502	0.0172279	0.000852844	352.53	0.00067423	0.018638	0.216924
387.3	5553990	3202720	5999500	4483300	1585	0.0406383	1.37828e-14	4.76843e-14	387.37	0.00895565	4.83494e-15	0.0111116
548.6	3037780	1519040	3361430	2748760	1357	0.378969	5.30416e-15	1.54097e-13	548.48	0.169778	2.05481e-15	0.00404959
434.3	2112885	1599185	2199120	1965710	1110	0.457145	0.00023502	4.87559e-06	434.4	0.311982	6.82861e-05	0.000223166
528.6	3245650	2242600	3424025	2999850	1426	8.03347e-05	7.8808e-05	1.38413e-07	528.73	3.71964e-05	1.48618e-05	0.108859
538.6	2535170	1682620	2674800	2282590	1199	0.833404	3.66754e-08	2.54567e-08	538.5	0.749654	6.60577e-09	0.000903052
724.6	2236290	1377520	2386020	2131595	1155	0.944506	7.46643e-09	1.29435e-07	724.58	0.896127	1.02057e-09	0.020435
429.3	5039955	2816185	5445565	4543180	1587	0.524117	1.64737e-13	1.46574e-09	429.37	0.424105	4.02558e-13	0.548262
696.6	2762170	1794500	2928420	2440180	1251	0.268197	5.42954e-11	1.00912e-13	696.61	0.0947757	2.38079e-13	1.92666e-05
569.6	7113590	4482490	7574300	5735780	1636	0.389789	2.87875e-14	2.38393e-14	569.45	0.239446	3.11815e-15	0.000561821
588.6	2364735	1334460	2535360	2190290	1170	0.251667	1.11567e-09	5.1893e-09	588.55	0.0682553	3.26998e-11	0.0758164
417.3	4402490	2868350	4632150	3782630	1536	0.665934	1.67511e-18	8.28256e-17	417.3	0.522017	3.30762e-19	0.00476501
559.6	2519960	1617080	2665295	2254070	1187	0.394474	3.20445e-14	2.05064e-13	559.41	0.140893	1.63085e-15	0.00456982
695.6	2652630	1817365	2782280	2527240	1287	0.712915	1.35111e-06	2.29555e-07	695.58	0.627491	5.27563e-07	0.000382665
626.6	2493990	1437480	2671745	2268710	1195	0.0214111	3.52008e-24	2.63204e-27	626.6	3.53347e-05	1.03312e-27	2.69854e-06
511.6	7794890	4905790	8254070	6288820	1660	0.575564	1.73177e-09	3.94554e-07	511.41	0.497361	1.5224e-09	0.163584
494.3	2401960	1237645	2515835	2212840	1174	0.0560702	2.06135e-12	9.91489e-14	494.46	0.000158325	1.40953e-14	0.000163966
392.3	3636210	2122090	3777635	3177185	1472	0.156321	7.28971e-14	3.99701e-14	392.38	0.0665448	7.06126e-15	0.0014789
416.3	8301635	5439680	8521410	7388890	1688	0.373164	9.96711e-12	9.10966e-10	416.35	0.262492	7.4502e-12	0.0512401
458.3	3588860	1956490	3735660	3085105	1456	0.191272	1.76724e-14	3.32022e-15	458.46	0.0857702	7.64906e-16	0.000613664
611.6	3294560	2370140	3367415	3122410	1460	0.943411	0.0141665	0.486073	611.49	0.942714	0.0157655	0.944668
679.6	4180085	1947780	4456400	3246370	1478	0.656741	2.44877e-16	4.49204e-16	679.53	0.49474	2.11724e-17	0.00033625
350.3	2197860	1592300	2258490	1989030	1116	0.281886	4.7358e-06	6.08846e-06	350.38	0.170728	5.1853e-07	0.0374077
347.3	2773830	1944760	2858590	2574610	1299	0.814797	1.31656e-15	3.86676e-11	347.36	0.72092	3.14599e-15	0.581254
818.6	3251660	1378130	3476500	3024080	1435	0.316195	3.76228e-10	3.20057e-07	818.62	0.111247	5.97239e-10	0.457912
532.6	2863080	1687220	2986450	2500215	1277	0.261474	4.41371e-16	3.75732e-18	532.48	0.0709149	6.45497e-18	2.96039e-06
321.3	4483620	3258015	4600590	4272435	1576	0.068263	1.60963e-07	1.65714e-08	321.32	0.0335201	5.43765e-08	0.00257084
761.6	3050780	1073885	3344680	3064040	1448	0.220836	1.47425e-07	3.26117e-05	761.5	0.101716	4.7977e-07	0.278173
667.6	2612165	1218715	2799890	2409400	1245	0.695903	5.21923e-15	1.33028e-12	667.53	0.433504	1.63139e-15	0.0237332
675.6	3104210	2002675	3232270	2821235	1376	0.966599	1.85683e-12	5.37878e-11	675.55	0.951031	7.98672e-13	0.00497337
660.6	2137950	1416170	2227670	2206040	1172	0.262751	0.00120519	3.0768e-06	660.59	0.0820474	2.80287e-05	0.000257846
521.6	2664700	1813790	2769830	2479300	1265	0.0460043	9.43493e-14	5.86698e-15	521.5	0.0109643	2.90542e-15	0.00152816
659.6	2532940	1682145	2634860	2378550	1235	0.455055	7.32098e-15	2.26376e-15	659.51	0.230375	1.17511e-16	0.000337517
300.3	2392140	1915250	2444550	2319990	1212	0.0140561	2.40792e-05	6.37017e-05	300.39	0.00815935	3.93691e-05	0.22894
610.6	2489685	1944540	2550850	2357510	1229	0.33872	4.04975e-05	0.00115059	610.62	0.293494	7.9714e-05	0.173335
587.6	3630530	2191010	3834020	3251570	1479	0.397255	1.75814e-17	1.08394e-18	587.51	0.206023	3.48773e-19	3.063e-05
515.6	2302385	1460390	2419670	2104760	1151	0.185013	9.40154e-10	3.67328e-10	515.47	0.0564791	4.65441e-11	0.00345483
420.3	2051370	1564190	2113220	1883370	1086	0.157001	1.13298e-05	3.23501e-07	420.42	0.052117	8.61442e-07	0.00102603
603.6	2583330	1437750	2754780	2352080	1228	0.334119	3.49631e-16	4.62738e-13	603.5	0.0935188	4.9879e-16	0.191749
565.6	2690510	1724990	2816810	2489810	1270	0.503672	9.50597e-15	1.23591e-15	565.52	0.279777	2.50837e-16	5.83328e-05
388.3	4663180	2309355	5019540	3975115	1555	0.366969	5.18156e-17	4.80119e-15	388.39	0.198074	1.11186e-17	0.027083
638.6	2860370	2068740	2959960	2715560	1347	0.0868113	8.51122e-10	2.81078e-10	638.59	0.0430325	2.97284e-10	0.00275666
419.3	3407530	2724440	3488705	3271870	1482	0.540951	3.29806e-07	6.47356e-07	419.36	0.458677	1.14664e-07	0.00798734
717.6	3449550	1361260	4866080	3502940	1500	0.889311	1.233e-15	1.58005e-14	717.5	0.741761	1.03292e-17	0.0146603
525.6	7245420	4218970	8830320	5825710	1640	0.513403	1.27073e-14	3.86094e-13	525.43	0.361709	4.01254e-15	0.00758741
475.3	2709450	1828135	3122650	2464805	1259	0.132259	3.89257e-11	6.49304e-12	475.46	0.0467178	1.37333e-12	0.00247448
463.3	2359690	1801200	2603175	2265120	1192	0.116756	2.93545e-08	2.39856e-07	463.41	0.0656531	4.17039e-08	0.0312163
487.3	2565870	1527850	3096620	2435310	1250	0.323171	2.03208e-15	6.5925e-19	487.43	0.0938764	2.93027e-18	3.59521e-07
514.6	2320890	1439450	2791540	2311200	1207	0.367287	4.55923e-09	1.43992e-06	514.43	0.135426	1.1297e-08	0.119518
688.6	2584350	1319200	3345345	2866040	1393	0.400716	4.93781e-09	5.34725e-06	688.49	0.227271	9.84182e-09	0.571553
302.3	3107110	2704560	3277370	3033770	1439	0.127242	0.0163105	0.0413505	302.35	0.117454	0.0145224	0.396184
572.6	2511380	1508415	3064055	2540810	1291	0.0638438	3.54825e-10	9.28789e-12	572.56	0.00305598	6.27153e-12	0.000336688
822.6	2158650	1489795	2495320	1744360	1051	0.0373598	0.0467521	0.0186202	822.65	0.0257934	0.037081	0.212208
439.3	4065700	2839135	4677940	3814650	1540	0.637935	1.29188e-16	2.38908e-14	439.33	0.503478	5.76996e-17	0.0180516
594.6	2514120	1428930	3146210	2398655	1242	0.174741	9.91206e-15	6.73949e-13	594.54	0.0490168	9.52784e-15	0.0144936
737.6	3041005	1905000	3666090	2889730	1396	0.967275	1.98879e-09	4.56227e-07	737.61	0.953066	1.76393e-09	0.0758446
476.3	4751915	2293770	6374230	3666130	1524	0.197673	6.21605e-19	2.71226e-24	476.44	0.0452251	1.8209e-22	1.11139e-08
784.6	2101435	1106310	2726700	2037710	1130	0.245601	0.0179748	0.0224032	784.61	0.119928	0.00979953	0.130657
567.6	2712890	1944275	3106905	2606220	1312	0.748907	1.93263e-05	0.00515407	567.47	0.722757	2.91282e-05	0.60673
443.3	3112995	1922300	3788625	3018480	1434	0.0434542	1.03074e-21	2.92508e-22	443.38	0.00499466	3.90856e-23	0.000559684
577.6	2691590	1708440	3270720	2617140	1316	0.938275	6.57281e-10	1.33737e-08	577.5	0.908111	2.38694e-10	0.00984061
641.6	2287125	1641000	2628000	2240815	1183	0.306351	2.88119e-07	2.64473e-10	641.52	0.153495	9.85945e-09	9.63126e-06
364.3	2319010	1732490	2617510	2223230	1177	6.13094e-05	3.34082e-05	5.35784e-06	364.43	1.93233e-05	0.00012564	0.500403
718.6	2342670	1682200	2722495	2338440	1223	0.310607	3.58697e-09	8.203e-10	718.65	0.141637	5.50585e-11	0.00462457
461.3	3212680	1647980	4338745	2778015	1362	0.410691	4.52102e-29	7.30686e-28	461.39	0.143739	1.81407e-30	0.000345076
358.3	2517300	1835675	2891770	2418090	1247	0.164565	0.00144264	0.000751533	358.46	0.137592	0.000698222	0.0455707
103.3	3067925	2314220	3469690	3039960	1442	2.29731e-05	0.00470638	8.57127e-07	103.2	5.78393e-06	0.0443408	0.0032324
337.3	2767240	2304890	3000735	2651780	1329	0.05291	0.000380269	0.000187837	337.35	0.0365077	0.000394907	0.0428186
402.3	3179690	2051810	3861750	2998680	1425	0.463812	1.73642e-17	2.40903e-17	402.41	0.264983	7.26604e-19	0.000506296
549.6	3901065	2651850	4629630	3596180	1508	0.109886	1.6772e-13	5.26215e-14	549.57	0.0561395	3.47073e-14	0.00104601
633.6	3814680	3267700	4103120	3702000	1530	0.190923	0.0203839	0.000935099	633.57	0.161597	0.0191541	0.00393087
421.3	2794485	1708545	3535350	2626740	1317	0.865117	1.32209e-24	9.29148e-22	421.34	0.742863	3.40745e-25	0.00726888
474.3	3045360	2215490	3542070	2917035	1407	0.00946079	2.97785e-12	2.1254e-14	474.42	0.000884353	4.05053e-13	0.000190191
510.6	2515605	1354670	3455410	2644085	1323	0.931385	1.34597e-07	0.000381443	510.47	0.886983	4.24513e-07	0.775404
519.6	2587610	1465610	3457770	2445140	1254	0.024637	1.33572e-20	2.50968e-20	519.44	0.000248327	2.252e-21	0.000626018
493.3	2087550	1688920	2316200	2211140	1173	0.908346	0.00544036	0.00134776	493.45	0.869976	0.00294343	0.00330546
694.6	2662415	1792800	3230830	2646380	1325	0.994041	1.02816e-10	7.77761e-08	694.54	0.989574	7.25691e-11	0.153439
310.3	1966350	1423490	2301170	1935450	1101	0.286754	0.000910262	6.8834e-05	310.39	0.153005	0.000230075	0.00251078
535.6	3887435	2564510	4756140	3637820	1515	0.0794567	6.03096e-20	2.89463e-18	535.58	0.0272444	1.96711e-20	0.033674
837.6	1178410	839520	1395690	1184300	921	1	1	1	837.61	0.0323957	0.00314689	NA
701.6	3514215	2022765	4634260	3153280	1468	0.866169	4.21542e-10	5.33603e-08	701.53	0.824771	2.92189e-10	0.0517397
593.6	3885630	2555725	4782000	3625950	1512	0.004118	1.09012e-16	1.28112e-19	593.5	0.000297331	2.46314e-18	0.000134649
578.6	4648135	2120170	6844910	3540470	1503	0.836526	1.31603e-18	1.02194e-17	578.5	0.723272	9.9156e-20	0.000636068
714.6	2035260	1597420	2199580	1993095	1119	0.182571	8.89171e-06	1.74499e-07	714.66	0.0783962	8.11564e-07	0.000588793
473.3	3267370	1892025	3896620	3004570	1430	0.569633	1.96894e-14	1.26977e-13	473.39	0.422625	2.53197e-15	0.00296057
550.6	2846485	2048115	3190355	2694745	1338	0.00107222	1.90529e-12	3.01914e-16	550.49	0.000144683	1.88467e-13	9.38081e-05
536.6	2988990	2073565	3396710	2903040	1401	4.698e-05	0.00224859	4.96755e-06	536.56	3.06745e-05	0.00213283	0.111248
485.3	2457370	1716500	2784490	2318170	1211	0.375997	8.60478e-10	3.15658e-08	485.43	0.21154	5.62932e-10	0.0315569
564.6	3888590	2095570	4824070	3142520	1463	0.182855	7.51841e-19	6.40945e-20	564.5	0.0504636	8.91065e-21	0.000123905
716.6	2072365	1223490	2474905	2280235	1197	0.464325	2.71111e-06	5.33941e-06	716.57	0.269079	4.88966e-07	0.012939
422.3	2422120	1476590	2867550	2265715	1193	0.717855	3.11811e-08	2.84078e-06	422.37	0.632238	1.60404e-08	0.122751
447.3	3188980	1670520	3948130	2934330	1408	0.996564	8.83259e-22	1.74552e-20	447.39	0.992362	3.83253e-23	0.000638646
643.6	7956390	4302200	9761230	6277445	1659	0.517557	2.9693e-11	2.52301e-09	643.57	0.416255	1.63771e-11	0.0528097
471.3	2355545	1704110	2592060	2330970	1218	0.303565	0.000487821	0.0045213	471.41	0.262678	0.000396208	0.23644
293.3	3158190	2451665	3401010	3049280	1446	0.00694476	7.42967e-06	5.47542e-07	293.3	0.00302192	6.16374e-06	0.0174935
520.6	4877710	2572790	5928080	3840535	1544	0.0945521	1.90724e-15	9.79153e-14	520.47	0.0280755	4.1101e-16	0.107453
505.6	2894745	1544030	3495850	2676760	1333	0.518407	1.44894e-12	2.78274e-13	505.43	0.334952	2.04287e-13	5.83244e-05
639.6	2503140	1793760	2767610	2430390	1249	0.557372	6.08773e-10	1.92666e-07	639.53	0.472288	8.51936e-10	0.134099
658.6	2918580	1577460	3512715	2702650	1342	0.588688	2.11609e-21	1.54997e-23	658.55	0.291534	3.30094e-24	8.26872e-07
444.3	2342870	1388585	2702800	2403295	1243	0.447459	0.000219565	3.7698e-06	444.37	0.277367	3.54357e-05	0.00023837
702.6	2734885	1741225	3089425	2668390	1331	0.623023	8.74456e-10	5.87757e-08	702.56	0.507389	9.14392e-10	0.0279587
440.3	2353295	1499950	2675050	2474845	1261	0.141248	1.19576e-08	7.255e-09	440.39	0.0340565	2.40742e-09	0.00280079
678.6	2708680	1837900	3023740	2580740	1304	0.715687	2.06932e-11	5.98166e-10	678.57	0.586499	9.4315e-12	0.0082941
378.3	3122830	2171380	3452505	2956340	1412	0.0357471	1.17449e-06	1.9306e-05	378.4	0.0219748	5.51059e-07	0.645836
435.3	2687030	1767050	3020000	2643555	1322	0.168381	9.79152e-05	0.00481269	435.37	0.145456	0.000137978	0.670672
427.3	2847250	1974630	3153150	2839045	1381	7.0137e-05	9.80961e-05	1.22259e-07	427.39	2.18613e-05	2.89093e-05	0.0592096
523.6	2580340	1742500	2858540	2451980	1255	0.724423	1.55614e-05	0.00726203	523.47	0.697296	2.3831e-05	0.825926
413.3	4275735	2948285	4704320	4229750	1573	0.580745	2.05889e-06	2.09738e-05	413.37	0.523452	1.72135e-06	0.033087
466.3	2684200	1372670	3176735	2508070	1282	0.717543	2.16874e-07	5.25309e-05	466.42	0.621351	1.80437e-07	0.317951
802.6	2364790	1680550	2569345	2115060	1153	5.83182e-08	3.40898e-10	6.29741e-16	802.6	4.89807e-10	3.30004e-11	0.0185633
617.6	2407520	1409065	2746780	2323270	1214	0.383276	9.80673e-12	6.00637e-13	617.48	0.102626	4.74482e-14	0.000180814
674.6	2721805	1173455	3353080	2992480	1424	0.751531	1.73445e-13	1.19423e-10	674.5	0.53889	2.14216e-14	0.42666
524.6	2407385	1579415	2654855	2386220	1239	0.37249	5.42947e-07	2.51658e-05	524.48	0.209466	2.0761e-07	0.25381
379.3	3365350	2229340	3706235	3027480	1436	0.435734	1.89352e-15	1.39927e-14	379.32	0.276194	5.17563e-16	0.00155982
729.6	1766100	987874	2002040	1562180	1023	0.90904	2.99936e-06	4.37206e-05	729.6	0.805611	2.35099e-07	0.120995
426.3	3015930	1934640	3319815	2987440	1421	0.176002	5.10672e-11	5.08376e-09	426.36	0.111161	7.69644e-11	0.0911752
704.6	2094640	1599420	2224305	2073845	1140	0.71292	0.0089497	0.0821555	704.57	0.681969	0.0129835	0.242084
448.3	2451380	1479500	2746220	2242800	1184	0.0439601	5.44066e-16	8.03988e-18	448.37	0.00104687	2.35839e-17	5.83543e-06
634.6	3475295	2364830	3790420	3066590	1451	0.544825	6.871e-21	8.83136e-21	634.58	0.359931	4.4789e-22	0.000113
483.3	2624885	1374240	2998250	2606065	1311	0.717673	1.31256e-10	2.59645e-11	483.37	0.566481	4.60806e-12	0.000319624
394.3	3546070	2088140	3967710	3145650	1465	0.279902	6.06549e-19	1.01034e-17	394.37	0.118063	1.08849e-19	0.00316401
470.3	2573040	1554615	2860200	2542420	1292	0.107936	9.09303e-09	8.70222e-09	470.41	0.0233774	1.57807e-10	0.0870737
270.3	2404730	1950970	2512290	2329310	1217	0.128258	0.00396737	0.00192908	270.34	0.101634	0.00351495	0.043878
531.6	2981250	2018980	3216770	2700460	1341	0.637009	1.60365e-15	3.75635e-17	531.46	0.436909	2.86314e-17	6.66603e-06
652.6	3434130	1792570	3910755	2990340	1423	0.877115	1.03803e-20	8.85225e-20	652.54	0.726634	9.38361e-23	0.00166129
433.3	3451775	2099960	3787005	3082080	1455	0.645794	8.46667e-19	3.71744e-18	433.35	0.465548	5.37182e-20	0.000592794
573.6	2366100	1577710	2554340	2004560	1123	0.395387	2.1852e-10	5.13848e-14	573.46	0.139787	2.4479e-13	1.72116e-06
411.3	6819380	4406375	7406930	6580505	1668	0.409612	1.20762e-09	1.28516e-06	411.35	0.333369	1.05498e-09	0.692689
442.3	1927060	1489735	2016330	1894595	1088	0.555287	0.013558	0.000379064	442.46	0.381376	0.00277863	0.00114386
436.3	3037030	1762950	3343175	2710390	1344	0.894154	2.55558e-18	3.31389e-17	436.45	0.835822	3.49267e-19	0.00103191
545.6	3261070	1972585	3567830	2731265	1352	0.161915	3.0999e-13	8.31572e-17	545.47	0.0465754	2.87579e-15	9.83028e-07
415.3	25970500	16501250	28178400	23255500	1778	0.736385	8.98802e-12	9.0297e-09	415.33	0.658444	8.943e-12	0.196052
522.6	1951200	1296030	2092950	1850055	1074	0.0408626	3.85933e-05	4.66298e-07	522.49	0.00948721	6.556e-06	0.00129004
441.3	3020610	1938600	3255350	2849265	1385	0.75901	1.17263e-12	1.98926e-10	441.35	0.673205	6.78124e-13	0.0364464
546.6	3373310	1954110	3697350	2860080	1388	0.792545	1.4182e-20	4.91768e-19	546.49	0.639845	1.80699e-21	0.00118716
405.3	1988290	1416405	2100850	1970140	1111	0.183017	1.2208e-05	3.44169e-05	405.39	0.0928301	1.2129e-05	0.0247755
428.3	2791410	1638415	3045110	2536200	1290	0.183053	1.98925e-13	4.25214e-14	428.38	0.0729295	6.81076e-15	0.00107118
624.6	2091110	874010	2413380	2361110	1230	0.479326	1.24135e-10	8.31252e-10	624.58	0.0929271	2.50262e-12	0.994073
566.6	2209310	1429050	2374470	2003070	1120	0.8469	8.01821e-05	0.000168414	566.5	0.718237	1.84759e-06	0.107485
767.6	3263790	2426810	3427920	3053930	1447	0.705723	2.79659e-11	3.62434e-10	767.63	0.602539	7.91257e-12	0.00739975
