# Supplementary material for: High levels of glucose alter Physcomitrella patens metabolism and trigger a differential proteomic response
Source: PLoS One. 2020 Dec 4;15(12):e0242919. doi: 10.1371/journal.pone.0242919 (PMC7717569; doi:10.1371/journal.pone.0242919)
Supplement: S2 Table — (XLSX) [file pone.0242919.s006.xlsx]

## Sheet: List of protein identified
S2 Table. Proteins identified in response to glucose, sorbitol and control treatments.
Bio View:319 Proteins in 212 Clusters<BR>With 4 Decoys	Accession Number	Molecular Weight	ANOVA Test (P-Value)(p <= 0.05)	Quantitative Profile	Taxonomy	cellular process	establishment of localization	localization	metabolic process	response to stimulus	cytoplasm	intracellular organelle	membrane	organelle part	ribosome	antioxidant activity	binding	catalytic activity	electron carrier activity	molecular function	structural molecule activity	translation regulator activity	transporter activity	CONTROL1	CONTROL2	CONTROL3	GLUCOSA1	GLUCOSA2	GLUCOSA3	SORBITOL1	SORBITOL2	SORBITOL3
Ribulose bisphosphate carboxylase large chain OS=Physcomitrella patens subsp. patens GN=rbcL PE=1 SV=2	RBL_PHYPA	53 kDa	0.78	[]	unknown																			1	1	1	1	1	1	1	1	1
Cluster of Ribulose bisphosphate carboxylase small chain OS=Physcomitrella patens subsp. patens GN=PprbcS1 PE=2 SV=1 (Q75WT7_PHYPA)	Q75WT7_PHYPA [9]	20 kDa	0.13	[]	unknown	photosynthesis			oxidation reduction		plastid	plastid						oxidoreductase activity		lyase activity				1	1	1	1	1	1	1	1	1
Ribulose bisphosphate carboxylase small chain OS=Physcomitrella patens subsp. patens GN=PprbcS1 PE=2 SV=1	Q75WT7_PHYPA	20 kDa	0.17	[]	unknown																			1	1	1	1	1	1	1	1	1
Ribulose bisphosphate carboxylase small chain OS=Physcomitrella patens subsp. patens GN=PHYPADRAFT_168764 PE=3 SV=1	A9T9D5_PHYPA	20 kDa	0.92	[]	unknown																			1	1	1	1	1	1	1	1	0.58
Ribulose bisphosphate carboxylase small chain OS=Physcomitrella patens subsp. patens GN=PHYPADRAFT_225236 PE=3 SV=1	A9TT85_PHYPA	20 kDa	0.21	[]	unknown																			0.99	1	1	1	1	1	0.99	1	0.95
Ribulose bisphosphate carboxylase small chain (Fragment) OS=Physcomitrella patens subsp. patens PE=2 SV=1	Q9SXH1_PHYPA	23 kDa	0.22	[]	unknown																			1	1	1	1	1	1	0.58	1	1
Ribulose bisphosphate carboxylase small chain OS=Physcomitrella patens subsp. patens GN=PHYPADRAFT_87740 PE=3 SV=1	A9T3W5_PHYPA	20 kDa	0.2	[]	unknown																			0.99	0.97	0.99	1	1	0.99	0.82	0.96	1
Ribulose bisphosphate carboxylase small chain OS=Physcomitrella patens subsp. patens GN=PHYPADRAFT_233894 PE=3 SV=1	A9SRS0_PHYPA	20 kDa	0.33	[]	unknown																			1	0.81	0.95	1	1	1	1	0.99	0.52
Ribulose bisphosphate carboxylase small chain OS=Physcomitrella patens subsp. patens GN=PHYPADRAFT_123666 PE=3 SV=1	A9S3R8_PHYPA	20 kDa	0.21	[]	unknown																			0.48	0.62	0.61	0.85	0.75	0.85	0.85	0.57	0.36
Ribulose bisphosphate carboxylase small chain OS=Physcomitrella patens subsp. patens GN=PHYPADRAFT_201973 PE=3 SV=1	A9RG04_PHYPA	20 kDa	0.17	[]	Physcomitrella patens	photorespiration			oxidation reduction		plastid	plastid						oxidoreductase activity		lyase activity					0.12	0.14	1	0.31	1	0.36	0.07	0.08
Ribulose bisphosphate carboxylase small chain OS=Physcomitrella patens subsp. patens GN=PHYPADRAFT_61317 PE=3 SV=1	A9TWX2_PHYPA	20 kDa	0.42	[]	unknown																				0.09
Cluster of Predicted protein OS=Physcomitrella patens subsp. patens GN=PHYPADRAFT_169178 PE=4 SV=1 (A9TBP0_PHYPA)	A9TBP0_PHYPA [3]	48 kDa	0.72	[]	unknown												ATP binding			ATP binding				1	1	1	1	1	1	1	1	1
Predicted protein OS=Physcomitrella patens subsp. patens GN=PHYPADRAFT_169178 PE=4 SV=1	A9TBP0_PHYPA	48 kDa	0.69	[]	unknown																			1	1	1	1	1	1	1	1	1
Predicted protein OS=Physcomitrella patens subsp. patens GN=PHYPADRAFT_147391 PE=4 SV=1	A9TLG8_PHYPA	45 kDa	0.027	CONTROL low, GLUCOSA high, SORBITOL high	unknown																			1	1	1	1	1	1	1	1	1
Predicted protein OS=Physcomitrella patens subsp. patens GN=PHYPADRAFT_109430 PE=4 SV=1	A9RES5_PHYPA	52 kDa	0.74	[]	Physcomitrella patens												ATP binding			ATP binding				1	1	1	1	1	1	1	1	0.27
ATP synthase subunit alpha, chloroplastic OS=Physcomitrella patens subsp. patens GN=atpA PE=3 SV=1	ATPA_PHYPA	55 kDa	0.00021	CONTROL low, GLUCOSA low, SORBITOL high	unknown																			1	1	1	1	1	1	1	1	1
Cluster of ATP synthase subunit beta, chloroplastic OS=Physcomitrella patens subsp. patens GN=atpB PE=1 SV=2 (ATPB_PHYPA)	ATPB_PHYPA [2]	53 kDa	0.78	[]	unknown																			1	1	1	1	1	1	1	1	1
ATP synthase subunit beta, chloroplastic OS=Physcomitrella patens subsp. patens GN=atpB PE=1 SV=2	ATPB_PHYPA	53 kDa	0.8	[]	unknown																			1	1	1	1	1	1	1	1	0.97
ATP synthase subunit beta (Fragment) OS=Physcomitrella patens subsp. patens GN=atpB PE=3 SV=1	Q09R99_PHYPA	45 kDa	0.77	[]	unknown																			1	1	1	1	1	1	1	1	0.52
Cluster of Predicted protein OS=Physcomitrella patens subsp. patens GN=PHYPADRAFT_200318 PE=4 SV=1 (A9U1K9_PHYPA)	A9U1K9_PHYPA [4]	29 kDa	0.49	[]	unknown																			1	1	1	1	1	1	1	1	1
Predicted protein OS=Physcomitrella patens subsp. patens GN=PHYPADRAFT_200318 PE=4 SV=1	A9U1K9_PHYPA	29 kDa	0.83	[]	unknown																			1	1	1	1	1	1	1	1	0.98
Predicted protein OS=Physcomitrella patens subsp. patens GN=PHYPADRAFT_225004 PE=4 SV=1	A9TSK0_PHYPA	34 kDa	0.056	[]	unknown																			0.71	1	1	1	1	1	1	1	1
Predicted protein OS=Physcomitrella patens subsp. patens GN=PHYPADRAFT_182810 PE=4 SV=1	A9SA96_PHYPA	34 kDa	0.13	[]	unknown																			0.99	1	0.81	1	1	1	0.69	1	0.42
Predicted protein OS=Physcomitrella patens subsp. patens GN=PHYPADRAFT_177617 PE=4 SV=1	A9RS28_PHYPA	34 kDa	0.97	[]	unknown																			0.48	0.45	1	1	1	1	0.5	0.53	0.26
Cluster of Glyceraldehyde-3-phosphate dehydrogenase OS=Physcomitrella patens subsp. patens GN=PHYPADRAFT_229869 PE=3 SV=1 (A9SK06_PHYPA)	A9SK06_PHYPA [7]	40 kDa	0.28	[]	unknown	glucose metabolic process			oxidation reduction								NAD binding	oxidoreductase activity		oxidoreductase activity, acting on the aldehyde or oxo group of donors, NAD or NADP as acceptor				1	1	1	1	1	1	1	1	1
Glyceraldehyde-3-phosphate dehydrogenase OS=Physcomitrella patens subsp. patens GN=PHYPADRAFT_229869 PE=3 SV=1	A9SK06_PHYPA (+1)	40 kDa	0.37	[]	unknown																			1	1	1	1	1	1	1	0.97	0.3
Glyceraldehyde-3-phosphate dehydrogenase OS=Physcomitrella patens subsp. patens GN=PHYPADRAFT_202775 PE=3 SV=1	A9RIU5_PHYPA (+1)	43 kDa	0.59	[]	Physcomitrella patens	glucose metabolic process			oxidation reduction								NAD binding	oxidoreductase activity		oxidoreductase activity				1	1	1	1	1	1	0.93	0.95	0.19
Glyceraldehyde-3-phosphate dehydrogenase OS=Physcomitrella patens subsp. patens GN=PHYPADRAFT_85464 PE=3 SV=1	A9SXX9_PHYPA (+1)	43 kDa	0.43	[]	unknown																			1	1	0.98	1	0.99	1	0.94	0.98	0.21
Glyceraldehyde-3-phosphate dehydrogenase OS=Physcomitrella patens subsp. patens GN=PHYPADRAFT_110442 PE=3 SV=1	A9TMD3_PHYPA	43 kDa	0.41	[]	unknown																			0.84	0.86	0.81	0.86	1	0.86	0.74	0.83	0.09
Cluster of Phosphoglycerate kinase OS=Physcomitrella patens subsp. patens GN=PHYPADRAFT_169245 PE=3 SV=1 (A9TC11_PHYPA)	A9TC11_PHYPA [2]	50 kDa	0.12	[]	unknown																			1	1	1	1	1	1	1	1	1
Phosphoglycerate kinase OS=Physcomitrella patens subsp. patens GN=PHYPADRAFT_169245 PE=3 SV=1	A9TC11_PHYPA	50 kDa	0.074	[]	unknown																			1	1	1	1	1	1	1	1	1
Phosphoglycerate kinase OS=Physcomitrella patens subsp. patens GN=PHYPADRAFT_209795 PE=3 SV=1	A9S8R3_PHYPA	50 kDa	0.55	[]	unknown																				0.28	1	1	1	1		1
Cluster of Predicted protein (Fragment) OS=Physcomitrella patens subsp. patens GN=PHYPADRAFT_52279 PE=4 SV=1 (A9RFL7_PHYPA)	A9RFL7_PHYPA [2]	25 kDa	0.19	[]	Physcomitrella patens	photosynthesis, light harvesting			protein-chromophore linkage		chloroplast	chloroplast	photosystem II				chlorophyll binding			chlorophyll binding				1	1	1	1	1	1	1	1	1
Predicted protein (Fragment) OS=Physcomitrella patens subsp. patens GN=PHYPADRAFT_52279 PE=4 SV=1	A9RFL7_PHYPA	25 kDa	0.12	[]	Physcomitrella patens	photosynthesis, light harvesting			protein-chromophore linkage		chloroplast	chloroplast	photosystem II				chlorophyll binding			chlorophyll binding				0.99	1	0.98	1	1	1	1	0.96	0.91
Predicted protein OS=Physcomitrella patens subsp. patens GN=PHYPADRAFT_156993 PE=4 SV=1	A9U5B1_PHYPA	29 kDa	0.16	[]	unknown																			1	1	0.98	1	1	1	0.99	0.97	0.94
Cluster of Predicted protein OS=Physcomitrella patens subsp. patens GN=PHYPADRAFT_215053 PE=4 SV=1 (A9SRU3_PHYPA)	A9SRU3_PHYPA [2]	40 kDa	0.29	[]	unknown				oxidation reduction								FMN binding	oxidoreductase activity		FMN binding				1	1	1	1	1	1	1	1	1
Predicted protein OS=Physcomitrella patens subsp. patens GN=PHYPADRAFT_215053 PE=4 SV=1	A9SRU3_PHYPA	40 kDa	0.46	[]	unknown																			1	1	1	1	1	1	1	1	0.86
Predicted protein OS=Physcomitrella patens subsp. patens GN=PHYPADRAFT_159377 PE=4 SV=1	A9RJ44_PHYPA	40 kDa	0.068	[]	Physcomitrella patens				oxidation reduction								FMN binding	oxidoreductase activity		FMN binding				1	1	1	1	1	1	1	1	0.53
Predicted protein OS=Physcomitrella patens subsp. patens GN=PHYPADRAFT_161667 PE=4 SV=1	A9RXW5_PHYPA	22 kDa	0.083	[]	unknown																			1	1	1	1	1	1	1	1	1
Phi class glutathione S-transferase OS=Physcomitrella patens subsp. patens GN=GSTF1 PE=2 SV=1	A9SCV0_PHYPA	25 kDa	0.0017	CONTROL low, GLUCOSA high, SORBITOL high	unknown																			1	1	1	1	1	1	1	1	1
Carbonic anhydrase OS=Physcomitrella patens subsp. patens GN=PHYPADRAFT_162454 PE=3 SV=1	A9S2F9_PHYPA	28 kDa	0.0014	CONTROL low, GLUCOSA low, SORBITOL high	unknown																			1	1	1	1	1	1	1	1	1
Cluster of Predicted protein OS=Physcomitrella patens subsp. patens GN=PHYPADRAFT_122526 PE=3 SV=1 (A9S0R9_PHYPA)	A9S0R9_PHYPA [2]	38 kDa	0.63	[]	unknown																			1	1	1	1	1	1	1	1	1
Predicted protein OS=Physcomitrella patens subsp. patens GN=PHYPADRAFT_122526 PE=3 SV=1	A9S0R9_PHYPA	38 kDa	0.72	[]	unknown																			1	1	1	1	1	1	0.96	1	1
Predicted protein OS=Physcomitrella patens subsp. patens GN=PHYPADRAFT_146278 PE=3 SV=1	A9TIY2_PHYPA	38 kDa	0.58	[]	unknown																			1	1	1	1	1	1	0.9	1	0.7
Cluster of Adenosylhomocysteinase OS=Physcomitrella patens subsp. patens GN=PHYPADRAFT_176956 PE=3 SV=1 (A9RP25_PHYPA)	A9RP25_PHYPA [3]	54 kDa	0.11	[]	Physcomitrella patens	one-carbon compound metabolic process			one-carbon compound metabolic process									hydrolase activity		adenosylhomocysteinase activity				1	1	1	1	1	1	1	1	1
Adenosylhomocysteinase OS=Physcomitrella patens subsp. patens GN=PHYPADRAFT_176956 PE=3 SV=1	A9RP25_PHYPA (+1)	54 kDa	0.11	[]	Physcomitrella patens	one-carbon compound metabolic process			one-carbon compound metabolic process									hydrolase activity		adenosylhomocysteinase activity				0.97	0.99	0.99	1	1	1	0.88	0.94	0.95
Adenosylhomocysteinase OS=Physcomitrella patens subsp. patens GN=PHYPADRAFT_176926 PE=3 SV=1	A9RPH2_PHYPA	54 kDa	0.098	[]	Physcomitrella patens	one-carbon compound metabolic process			one-carbon compound metabolic process									hydrolase activity		adenosylhomocysteinase activity				0.98	0.99	0.99	1	1	1	0.9	0.96	0.96
Cluster of Predicted protein OS=Physcomitrella patens subsp. patens GN=PHYPADRAFT_133111 PE=4 SV=1 (A9SPD7_PHYPA)	A9SPD7_PHYPA [3]	10 kDa	0.3	[]	unknown																			1	1	1	1	0.99	1	1	1	1
Predicted protein OS=Physcomitrella patens subsp. patens GN=PHYPADRAFT_133111 PE=4 SV=1	A9SPD7_PHYPA	10 kDa	0.31	[]	unknown																			0.79	1	0.56	1	0.21	1	0.73	1	0.67
Predicted protein (Fragment) OS=Physcomitrella patens subsp. patens GN=PHYPADRAFT_39045 PE=4 SV=1	A9TU20_PHYPA	9 kDa	0.22	[]	unknown																			0.81	0.87	0.99	0.72	0.24	0.75	0.54	0.52	0.72
Predicted protein (Fragment) OS=Physcomitrella patens subsp. patens GN=PHYPADRAFT_39042 PE=4 SV=1	A9TVA9_PHYPA	8 kDa	0.34	[]	unknown																			0.37	0.13	0.09	0.1		0.12		0.4	0.17
Cluster of Predicted protein OS=Physcomitrella patens subsp. patens GN=PHYPADRAFT_206341 PE=3 SV=1 (A9RWS2_PHYPA)	A9RWS2_PHYPA [3]	85 kDa	0.37	[]	unknown																			1	1	1	1	1	1	1	1	0.3
Predicted protein OS=Physcomitrella patens subsp. patens GN=PHYPADRAFT_206341 PE=3 SV=1	A9RWS2_PHYPA	85 kDa	0.49	[]	unknown																			0.97	1	1	1	1	1	0.83	1
Predicted protein OS=Physcomitrella patens subsp. patens GN=PHYPADRAFT_227136 PE=3 SV=1	A9U0A5_PHYPA	85 kDa	0.39	[]	unknown																			1	1	1	1	1	1	0.98	1
Predicted protein OS=Physcomitrella patens subsp. patens GN=PHYPADRAFT_205352 PE=3 SV=1	A9RT52_PHYPA	85 kDa	0.52	[]	unknown																			1	0.98	0.93	1	1	1	0.8	0.97	0.21
Cluster of Predicted protein OS=Physcomitrella patens subsp. patens GN=PHYPADRAFT_212016 PE=4 SV=1 (A9SG93_PHYPA)	A9SG93_PHYPA [3]	28 kDa	0.45	[]	unknown	photosynthesis			photosynthesis			oxygen evolving complex	photosystem II	oxygen evolving complex			calcium ion binding			calcium ion binding				1	1	1	1	1	1	1	1	1
Predicted protein OS=Physcomitrella patens subsp. patens GN=PHYPADRAFT_212016 PE=4 SV=1	A9SG93_PHYPA	28 kDa	0.46	[]	unknown																			0.93	0.98	1	1	1	1	0.92	1	0.82
Predicted protein (Fragment) OS=Physcomitrella patens subsp. patens GN=PHYPADRAFT_35924 PE=4 SV=1	A9RIB5_PHYPA	23 kDa	0.78	[]	Physcomitrella patens	photosynthesis			photosynthesis			oxygen evolving complex	photosystem II	oxygen evolving complex			calcium ion binding			calcium ion binding				1	1	1	1	1	1	0.94	1	0.58
Predicted protein OS=Physcomitrella patens subsp. patens GN=PHYPADRAFT_107157 PE=4 SV=1	A9SY12_PHYPA	28 kDa	0.4	[]	unknown																			1	1	1	1	1	1	0.79	1	0.22
Predicted protein OS=Physcomitrella patens subsp. patens GN=PHYPADRAFT_126875 PE=4 SV=1	A9SB44_PHYPA	21 kDa	1	[]	unknown																					0.05	0.94	0.13	0.15
Cluster of Fructose-bisphosphate aldolase OS=Physcomitrella patens subsp. patens GN=PHYPADRAFT_155603 PE=3 SV=1 (A9U3R4_PHYPA)	A9U3R4_PHYPA [2]	42 kDa	0.78	[]	unknown																			1	1	1	1	1	1	1	1	0.89
Fructose-bisphosphate aldolase OS=Physcomitrella patens subsp. patens GN=PHYPADRAFT_155603 PE=3 SV=1	A9U3R4_PHYPA	42 kDa	0.9	[]	unknown																			1	1	0.92	1	1	1	1	0.82	0.43
Fructose-bisphosphate aldolase OS=Physcomitrella patens subsp. patens GN=PHYPADRAFT_120582 PE=3 SV=1	A9RX76_PHYPA	42 kDa	0.67	[]	unknown																			1	1	0.89	1	1	1	0.68	1	0.34
Uncharacterized protein OS=Physcomitrella patens subsp. patens GN=PpLOX8a PE=4 SV=1	A9U1H4_PHYPA	103 kDa	0.014	CONTROL low, GLUCOSA high, SORBITOL low	unknown																			1	1	1	1	1	1	1	1	1
Cluster of Uncharacterized protein OS=Physcomitrella patens subsp. patens GN=PHYPADRAFT_230273 PE=3 SV=1 (A9SNF1_PHYPA)	A9SNF1_PHYPA [7]	71 kDa	0.86	[]	unknown												nucleotide binding			ATP binding				1	1	1	1	1	1	1	1	1
Uncharacterized protein OS=Physcomitrella patens subsp. patens GN=PHYPADRAFT_230273 PE=3 SV=1	A9SNF1_PHYPA	71 kDa	0.9	[]	unknown																			0.8	0.88	1	1	1	1	0.64	0.92	0.79
Predicted protein OS=Physcomitrella patens subsp. patens GN=PHYPADRAFT_226216 PE=3 SV=1	A9TWR9_PHYPA	71 kDa	0.92	[]	unknown																			0.86	0.93	0.99	1	1	1	0.74	0.96	0.81
Predicted protein OS=Physcomitrella patens subsp. patens GN=PHYPADRAFT_219762 PE=3 SV=1	A9T7Y9_PHYPA	73 kDa	0.81	[]	unknown																				0.15	0.1	1	1	1	0.05
Predicted protein OS=Physcomitrella patens subsp. patens GN=PHYPADRAFT_158543 PE=3 SV=1	A9RCV9_PHYPA	71 kDa	0.91	[]	Physcomitrella patens												nucleotide binding			ATP binding				0.64	0.73	0.94	1	1	1	0.47	0.8	0.47
Predicted protein OS=Physcomitrella patens subsp. patens GN=PHYPADRAFT_96217 PE=3 SV=1	A9TRK2_PHYPA	71 kDa	0.36	[]	unknown																				0.07		0.38	0.28	0.46		0.05	0.19
Predicted protein OS=Physcomitrella patens subsp. patens GN=PHYPADRAFT_58148 PE=3 SV=1	A9SLL3_PHYPA	71 kDa	0.21	[]	unknown																			0.05	0.33	0.19	0.97	0.27	0.14			0.08
Predicted protein OS=Physcomitrella patens subsp. patens GN=PHYPADRAFT_95804 PE=3 SV=1	A9TQG3_PHYPA	73 kDa	< 0.00010	CONTROL low, GLUCOSA high, SORBITOL low	unknown																						0.29	0.29	0.08
Intracellular pathogenesis-related protein-like protein OS=Physcomitrella patens subsp. patens GN=PHYPADRAFT_105033 PE=2 SV=1	Q9AXI3_PHYPA	31 kDa	0.3	[]	unknown																			1	1	1	1	1	1	1	1	1
Predicted protein OS=Physcomitrella patens subsp. patens GN=PHYPADRAFT_162315 PE=4 SV=1	A9S1E8_PHYPA	25 kDa	0.59	[]	unknown																			1	1	1	1	1	1	1	1	1
Cluster of Predicted protein OS=Physcomitrella patens subsp. patens GN=PHYPADRAFT_109427 PE=4 SV=1 (A9REG3_PHYPA)	A9REG3_PHYPA [3]	22 kDa	0.86	[]	Physcomitrella patens	photosynthesis			proteolysis				photosystem I					serine-type endopeptidase activity		serine-type endopeptidase activity				1	1	1	1	1	1	1	1
Predicted protein OS=Physcomitrella patens subsp. patens GN=PHYPADRAFT_109427 PE=4 SV=1	A9REG3_PHYPA	22 kDa	0.88	[]	Physcomitrella patens	photosynthesis			photosynthesis				photosystem I											1	1	0.65	1	1	1	1	1
Predicted protein (Fragment) OS=Physcomitrella patens subsp. patens GN=PHYPADRAFT_129602 PE=4 SV=1	A9SGR0_PHYPA	17 kDa	0.79	[]	unknown																			1	0.53	0.24	0.75	0.81	0.65	0.79	0.33
Uncharacterized protein OS=Physcomitrella patens subsp. patens GN=PHYPADRAFT_110797 PE=4 SV=1	A9RBZ9_PHYPA	18 kDa	0.56	[]	Physcomitrella patens	photosynthesis			proteolysis				photosystem I					serine-type endopeptidase activity		serine-type endopeptidase activity				0.51	0.53	0.24	1	0.65	1	0.56	0.33
ATP synthase subunit beta OS=Physcomitrella patens subsp. patens GN=PHYPADRAFT_87133 PE=3 SV=1	A9T278_PHYPA (+2)	52 kDa	0.66	[]	unknown																			1	1	1	1	1	1	1	1	0.63
Predicted protein OS=Physcomitrella patens subsp. patens GN=PHYPADRAFT_108482 PE=3 SV=1	A9TNF2_PHYPA	18 kDa	0.31	[]	unknown																			1	1	1	1	1	1	1	1	1
Cluster of Predicted protein OS=Physcomitrella patens subsp. patens GN=PHYPADRAFT_107024 PE=4 SV=1 (A9SUL8_PHYPA)	A9SUL8_PHYPA [2]	77 kDa	0.18	[]	unknown																			1	1	1	1	1	1	1	1	1
Predicted protein OS=Physcomitrella patens subsp. patens GN=PHYPADRAFT_107024 PE=4 SV=1	A9SUL8_PHYPA	77 kDa	0.18	[]	unknown																			0.92	0.99	1	1	1	1	0.98	1	0.9
Transketolase OS=Physcomitrella patens subsp. patens GN=PHYPADRAFT_84171 PE=3 SV=1	A9SUJ9_PHYPA	75 kDa	0.39	[]	unknown																			0.62	0.82	0.83	0.97	0.96	0.95	0.76	0.76	0.54
ATP synthase subunit alpha OS=Physcomitrella patens subsp. patens GN=atp1 PE=3 SV=1	Q1XGA4_PHYPA	56 kDa	0.036	CONTROL high, GLUCOSA high, SORBITOL low	unknown																			1	1	1	1	1	1	1	1	1
Predicted protein OS=Physcomitrella patens subsp. patens GN=PHYPADRAFT_169593 PE=4 SV=1	A9TED6_PHYPA	27 kDa	0.41	[]	unknown																			1	1	1	1	1	1	1	1	0.92
Carbonic anhydrase (Fragment) OS=Physcomitrella patens subsp. patens GN=PHYPADRAFT_147703 PE=3 SV=1	A9TMC2_PHYPA	21 kDa	0.79	[]	unknown																			1	1	1	1	1	1	1	1	1
Predicted protein OS=Physcomitrella patens subsp. patens GN=PHYPADRAFT_192554 PE=4 SV=1	A9T876_PHYPA	24 kDa	0.42	[]	unknown																			1	1	1	1	1	1	1	1	1
Cluster of Predicted protein OS=Physcomitrella patens subsp. patens GN=PHYPADRAFT_115702 PE=3 SV=1 (A9RKJ5_PHYPA)	A9RKJ5_PHYPA [3]	58 kDa	0.86	[]	Physcomitrella patens	cellular protein metabolic process			cellular protein metabolic process		cytoplasm						nucleotide binding			ATP binding				1	1	1	1	1	1	1	1	1
Predicted protein OS=Physcomitrella patens subsp. patens GN=PHYPADRAFT_115702 PE=3 SV=1	A9RKJ5_PHYPA	58 kDa	0.75	[]	Physcomitrella patens	cellular protein metabolic process			cellular protein metabolic process		cytoplasm						nucleotide binding			ATP binding				1	1	1	1	1	1	1	1	0.69
Predicted protein OS=Physcomitrella patens subsp. patens GN=PHYPADRAFT_176210 PE=3 SV=1	A9RLL2_PHYPA	64 kDa	0.94	[]	Physcomitrella patens	cellular protein metabolic process			cellular protein metabolic process		cytoplasm						nucleotide binding			ATP binding				0.45	0.14	0.62	0.79	0.57	0.83	0.07	0.33	0.07
Predicted protein OS=Physcomitrella patens subsp. patens GN=PHYPADRAFT_110482 PE=3 SV=1	A9TNZ2_PHYPA	64 kDa	0.94	[]	unknown																			0.62	0.39	0.84	0.95	0.89	0.93	0.33	0.5	0.43
Uncharacterized protein OS=Physcomitrella patens subsp. patens GN=PHYPADRAFT_173848 PE=4 SV=1	A9RBG5_PHYPA	23 kDa	0.15	[]	Physcomitrella patens	photosynthesis			photosynthesis			oxygen evolving complex	photosystem II	oxygen evolving complex			calcium ion binding			calcium ion binding				1	1	1	1	1	1		1	1
Cluster of Predicted protein OS=Physcomitrella patens subsp. patens GN=PHYPADRAFT_148997 PE=3 SV=1 (A9TQE5_PHYPA)	A9TQE5_PHYPA [2]	33 kDa	0.78	[]	unknown																			1	1	1	1	1	1	1	1	1
Predicted protein OS=Physcomitrella patens subsp. patens GN=PHYPADRAFT_148997 PE=3 SV=1	A9TQE5_PHYPA	33 kDa	0.78	[]	unknown																			1	1	1	1	1	1	0.99	1	0.9
Predicted protein OS=Physcomitrella patens subsp. patens GN=PHYPADRAFT_152661 PE=3 SV=1	A9TYF3_PHYPA	33 kDa	0.0062	CONTROL high, GLUCOSA high, SORBITOL low	unknown																			0.49	0.14	0.05	0.27	0.11	0.29			0.05
Predicted protein OS=Physcomitrella patens subsp. patens GN=PHYPADRAFT_109415 PE=4 SV=1	A9RD61_PHYPA	31 kDa	0.015	CONTROL low, GLUCOSA low, SORBITOL high	Physcomitrella patens					defense response														0.88	1	1	1	1	1	1	1	1
Cluster of Predicted protein OS=Physcomitrella patens subsp. patens GN=PHYPADRAFT_144797 PE=3 SV=1 (A9TFB4_PHYPA)	A9TFB4_PHYPA	35 kDa	0.13	[]	unknown																			1	1	1	1	1	1	1	1
Predicted protein OS=Physcomitrella patens subsp. patens GN=PHYPADRAFT_144797 PE=3 SV=1	A9TFB4_PHYPA	35 kDa	0.13	[]	unknown																			1	1	1	1	1	1	1	1
Predicted protein OS=Physcomitrella patens subsp. patens GN=PHYPADRAFT_150057 PE=3 SV=1	A9TSX6_PHYPA	34 kDa	1	[]	unknown																					0.43
Cluster of Lipoxygenase OS=Physcomitrella patens subsp. patens GN=PpLOX1 PE=3 SV=1 (A9U1H3_PHYPA)	A9U1H3_PHYPA [2]	105 kDa	0.087	[]	unknown				oxidation reduction								metal ion binding	oxidoreductase activity		metal ion binding				1	1	1	1	1	1	1	1	1
Lipoxygenase OS=Physcomitrella patens subsp. patens GN=PpLOX1 PE=3 SV=1	A9U1H3_PHYPA	105 kDa	0.087	[]	unknown																			0.96	0.77	1	1	1	1	0.87	0.98	0.86
Lipoxygenase OS=Physcomitrella patens subsp. patens PE=2 SV=1	A4ZFY7_PHYPA	105 kDa	0.069	[]	Physcomitrella patens				oxidation reduction								metal ion binding	oxidoreductase activity		metal ion binding				0.74	0.54	0.94	1	0.96	0.93	0.65	0.85	0.63
Cluster of Malate dehydrogenase OS=Physcomitrella patens subsp. patens GN=PHYPADRAFT_143364 PE=3 SV=1 (A9TBX2_PHYPA)	A9TBX2_PHYPA [4]	33 kDa	0.075	[]	unknown																			1	1	1	1	1	1	1	1
Malate dehydrogenase OS=Physcomitrella patens subsp. patens GN=PHYPADRAFT_143364 PE=3 SV=1	A9TBX2_PHYPA	33 kDa	0.076	[]	unknown																			1	0.98	1	1	1	1	0.82	1
Malate dehydrogenase OS=Physcomitrella patens subsp. patens GN=PHYPADRAFT_131843 PE=3 SV=1	A9SLS5_PHYPA	34 kDa	0.065	[]	unknown																			0.59	0.59	1	1	1	1	0.44	0.06
Malate dehydrogenase OS=Physcomitrella patens subsp. patens GN=PHYPADRAFT_207351 PE=3 SV=1	A9RZZ9_PHYPA	38 kDa	0.63	[]	unknown																			1	0.5	0.52	0.98	1	1	0.5	0.63
Malate dehydrogenase OS=Physcomitrella patens subsp. patens GN=PHYPADRAFT_162162 PE=3 SV=1	A9S0Q4_PHYPA	38 kDa	0.74	[]	unknown																			0.08	0.17	0.1	0.94	0.16	0.98	0.11	0.07
Cluster of Predicted protein OS=Physcomitrella patens subsp. patens GN=PHYPADRAFT_176216 PE=3 SV=1 (A9RLL8_PHYPA)	A9RLL8_PHYPA [2]	112 kDa	0.19	[]	Physcomitrella patens	glycine catabolic process			glycine catabolic process								pyridoxal phosphate binding	glycine dehydrogenase (decarboxylating) activity		pyridoxal phosphate binding				1	1	1	1	1	1	0.25	1
Predicted protein OS=Physcomitrella patens subsp. patens GN=PHYPADRAFT_176216 PE=3 SV=1	A9RLL8_PHYPA	112 kDa	0.21	[]	Physcomitrella patens	glycine catabolic process			oxidation reduction								pyridoxal phosphate binding	glycine dehydrogenase (decarboxylating) activity		pyridoxal phosphate binding				1	1	1	1	1	1	0.25	1
Predicted protein OS=Physcomitrella patens subsp. patens GN=PHYPADRAFT_171132 PE=3 SV=1	A9TNZ8_PHYPA	108 kDa	0.11	[]	unknown																			0.59	0.57	0.97	1	0.76	1		0.56
Cluster of Predicted protein OS=Physcomitrella patens subsp. patens GN=PHYPADRAFT_109208 PE=4 SV=1 (A9U245_PHYPA)	A9U245_PHYPA [3]	94 kDa	0.41	[]	unknown																			1	1	1	1	1	1	1	1
Predicted protein OS=Physcomitrella patens subsp. patens GN=PHYPADRAFT_109208 PE=4 SV=1	A9U245_PHYPA	94 kDa	0.41	[]	unknown																			0.97	0.96	1	1	1	1	0.81	0.99
Predicted protein OS=Physcomitrella patens subsp. patens GN=PHYPADRAFT_189887 PE=4 SV=1	A9SYQ2_PHYPA (+1)	94 kDa	0.43	[]	unknown																			0.47	0.43	0.82	0.84	0.89	0.84	0.27	0.6
Cluster of Phi class glutathione S-transferase OS=Physcomitrella patens subsp. patens GN=GSTF3 PE=2 SV=1 (A9RSP0_PHYPA)	A9RSP0_PHYPA	25 kDa	0.36	[]	unknown																			1	1	1	1	1	1	1	1	1
Phi class glutathione S-transferase OS=Physcomitrella patens subsp. patens GN=GSTF3 PE=2 SV=1	A9RSP0_PHYPA	25 kDa	0.36	[]	unknown																			1	1	1	1	1	1	1	1	0.96
Predicted protein (Fragment) OS=Physcomitrella patens subsp. patens GN=PHYPADRAFT_125642 PE=3 SV=1	A9S8A4_PHYPA (+1)	22 kDa	1	[]	unknown																										0.06
Cluster of Uncharacterized protein OS=Physcomitrella patens subsp. patens GN=PHYPADRAFT_63926 PE=3 SV=1 (A9RBJ9_PHYPA)	A9RBJ9_PHYPA [2]	48 kDa	0.76	[]	Physcomitrella patens	glycolysis			glycolysis		phosphopyruvate hydratase complex						magnesium ion binding	phosphopyruvate hydratase activity		magnesium ion binding				1	1	1	1	1	1	0.99	1	0.13
Uncharacterized protein OS=Physcomitrella patens subsp. patens GN=PHYPADRAFT_63926 PE=3 SV=1	A9RBJ9_PHYPA	48 kDa	0.76	[]	Physcomitrella patens	glycolysis			glycolysis		phosphopyruvate hydratase complex						magnesium ion binding	phosphopyruvate hydratase activity		phosphopyruvate hydratase activity				0.96	1	1	1	1	1	0.57	1	0.13
Uncharacterized protein OS=Physcomitrella patens subsp. patens GN=PHYPADRAFT_111190 PE=3 SV=1	A9RBK0_PHYPA	48 kDa	0.38	[]	Physcomitrella patens	glycolysis			glycolysis		phosphopyruvate hydratase complex						magnesium ion binding	phosphopyruvate hydratase activity		phosphopyruvate hydratase activity				0.08	0.45	0.62	0.49	0.41	0.4		0.3
Predicted protein OS=Physcomitrella patens subsp. patens GN=PHYPADRAFT_207186 PE=3 SV=1	A9RZD9_PHYPA	52 kDa	1	[]	unknown
Cluster of Light-harvesting chlorophyll a/b-binding protein 2 OS=Physcomitrella patens subsp. patens GN=PpLhcb2 PE=4 SV=1 (Q765P5_PHYPA)	Q765P5_PHYPA [8]	28 kDa	0.051	[]	unknown	photosynthesis, light harvesting			protein-chromophore linkage		chloroplast	chloroplast	membrane				chlorophyll binding			metal ion binding				0.91	0.99	1	1	1	1		0.06	0.24
Light-harvesting chlorophyll a/b-binding protein 2 OS=Physcomitrella patens subsp. patens GN=PpLhcb2 PE=4 SV=1	Q765P5_PHYPA	28 kDa	0.053	[]	unknown																				0.06	0.96	1	1	1
Predicted protein OS=Physcomitrella patens subsp. patens GN=PHYPADRAFT_184742 PE=4 SV=1	A9SGM1_PHYPA (+2)	28 kDa	0.011	CONTROL low, GLUCOSA high, SORBITOL low	unknown																			0.4	0.12	0.51	1	0.75	1			0.05
Predicted protein OS=Physcomitrella patens subsp. patens GN=PHYPADRAFT_175594 PE=4 SV=1	A9RJS3_PHYPA	28 kDa	0.0091	CONTROL low, GLUCOSA high, SORBITOL low	Physcomitrella patens	photosynthesis, light harvesting			protein-chromophore linkage		chloroplast	chloroplast	membrane				chlorophyll binding			metal ion binding					0.05	0.18	1	0.29	0.58
Uncharacterized protein OS=Physcomitrella patens subsp. patens GN=PHYPADRAFT_110989 PE=4 SV=1	A9RBQ5_PHYPA	29 kDa	0.0018	CONTROL low, GLUCOSA high, SORBITOL low	Physcomitrella patens	photosynthesis, light harvesting			protein-chromophore linkage		chloroplast	chloroplast	membrane				chlorophyll binding			metal ion binding					0.08	0.13	0.89	0.75	1
Predicted protein OS=Physcomitrella patens subsp. patens GN=PHYPADRAFT_176684 PE=4 SV=1	A9RNP2_PHYPA	28 kDa	0.0072	CONTROL low, GLUCOSA high, SORBITOL low	Physcomitrella patens	photosynthesis, light harvesting			protein-chromophore linkage		chloroplast	chloroplast	membrane				chlorophyll binding			metal ion binding				0.39	0.12	0.51	1	0.55	0.7			0.05
Predicted protein OS=Physcomitrella patens subsp. patens GN=PHYPADRAFT_105126 PE=4 SV=1	A9RT62_PHYPA	28 kDa	0.0024	CONTROL low, GLUCOSA high, SORBITOL low	unknown																				0.05	0.08	1	0.3	0.16
Cluster of Aminomethyltransferase OS=Physcomitrella patens subsp. patens GN=PHYPADRAFT_131811 PE=3 SV=1 (A9SLK1_PHYPA)	A9SLK1_PHYPA [2]	45 kDa	0.86	[]	unknown	methylation			glycine catabolic process									transferase activity		transferase activity				1	1	1	1	1	1	1	1
Aminomethyltransferase OS=Physcomitrella patens subsp. patens GN=PHYPADRAFT_131811 PE=3 SV=1	A9SLK1_PHYPA	45 kDa	0.77	[]	unknown																			1	1	1	1	1	1	1	1
Aminomethyltransferase OS=Physcomitrella patens subsp. patens GN=PHYPADRAFT_67193 PE=3 SV=1	A9RK35_PHYPA	41 kDa	0.99	[]	Physcomitrella patens	methylation			glycine catabolic process									transferase activity		transferase activity				0.1	0.19	0.23	0.57	0.19	0.57		1
Elongation factor 1-alpha OS=Physcomitrella patens subsp. patens GN=PHYPADRAFT_104509 PE=3 SV=1	A9RGD1_PHYPA (+2)	49 kDa	0.6	[]	Physcomitrella patens	translational elongation			translational elongation		cytoplasm						nucleotide binding	GTPase activity		GTPase activity		translation elongation factor activity		1	1	0.99	1	1	1	1	0.99	1
Phosphoglycerate kinase OS=Physcomitrella patens subsp. patens GN=PHYPADRAFT_60168 PE=3 SV=1	A9TG05_PHYPA	43 kDa	0.028	CONTROL low, GLUCOSA high, SORBITOL low	unknown																			0.39	0.54	1	1	1	1	1	1	0.78
Elongation factor Tu OS=Physcomitrella patens subsp. patens GN=PHYPADRAFT_217801 PE=3 SV=1	A9T0S0_PHYPA	50 kDa	0.11	[]	unknown																			1	1	1	1	1	1	0.99	1
Predicted protein OS=Physcomitrella patens subsp. patens GN=PHYPADRAFT_204471 PE=3 SV=1	A9RP60_PHYPA	45 kDa	0.41	[]	Physcomitrella patens	dephosphorylation			carbohydrate metabolic process									hydrolase activity		fructose 1,6-bisphosphate 1-phosphatase activity				1	1	1	1	1	1	0.99	1	1
Non-symbiotic hemoglobin 0 OS=Physcomitrella patens subsp. patens GN=GLB0 PE=2 SV=1	HBL0_PHYPA	20 kDa	0.34	[]	unknown																				1		1	1	1	0.46	1
Predicted protein OS=Physcomitrella patens subsp. patens GN=PHYPADRAFT_211595 PE=4 SV=1	A9SEW4_PHYPA	46 kDa	0.91	[]	unknown																			1	1	1	1	1	1	0.99	1
Cluster of Predicted protein OS=Physcomitrella patens subsp. patens GN=PHYPADRAFT_122707 PE=3 SV=1 (A9S1S8_PHYPA)	A9S1S8_PHYPA [2]	37 kDa	0.6	[]	unknown																			1	1	1	1	1	1		1	0.19
Predicted protein OS=Physcomitrella patens subsp. patens GN=PHYPADRAFT_122707 PE=3 SV=1	A9S1S8_PHYPA	37 kDa	0.6	[]	unknown																			1	0.73	0.5	1	1	1		1
Predicted protein OS=Physcomitrella patens subsp. patens GN=PHYPADRAFT_200440 PE=3 SV=1	A9U222_PHYPA	42 kDa	0.56	[]	unknown																			0.51	0.37	0.58	1	0.6	0.51		0.45	0.19
Predicted protein OS=Physcomitrella patens subsp. patens GN=PHYPADRAFT_110121 PE=4 SV=1	A9SX66_PHYPA	42 kDa	0.097	[]	unknown																			1	1	1	1	1	1		1	0.51
Cluster of Serine hydroxymethyltransferase OS=Physcomitrella patens subsp. patens GN=PHYPADRAFT_117570 PE=3 SV=1 (A9RQ31_PHYPA)	A9RQ31_PHYPA [2]	53 kDa	0.22	[]	unknown																			1	1	1	1	1	1	1	1	1
Serine hydroxymethyltransferase OS=Physcomitrella patens subsp. patens GN=PHYPADRAFT_117570 PE=3 SV=1	A9RQ31_PHYPA	53 kDa	0.22	[]	unknown																			1	1	1	1	1	1	1	1	1
Serine hydroxymethyltransferase OS=Physcomitrella patens subsp. patens GN=PHYPADRAFT_129878 PE=3 SV=1	A9SHC0_PHYPA	52 kDa	0.13	[]	unknown																						0.1		0.07			0.17
Predicted protein OS=Physcomitrella patens subsp. patens GN=PHYPADRAFT_110695 PE=4 SV=1	A9U4I0_PHYPA	20 kDa	0.14	[]	unknown																						1	1	1	1	1	1
Cluster of Predicted protein OS=Physcomitrella patens subsp. patens GN=PHYPADRAFT_108007 PE=3 SV=1 (A9TEQ9_PHYPA)	A9TEQ9_PHYPA [3]	50 kDa	0.037	CONTROL low, GLUCOSA high, SORBITOL low	unknown																			1	0.99	1	1	1	1		1
Predicted protein OS=Physcomitrella patens subsp. patens GN=PHYPADRAFT_108007 PE=3 SV=1	A9TEQ9_PHYPA (+1)	50 kDa	0.0097	CONTROL low, GLUCOSA high, SORBITOL low	unknown																			1	0.13	1	1	1	1		0.33
Alpha tubulin OS=Physcomitrella patens subsp. patens GN=PpTUA2 PE=2 SV=1	Q8H932_PHYPA	50 kDa	0.064	[]	unknown																			0.99	0.56	1	1	1	1		1
Predicted protein OS=Physcomitrella patens subsp. patens GN=PHYPADRAFT_136749 PE=3 SV=1	A9SWZ8_PHYPA	50 kDa	1	[]	unknown
Predicted protein OS=Physcomitrella patens subsp. patens GN=PHYPADRAFT_179848 PE=3 SV=1	A9RZU5_PHYPA	34 kDa	0.29	[]	unknown																			1	1	1	1	1	1	0.43	1
Fasciclin-like protein OS=Physcomitrella patens subsp. patens GN=flp PE=2 SV=1	Q4A3V1_PHYPA	24 kDa	0.52	[]	unknown																			1	1	1	1	1	1	1	1
Predicted protein OS=Physcomitrella patens subsp. patens GN=PHYPADRAFT_173131 PE=3 SV=1	A9U188_PHYPA	42 kDa	0.51	[]	unknown																			1	1	1	1	1	1	1	1
Predicted protein OS=Physcomitrella patens subsp. patens GN=PHYPADRAFT_194139 PE=4 SV=1	A9TE45_PHYPA	177 kDa	0.089	[]	unknown																			1	1	1	1	1	1		1
Predicted protein OS=Physcomitrella patens subsp. patens GN=PHYPADRAFT_117400 PE=3 SV=1	A9RPA8_PHYPA	32 kDa	0.4	[]	Physcomitrella patens				oxidation reduction	response to oxidative stress						peroxidase activity	heme binding	peroxidase activity		peroxidase activity				1	1	1	1	1	1	1	1	1
Photosystem I iron-sulfur center OS=Physcomitrella patens subsp. patens GN=psaC PE=3 SV=3	PSAC_PHYPA	9 kDa	0.3	[]	unknown																				1	1	1	1	1	1	0.99	1
Cluster of Predicted protein OS=Physcomitrella patens subsp. patens GN=PHYPADRAFT_159452 PE=4 SV=1 (A9RJI9_PHYPA)	A9RJI9_PHYPA [5]	18 kDa	0.25	[]	Physcomitrella patens	translation			translation		ribosome	ribosome			ribosome					structural constituent of ribosome	structural constituent of ribosome			1	1	0.99	1	1	1	1	1
Predicted protein OS=Physcomitrella patens subsp. patens GN=PHYPADRAFT_159452 PE=4 SV=1	A9RJI9_PHYPA (+2)	18 kDa	0.25	[]	Physcomitrella patens	translation			translation		ribosome	ribosome			ribosome					structural constituent of ribosome	structural constituent of ribosome			1	1	0.99	1	1	1	1	1
Predicted protein OS=Physcomitrella patens subsp. patens GN=PHYPADRAFT_216423 PE=4 SV=1	A9SWJ1_PHYPA (+1)	17 kDa	0.12	[]	unknown																			0.61	0.45		0.75		0.06	0.44
Cluster of Predicted protein OS=Physcomitrella patens subsp. patens GN=PHYPADRAFT_232922 PE=3 SV=1 (A9T251_PHYPA)	A9T251_PHYPA [3]	68 kDa	0.5	[]	unknown	protein folding			protein folding								nucleotide binding			unfolded protein binding				1	1	1	1	1	1	1	1	0.26
Predicted protein OS=Physcomitrella patens subsp. patens GN=PHYPADRAFT_232922 PE=3 SV=1	A9T251_PHYPA	68 kDa	0.5	[]	unknown																			1	1	1	1	1	1	0.88	1
Predicted protein OS=Physcomitrella patens subsp. patens GN=PHYPADRAFT_113309 PE=3 SV=1	A9RFC9_PHYPA (+1)	72 kDa	0.17	[]	Physcomitrella patens	protein folding			protein folding								nucleotide binding			ATP binding					0.1	0.06	0.14	0.11	0.12			0.26
Nucleoside diphosphate kinase OS=Physcomitrella patens subsp. patens GN=NDPK1 PE=3 SV=1	A9T4T4_PHYPA	17 kDa	0.22	[]	unknown																				1	0.99	1	1	1	0.99	0.99	1
Cluster of Predicted protein OS=Physcomitrella patens subsp. patens GN=PHYPADRAFT_107162 PE=3 SV=1 (A9SY53_PHYPA)	A9SY53_PHYPA	47 kDa	0.87	[]	unknown																			1	1	0.99	1	1	1	1	1	0.99
Predicted protein OS=Physcomitrella patens subsp. patens GN=PHYPADRAFT_107162 PE=3 SV=1	A9SY53_PHYPA	47 kDa	0.87	[]	unknown																			1	1	0.98	1	1	1	1	1	0.99
Predicted protein OS=Physcomitrella patens subsp. patens GN=PHYPADRAFT_60709 PE=4 SV=1	A9TNS6_PHYPA (+1)	45 kDa	1	[]	unknown																					0.41	0.05
Predicted protein OS=Physcomitrella patens subsp. patens GN=PHYPADRAFT_229164 PE=4 SV=1	A9SF03_PHYPA	69 kDa	0.87	[]	unknown																			1	1	1	1	1	1	1	1
Predicted protein OS=Physcomitrella patens subsp. patens GN=PHYPADRAFT_221851 PE=3 SV=1	A9TFL9_PHYPA (+3)	81 kDa	0.095	[]	unknown																				1	0.99	1	1	1	0.23	1
Adenosine kinase OS=Physcomitrella patens subsp. patens GN=ADK PE=2 SV=1	ADK_PHYPA	37 kDa	0.2	[]	unknown																				1	1	1	1	1		1	0.85
Cluster of Predicted protein OS=Physcomitrella patens subsp. patens GN=PHYPADRAFT_175850 PE=3 SV=1 (A9RKD8_PHYPA)	A9RKD8_PHYPA [2]	18 kDa	0.02	CONTROL low, GLUCOSA low, SORBITOL high	Physcomitrella patens	translation			translation		ribosome	ribosome			ribosome					structural constituent of ribosome	structural constituent of ribosome			1	1	0.99	1	0.99	1	1	0.99	1
Predicted protein OS=Physcomitrella patens subsp. patens GN=PHYPADRAFT_175850 PE=3 SV=1	A9RKD8_PHYPA	18 kDa	0.019	CONTROL low, GLUCOSA low, SORBITOL high	Physcomitrella patens	translation			translation		ribosome	ribosome			ribosome					structural constituent of ribosome	structural constituent of ribosome			0.34	0.5	0.17	0.45	0.13	0.68	0.35	0.09	0.23
Predicted protein OS=Physcomitrella patens subsp. patens GN=PHYPADRAFT_212316 PE=3 SV=1	A9SH83_PHYPA	18 kDa	0.02	CONTROL low, GLUCOSA low, SORBITOL high	unknown																			0.75	0.91	0.55	1	0.47	0.9	0.77	0.37	0.64
Cluster of S-adenosylmethionine synthase OS=Physcomitrella patens subsp. patens GN=PHYPADRAFT_60419 PE=3 SV=1 (A9TJG9_PHYPA)	A9TJG9_PHYPA [2]	43 kDa	0.0059	CONTROL low, GLUCOSA high, SORBITOL low	unknown																			0.24	1	1	1	1	1		0.99	1
S-adenosylmethionine synthase OS=Physcomitrella patens subsp. patens GN=PHYPADRAFT_60419 PE=3 SV=1	A9TJG9_PHYPA	43 kDa	0.0057	CONTROL low, GLUCOSA high, SORBITOL low	unknown																			0.16	1	1	1	1	1		0.99	0.76
Predicted protein (Fragment) OS=Physcomitrella patens subsp. patens GN=PHYPADRAFT_187695 PE=3 SV=1	A9SRR7_PHYPA	17 kDa	0.011	CONTROL low, GLUCOSA high, SORBITOL low	unknown																					0.56	1	0.98	0.52			0.14
Predicted protein OS=Physcomitrella patens subsp. patens GN=PHYPADRAFT_190268 PE=4 SV=1	A9SZY6_PHYPA (+1)	15 kDa	0.66	[]	unknown																			0.99	0.99	0.99	1	1	1	0.99	0.99
Cluster of Phosphoribulokinase OS=Physcomitrella patens subsp. patens GN=PHYPADRAFT_108642 PE=3 SV=1 (A9TRN4_PHYPA)	A9TRN4_PHYPA [2]	46 kDa	0.011	CONTROL low, GLUCOSA high, SORBITOL low	unknown																			1	1	1	1	1	1		1
Phosphoribulokinase OS=Physcomitrella patens subsp. patens GN=PHYPADRAFT_108642 PE=3 SV=1	A9TRN4_PHYPA	46 kDa	0.027	CONTROL low, GLUCOSA high, SORBITOL low	unknown																			1	0.84	0.91	1	1	1		1
Phosphoribulokinase OS=Physcomitrella patens subsp. patens GN=PHYPADRAFT_232765 PE=3 SV=1	A9SXF3_PHYPA	37 kDa	0.00016	CONTROL low, GLUCOSA high, SORBITOL low	unknown																			0.06	0.2	0.14	0.67	0.66	1
Cluster of Predicted protein OS=Physcomitrella patens subsp. patens GN=PHYPADRAFT_189801 PE=3 SV=1 (A9SYH4_PHYPA)	A9SYH4_PHYPA [2]	29 kDa	0.3	[]	unknown																			1	1	1	1	1	1	1
Predicted protein OS=Physcomitrella patens subsp. patens GN=PHYPADRAFT_189801 PE=3 SV=1	A9SYH4_PHYPA	29 kDa	0.3	[]	unknown																			0.53	0.73	1	1	1	1	0.49
Predicted protein OS=Physcomitrella patens subsp. patens GN=PHYPADRAFT_234509 PE=3 SV=1	A9SYJ1_PHYPA	29 kDa	0.47	[]	unknown																			0.59	0.79	0.36	0.93	1	0.92	0.55
Glyceraldehyde-3-phosphate dehydrogenase (Fragment) OS=Physcomitrella patens subsp. patens GN=gapCp PE=2 SV=1	Q8VX98_PHYPA	45 kDa	0.2	[]	unknown																			0.09	1	1	1	1	1		1
Cluster of Predicted protein OS=Physcomitrella patens subsp. patens GN=PHYPADRAFT_105852 PE=3 SV=1 (A9S6G5_PHYPA)	A9S6G5_PHYPA [3]	11 kDa	0.014	CONTROL high, GLUCOSA high, SORBITOL low	unknown	translation			translation		ribosome	ribosome			ribosome					structural constituent of ribosome	structural constituent of ribosome			1	1	1	1	1	1	1	1
Predicted protein OS=Physcomitrella patens subsp. patens GN=PHYPADRAFT_105852 PE=3 SV=1	A9S6G5_PHYPA	11 kDa	0.0013	CONTROL high, GLUCOSA high, SORBITOL low	unknown																			1	1	1	1	1	1	0.81	0.36
Uncharacterized protein OS=Physcomitrella patens subsp. patens GN=PHYPADRAFT_161175 PE=3 SV=1	A9RV72_PHYPA	11 kDa	0.14	[]	unknown																			1	1	1	1	1	1	1	0.99
Predicted protein OS=Physcomitrella patens subsp. patens GN=PHYPADRAFT_175904 PE=3 SV=1	A9RKJ0_PHYPA	11 kDa	0.013	CONTROL low, GLUCOSA high, SORBITOL low	Physcomitrella patens	translation			translation		ribosome	ribosome			ribosome					structural constituent of ribosome	structural constituent of ribosome			0.87	0.99	0.13	1	1	1	0.07
Dihydrolipoyl dehydrogenase OS=Physcomitrella patens subsp. patens GN=PHYPADRAFT_106783 PE=3 SV=1	A9SNH9_PHYPA	53 kDa	0.037	CONTROL high, GLUCOSA high, SORBITOL low	unknown																			0.99	0.99	1	1	1	1
Actin 7 OS=Physcomitrella patens subsp. patens GN=Act7 PE=3 SV=1	A9TBG2_PHYPA (+3)	42 kDa	0.0018	CONTROL high, GLUCOSA high, SORBITOL low	unknown																			1	1	1	1	1	1		0.99
40S ribosomal protein SA OS=Physcomitrella patens subsp. patens GN=PHYPADRAFT_105781 PE=3 SV=1	A9S4V0_PHYPA (+2)	31 kDa	0.33	[]	unknown																			0.48	1		1	1	1	1	0.99	0.28
Predicted protein OS=Physcomitrella patens subsp. patens GN=PHYPADRAFT_71619 PE=4 SV=1	A9RWX8_PHYPA	19 kDa	0.028	CONTROL low, GLUCOSA high, SORBITOL low	unknown																			0.99	1		1	1	0.99	1	0.33
6-phosphogluconate dehydrogenase, decarboxylating OS=Physcomitrella patens subsp. patens GN=PHYPADRAFT_227811 PE=3 SV=1	A9U2X9_PHYPA	56 kDa	0.072	[]	unknown																			0.11	1	1	1	1	1	0.99	1
Cluster of Predicted protein OS=Physcomitrella patens subsp. patens GN=PHYPADRAFT_149544 PE=3 SV=1 (A9TRS0_PHYPA)	A9TRS0_PHYPA [2]	26 kDa	0.95	[]	unknown																			0.99	1	1	1	1	1		1
Predicted protein OS=Physcomitrella patens subsp. patens GN=PHYPADRAFT_149544 PE=3 SV=1	A9TRS0_PHYPA	26 kDa	0.99	[]	unknown																			0.8	0.9	1	1	1	1		1
Predicted protein OS=Physcomitrella patens subsp. patens GN=PHYPADRAFT_228342 PE=3 SV=1	A9U501_PHYPA	27 kDa	0.62	[]	unknown																			0.56	0.69	0.52	1	1	0.98		0.41
Cluster of Predicted protein (Fragment) OS=Physcomitrella patens subsp. patens GN=PHYPADRAFT_3688 PE=3 SV=1 (A9SJR0_PHYPA)	A9SJR0_PHYPA [5]	47 kDa	0.0019	CONTROL low, GLUCOSA high, SORBITOL low	unknown																			0.09	1	1	1	1	1		1
Predicted protein (Fragment) OS=Physcomitrella patens subsp. patens GN=PHYPADRAFT_3688 PE=3 SV=1	A9SJR0_PHYPA (+1)	47 kDa	0.0055	CONTROL low, GLUCOSA high, SORBITOL low	unknown																				0.12	0.45	1	0.92	1		0.35
Predicted protein OS=Physcomitrella patens subsp. patens GN=PHYPADRAFT_121199 PE=3 SV=1	A9RY37_PHYPA	50 kDa	0.044	CONTROL low, GLUCOSA high, SORBITOL low	unknown																				0.23	0.26	0.71	1	1		0.52
Beta-tubulin 5 OS=Physcomitrella patens subsp. patens GN=Tub5 PE=3 SV=1	Q6TYR3_PHYPA (+1)	50 kDa	0.01	CONTROL low, GLUCOSA high, SORBITOL low	unknown																				0.88	0.61	0.95	0.83	0.83		0.97
Cluster of Predicted protein OS=Physcomitrella patens subsp. patens GN=PHYPADRAFT_226131 PE=4 SV=1 (A9TWH1_PHYPA)	A9TWH1_PHYPA [2]	50 kDa	0.34	[]	unknown																			1	1	1	1	1	1	1	1	1
Predicted protein OS=Physcomitrella patens subsp. patens GN=PHYPADRAFT_226131 PE=4 SV=1	A9TWH1_PHYPA	50 kDa	0.38	[]	unknown																			1	1	1	1	1	1	1	0.11	0.28
Predicted protein OS=Physcomitrella patens subsp. patens GN=PHYPADRAFT_227756 PE=3 SV=1	A9U2Q2_PHYPA	79 kDa	0.068	[]	unknown																			0.97	1	0.88	0.88	0.36	0.96	0.18	0.93	0.58
Cluster of Predicted protein OS=Physcomitrella patens subsp. patens GN=PHYPADRAFT_63513 PE=3 SV=1 (A9TY71_PHYPA)	A9TY71_PHYPA	51 kDa	0.54	[]	unknown	proteolysis			proteolysis									hydrolase activity		cysteine-type peptidase activity					1	1	1	1	1	0.99	0.99	1
Predicted protein OS=Physcomitrella patens subsp. patens GN=PHYPADRAFT_63513 PE=3 SV=1	A9TY71_PHYPA	51 kDa	1	[]	unknown																				0.21	0.36	0.45	0.42	0.61	0.07	0.07	0.18
Predicted protein OS=Physcomitrella patens subsp. patens GN=PHYPADRAFT_224573 PE=3 SV=1	A9TQW9_PHYPA	50 kDa	0.54	[]	unknown																				0.46	0.5	1	1	1	0.33	0.32	0.59
Predicted protein OS=Physcomitrella patens subsp. patens GN=PHYPADRAFT_204314 PE=3 SV=1	A9RNZ6_PHYPA	50 kDa	1	[]	Physcomitrella patens	proteolysis			proteolysis									hydrolase activity		cysteine-type peptidase activity						0.06			0.34			0.08
Cluster of Predicted protein OS=Physcomitrella patens subsp. patens GN=PHYPADRAFT_170239 PE=4 SV=1 (A9TIB8_PHYPA)	A9TIB8_PHYPA [2]	42 kDa	0.00084	CONTROL low, GLUCOSA high, SORBITOL low	unknown																			0.99	1	1	1	1	1		0.94	0.77
Predicted protein OS=Physcomitrella patens subsp. patens GN=PHYPADRAFT_170239 PE=4 SV=1	A9TIB8_PHYPA	42 kDa	0.00084	CONTROL low, GLUCOSA high, SORBITOL low	unknown																			0.43	0.88	0.97	1	1	1		0.83	0.59
Predicted protein OS=Physcomitrella patens subsp. patens GN=PHYPADRAFT_168267 PE=4 SV=1	A9T619_PHYPA	42 kDa	0.00021	CONTROL low, GLUCOSA high, SORBITOL low	unknown																				0.4	0.42	0.58	0.58	0.62		0.1	0.12
Predicted protein OS=Physcomitrella patens subsp. patens GN=PHYPADRAFT_110501 PE=4 SV=1	A9TQQ1_PHYPA	64 kDa	0.15	[]	unknown																			1	1	1	1	1	1	0.99	1	1
Cysteine synthase OS=Physcomitrella patens subsp. patens GN=PHYPADRAFT_116788 PE=3 SV=1	A9RMD3_PHYPA	37 kDa	0.43	[]	Physcomitrella patens	cysteine biosynthetic process			amino acid biosynthetic process									cysteine synthase activity		transferase activity				1	1	1	1	1	1	0.99	1
Predicted protein OS=Physcomitrella patens subsp. patens GN=PHYPADRAFT_217719 PE=3 SV=1	A9T0G3_PHYPA	25 kDa	0.91	[]	unknown																			1	1	0.46	1	0.99	1	1	1
Predicted protein OS=Physcomitrella patens subsp. patens GN=PHYPADRAFT_63071 PE=2 SV=1	Q8GU36_PHYPA	28 kDa	0.0087	CONTROL low, GLUCOSA high, SORBITOL low	unknown																				0.25	0.99	1	1	1	0.18	0.16	0.5
40S ribosomal protein S6 OS=Physcomitrella patens subsp. patens GN=PHYPADRAFT_161334 PE=3 SV=1	A9RVN0_PHYPA (+3)	28 kDa	0.023	CONTROL low, GLUCOSA low, SORBITOL high	unknown																				1	0.99	1	1	1	1	0.99	1
Cluster of Predicted protein OS=Physcomitrella patens subsp. patens GN=PHYPADRAFT_116325 PE=3 SV=1 (A9RL92_PHYPA)	A9RL92_PHYPA [2]	51 kDa	0.14	[]	Physcomitrella patens	tetrapyrrole biosynthetic process			tetrapyrrole biosynthetic process								pyridoxal phosphate binding	transaminase activity		pyridoxal phosphate binding				1	1	0.99	1	1	1	0.98	0.99
Predicted protein OS=Physcomitrella patens subsp. patens GN=PHYPADRAFT_116325 PE=3 SV=1	A9RL92_PHYPA	51 kDa	0.14	[]	Physcomitrella patens	tetrapyrrole biosynthetic process			tetrapyrrole biosynthetic process								pyridoxal phosphate binding	transaminase activity		pyridoxal phosphate binding				1	1	0.76	1	1	1	0.98	0.6
Predicted protein OS=Physcomitrella patens subsp. patens GN=PHYPADRAFT_181992 PE=3 SV=1	A9S7G9_PHYPA	52 kDa	0.058	[]	unknown																				0.06	0.07	0.6	0.05	0.06
Cluster of Superoxide dismutase [Cu-Zn] OS=Physcomitrella patens subsp. patens GN=PHYPADRAFT_63006 PE=3 SV=1 (A9SX31_PHYPA)	A9SX31_PHYPA [2]	17 kDa	0.0096	CONTROL low, GLUCOSA high, SORBITOL low	unknown																			0.99			1	1	1
Superoxide dismutase [Cu-Zn] OS=Physcomitrella patens subsp. patens GN=PHYPADRAFT_63006 PE=3 SV=1	A9SX31_PHYPA	17 kDa	0.0082	CONTROL low, GLUCOSA high, SORBITOL low	unknown																			0.16			1	1	1
Superoxide dismutase [Cu-Zn] OS=Physcomitrella patens subsp. patens GN=PHYPADRAFT_85183 PE=3 SV=1	A9SX65_PHYPA	17 kDa	0.057	[]	unknown																			0.16			0.59	0.27	1
Predicted protein OS=Physcomitrella patens subsp. patens GN=PHYPADRAFT_200781 PE=3 SV=1	A9U378_PHYPA	17 kDa	0.61	[]	unknown																				0.99	0.99	1	1	1		0.99	1
Predicted protein OS=Physcomitrella patens subsp. patens GN=PHYPADRAFT_118241 PE=3 SV=1	A9RR37_PHYPA (+3)	102 kDa	0.21	[]	unknown																			0.08	1	1	1	1	1	0.99	0.58
Cluster of Predicted protein OS=Physcomitrella patens subsp. patens GN=PHYPADRAFT_134633 PE=3 SV=1 (A9SSR9_PHYPA)	A9SSR9_PHYPA	63 kDa	0.68	[]	unknown																			1	0.34	1	1	1	1		0.99	1
Predicted protein OS=Physcomitrella patens subsp. patens GN=PHYPADRAFT_134633 PE=3 SV=1	A9SSR9_PHYPA	63 kDa	0.68	[]	unknown																			0.97	0.27	1	1	1	0.99		0.99	1
Predicted protein OS=Physcomitrella patens subsp. patens GN=PHYPADRAFT_191937 PE=3 SV=1	A9T5W1_PHYPA	62 kDa	1	[]	unknown																						0.93	0.19	0.72
Cluster of Lipoxygenase OS=Physcomitrella patens subsp. patens GN=PpLOX11 PE=3 SV=1 (A9T660_PHYPA)	A9T660_PHYPA [2]	102 kDa	0.013	CONTROL low, GLUCOSA high, SORBITOL low	unknown				oxidation reduction								metal ion binding	oxidoreductase activity		metal ion binding					0.33	1	1	1	1		1
Lipoxygenase OS=Physcomitrella patens subsp. patens GN=PpLOX11 PE=3 SV=1	A9T660_PHYPA	102 kDa	0.013	CONTROL low, GLUCOSA high, SORBITOL low	unknown																				0.33	0.99	1	1	1		0.97
Lipoxygenase OS=Physcomitrella patens subsp. patens PE=2 SV=1	A4ZFZ1_PHYPA	106 kDa	0.013	CONTROL low, GLUCOSA high, SORBITOL low	Physcomitrella patens				oxidation reduction								metal ion binding	oxidoreductase activity		metal ion binding						0.37	0.59	0.42	0.52		0.12
Cluster of Predicted protein OS=Physcomitrella patens subsp. patens GN=PHYPADRAFT_179979 PE=4 SV=1 (A9S087_PHYPA)	A9S087_PHYPA [2]	53 kDa	0.077	[]	unknown																			0.99	1	0.99	1	1	1		1
Predicted protein OS=Physcomitrella patens subsp. patens GN=PHYPADRAFT_179979 PE=4 SV=1	A9S087_PHYPA	53 kDa	0.12	[]	unknown																			0.28	0.72	0.52	1	0.87	0.98		0.73
Predicted protein OS=Physcomitrella patens subsp. patens GN=PHYPADRAFT_171263 PE=4 SV=1	A9TPV2_PHYPA	57 kDa	0.084	[]	unknown																			0.08	0.36	0.19	1	0.51	1		0.37
Peptidyl-prolyl cis-trans isomerase OS=Physcomitrella patens subsp. patens GN=PHYPADRAFT_170556 PE=3 SV=1	A9TK88_PHYPA	19 kDa	0.15	[]	unknown																						1	0.99	1		0.99
Cluster of Predicted protein OS=Physcomitrella patens subsp. patens GN=PHYPADRAFT_209586 PE=3 SV=1 (A9S819_PHYPA)	A9S819_PHYPA [2]	21 kDa	0.7	[]	unknown																				1	0.99	1	1	1	1	1	0.9
Predicted protein OS=Physcomitrella patens subsp. patens GN=PHYPADRAFT_209586 PE=3 SV=1	A9S819_PHYPA	21 kDa	0.7	[]	unknown																				0.51	0.12	0.22	0.21	0.24	0.42	0.16	0.15
Predicted protein OS=Physcomitrella patens subsp. patens GN=PHYPADRAFT_105288 PE=3 SV=1	A9RW94_PHYPA	22 kDa	0.7	[]	unknown																				0.95	0.65	1	0.95	0.95	0.95	0.95	0.66
Cluster of Predicted protein OS=Physcomitrella patens subsp. patens GN=PHYPADRAFT_176699 PE=3 SV=1 (A9RNQ2_PHYPA)	A9RNQ2_PHYPA [2]	44 kDa	0.079	[]	Physcomitrella patens				metabolic process								pyridoxal phosphate binding	catalytic activity		pyridoxal phosphate binding				1	1	1	1	1	1		1
Predicted protein OS=Physcomitrella patens subsp. patens GN=PHYPADRAFT_176699 PE=3 SV=1	A9RNQ2_PHYPA	44 kDa	0.087	[]	Physcomitrella patens				metabolic process								pyridoxal phosphate binding	catalytic activity		pyridoxal phosphate binding				0.81	0.6	0.79	0.96	1	1		0.73
Predicted protein OS=Physcomitrella patens subsp. patens GN=PHYPADRAFT_199392 PE=3 SV=1	A9TY57_PHYPA	44 kDa	0.11	[]	unknown																			0.71	0.27	0.71	1	0.87	0.96		0.5
Uncharacterized protein OS=Physcomitrella patens subsp. patens GN=PHYPADRAFT_205920 PE=4 SV=1	A9RVC0_PHYPA	30 kDa	0.004	CONTROL low, GLUCOSA high, SORBITOL low	unknown																			1		0.99	1	1	1
Predicted protein OS=Physcomitrella patens subsp. patens GN=PHYPADRAFT_215892 PE=4 SV=1	A9SUK7_PHYPA	59 kDa	0.063	[]	unknown																					0.52	1	1	1		0.99
Predicted protein OS=Physcomitrella patens subsp. patens GN=PHYPADRAFT_200376 PE=4 SV=1	A9U1T8_PHYPA	57 kDa	0.016	CONTROL low, GLUCOSA high, SORBITOL low	unknown																				0.99	1	1	1	1		0.41
Cluster of Hexokinase protein HXK6 OS=Physcomitrella patens subsp. patens GN=hxk6 PE=3 SV=1 (A9S9F8_PHYPA)	A9S9F8_PHYPA [3]	57 kDa	< 0.00010	CONTROL low, GLUCOSA high, SORBITOL low	unknown																						1	1	0.98			0.19
Hexokinase protein HXK6 OS=Physcomitrella patens subsp. patens GN=hxk6 PE=3 SV=1	A9S9F8_PHYPA (+2)	57 kDa	< 0.00010	CONTROL low, GLUCOSA high, SORBITOL low	unknown																						1	1	0.45
Hexokinase protein HXK5 OS=Physcomitrella patens subsp. patens GN=hxk5 PE=3 SV=1	A9SJG4_PHYPA	57 kDa	1	[]	unknown																						0.16	0.12	0.47			0.19
Predicted protein OS=Physcomitrella patens subsp. patens GN=PHYPADRAFT_105954 PE=4 SV=1	A9S841_PHYPA	44 kDa	0.052	[]	unknown																			0.99	0.99	0.99	1	1	1
EF1Bgamma class glutathione S-transferase OS=Physcomitrella patens subsp. patens GN=EF1Bgamma1 PE=2 SV=1	A9SXF9_PHYPA	48 kDa	0.22	[]	unknown																				1	1	1	1	1	0.99	1
Predicted protein OS=Physcomitrella patens subsp. patens GN=PHYPADRAFT_166897 PE=3 SV=1	A9RUL6_PHYPA (+1)	26 kDa	0.29	[]	unknown																				0.99		1	1	1		1
Predicted protein OS=Physcomitrella patens subsp. patens GN=PHYPADRAFT_122014 PE=3 SV=1	A9RZW6_PHYPA	61 kDa	0.022	CONTROL high, GLUCOSA high, SORBITOL low	unknown																			0.41	1	1	1	1	1
Pectinesterase (Fragment) OS=Physcomitrella patens subsp. patens GN=PHYPADRAFT_4364 PE=3 SV=1	A9TEQ0_PHYPA	32 kDa	0.7	[]	unknown																			0.99	0.99	0.99	1	1	1	0.3	0.99
ATP synthase epsilon chain, chloroplastic OS=Physcomitrella patens subsp. patens GN=atpE PE=3 SV=1	Q6YXR2_PHYPA	15 kDa	0.32	[]	unknown																			0.6	1	1	1	1	1			0.14
Predicted protein OS=Physcomitrella patens subsp. patens GN=PHYPADRAFT_221767 PE=3 SV=1	A9TF97_PHYPA	33 kDa	0.045	CONTROL low, GLUCOSA high, SORBITOL low	unknown																				0.45	0.99	1	1	1		0.99
Cluster of Predicted protein OS=Physcomitrella patens subsp. patens GN=PHYPADRAFT_160605 PE=4 SV=1 (A9RRW8_PHYPA)	A9RRW8_PHYPA [2]	46 kDa	0.081	[]	unknown																				0.99		1	0.99	1		0.99	0.13
Predicted protein OS=Physcomitrella patens subsp. patens GN=PHYPADRAFT_160605 PE=4 SV=1	A9RRW8_PHYPA	46 kDa	0.081	[]	unknown																				0.31		0.89	0.27	0.94		0.47	0.13
Predicted protein OS=Physcomitrella patens subsp. patens GN=PHYPADRAFT_142308 PE=4 SV=1	A9T9I6_PHYPA	38 kDa	0.081	[]	unknown																				0.3		0.9	0.26	0.93		0.46
Predicted protein OS=Physcomitrella patens subsp. patens GN=PHYPADRAFT_199163 PE=3 SV=1	A9TX48_PHYPA	54 kDa	0.11	[]	unknown																				0.99	1	1	1	1	0.32	0.96
Predicted protein OS=Physcomitrella patens subsp. patens GN=PHYPADRAFT_128315 PE=3 SV=1	A9SDW7_PHYPA (+2)	34 kDa	0.076	[]	unknown																			1	1	1	1	1	1	1	1
Glyceraldehyde-3-phosphate dehydrogenase OS=Physcomitrella patens subsp. patens GN=PHYPADRAFT_109421 PE=3 SV=1	A9RDK9_PHYPA	37 kDa	0.0056	CONTROL low, GLUCOSA high, SORBITOL low	Physcomitrella patens	glucose metabolic process			oxidation reduction								NAD binding	oxidoreductase activity		oxidoreductase activity					0.35		1	1	1		1
Predicted protein OS=Physcomitrella patens subsp. patens GN=PHYPADRAFT_55477 PE=4 SV=1	A9RJE6_PHYPA (+1)	24 kDa	0.14	[]	unknown																			1	1	1	1	0.99	1	0.99	0.99	0.1
Cluster of 40S ribosomal protein S8 OS=Physcomitrella patens subsp. patens GN=PHYPADRAFT_194737 PE=3 SV=1 (A9TG34_PHYPA)	A9TG34_PHYPA	24 kDa	0.065	[]	unknown																			0.99	0.99	1	1	1	1		1
40S ribosomal protein S8 OS=Physcomitrella patens subsp. patens GN=PHYPADRAFT_194737 PE=3 SV=1	A9TG34_PHYPA	24 kDa	0.065	[]	unknown																			0.85	0.93	1	1	1	1		0.98
40S ribosomal protein S8 OS=Physcomitrella patens subsp. patens GN=PHYPADRAFT_194964 PE=3 SV=1	A9TGU7_PHYPA	24 kDa	1	[]	unknown
Predicted protein OS=Physcomitrella patens subsp. patens GN=PHYPADRAFT_211050 PE=3 SV=1	A9SDA7_PHYPA (+1)	30 kDa	0.00027	CONTROL low, GLUCOSA high, SORBITOL low	unknown																				1	0.61	1	1	1	0.05	0.52
Predicted protein OS=Physcomitrella patens subsp. patens GN=PHYPADRAFT_145803 PE=3 SV=1	A9THV8_PHYPA	33 kDa	0.0071	CONTROL low, GLUCOSA high, SORBITOL low	unknown																				0.99		1	1	1		0.16
Predicted protein OS=Physcomitrella patens subsp. patens GN=PHYPADRAFT_233731 PE=4 SV=1	A9SNV6_PHYPA	27 kDa	0.99	[]	unknown																			0.6	0.6	1	1	1	1	0.66	1	0.42
Predicted protein OS=Physcomitrella patens subsp. patens GN=PHYPADRAFT_62987 PE=4 SV=1	A9SVT2_PHYPA	38 kDa	0.026	CONTROL low, GLUCOSA high, SORBITOL low	unknown																					0.65	1	1	1	0.17	1
Cluster of Fructose-bisphosphate aldolase OS=Physcomitrella patens subsp. patens GN=PHYPADRAFT_233547 PE=3 SV=1 (A9SKS8_PHYPA)	A9SKS8_PHYPA [2]	38 kDa	0.22	[]	unknown																			1	0.99	0.96	1	1	1
Fructose-bisphosphate aldolase OS=Physcomitrella patens subsp. patens GN=PHYPADRAFT_233547 PE=3 SV=1	A9SKS8_PHYPA	38 kDa	0.28	[]	unknown																			0.97	0.29	0.75	1	1	1
Fructose-bisphosphate aldolase OS=Physcomitrella patens subsp. patens GN=PHYPADRAFT_166170 PE=3 SV=1	A9SQI1_PHYPA	38 kDa	0.29	[]	unknown																			0.84	0.32	0.81	0.98	1	1
Cluster of Predicted protein OS=Physcomitrella patens subsp. patens GN=PHYPADRAFT_143643 PE=4 SV=1 (A9TCU9_PHYPA)	A9TCU9_PHYPA [2]	15 kDa	0.43	[]	unknown																			1	0.35		1	1	0.99	0.42	0.99	0.14
Predicted protein OS=Physcomitrella patens subsp. patens GN=PHYPADRAFT_143643 PE=4 SV=1	A9TCU9_PHYPA	15 kDa	0.18	[]	unknown																			1	0.17		0.82	0.86	0.36	0.16	0.24	0.14
PsaH photosystem I reaction center subunit OS=Physcomitrella patens subsp. patens GN=PHYPADRAFT_165481 PE=4 SV=1	A9SL09_PHYPA	15 kDa	0.18	[]	unknown																			1	0.12		0.67	0.67	0.23	0.1	0.15
Cluster of Glutamate decarboxylase OS=Physcomitrella patens subsp. patens GN=PHYPADRAFT_105373 PE=3 SV=1 (A9RXP9_PHYPA)	A9RXP9_PHYPA	60 kDa	0.17	[]	unknown																						1	1	1		1
Glutamate decarboxylase OS=Physcomitrella patens subsp. patens GN=PHYPADRAFT_105373 PE=3 SV=1	A9RXP9_PHYPA	60 kDa	0.17	[]	unknown																						1	1	1		1
Glutamate decarboxylase OS=Physcomitrella patens subsp. patens GN=PHYPADRAFT_127975 PE=3 SV=1	A9SDK9_PHYPA	58 kDa	1	[]	unknown																						0.08
Predicted protein OS=Physcomitrella patens subsp. patens GN=PHYPADRAFT_207358 PE=3 SV=1	A9S013_PHYPA (+1)	33 kDa	< 0.00010	CONTROL low, GLUCOSA high, SORBITOL low	unknown																			0.95	0.48	0.87	1	0.99	1		0.54
Cluster of Predicted protein (Fragment) OS=Physcomitrella patens subsp. patens GN=PHYPADRAFT_47696 PE=4 SV=1 (A9SUQ3_PHYPA)	A9SUQ3_PHYPA [2]	20 kDa	0.44	[]	unknown																			1	0.87	1	0.99	0.99	0.99	0.99
Predicted protein (Fragment) OS=Physcomitrella patens subsp. patens GN=PHYPADRAFT_47696 PE=4 SV=1	A9SUQ3_PHYPA	20 kDa	0.45	[]	unknown																			1	0.76	0.75	0.33	0.31	0.34	0.24
Predicted protein OS=Physcomitrella patens subsp. patens GN=PHYPADRAFT_151795 PE=4 SV=1	A9TWD4_PHYPA	23 kDa	0.47	[]	unknown																			1	0.15	0.74	0.24	0.23	0.25	0.17
Plastocyanin, chloroplastic OS=Physcomitrella patens subsp. patens GN=PETE PE=2 SV=2	PLAS_PHYPA	17 kDa	0.00057	CONTROL low, GLUCOSA high, SORBITOL low	unknown																					0.87	1	1	1
Predicted protein OS=Physcomitrella patens subsp. patens GN=PHYPADRAFT_170769 PE=4 SV=1	A9TLM2_PHYPA	67 kDa	0.16	[]	unknown																				1		1	1	1			0.11
Predicted protein OS=Physcomitrella patens subsp. patens GN=PHYPADRAFT_108003 PE=4 SV=1	A9TEP5_PHYPA	53 kDa	0.83	[]	unknown																			0.99	0.28	0.96	1	1	1		0.99
Predicted protein OS=Physcomitrella patens subsp. patens GN=PHYPADRAFT_163620 PE=4 SV=1	A9S9J7_PHYPA	27 kDa	0.063	[]	unknown																						1	1	1
Predicted protein OS=Physcomitrella patens subsp. patens GN=PHYPADRAFT_106946 PE=3 SV=1	A9RHY5_PHYPA	22 kDa	0.34	[]	Physcomitrella patens	translation			translation		small ribosomal subunit	ribosome		small ribosomal subunit	ribosome		RNA binding			RNA binding	structural constituent of ribosome			1	0.99	0.99	1	1	0.99	0.99	0.99
Cluster of Malate dehydrogenase OS=Physcomitrella patens subsp. patens GN=PHYPADRAFT_129976 PE=3 SV=1 (A9SHF4_PHYPA)	A9SHF4_PHYPA [2]	36 kDa	0.71	[]	unknown																			1	1	0.66	1	1	1	0.58	1
Malate dehydrogenase OS=Physcomitrella patens subsp. patens GN=PHYPADRAFT_129976 PE=3 SV=1	A9SHF4_PHYPA	36 kDa	0.71	[]	unknown																			0.82	0.77	0.12	0.94	1	0.92	0.49	0.77
Malate dehydrogenase OS=Physcomitrella patens subsp. patens GN=PHYPADRAFT_118897 PE=3 SV=1	A9RSL3_PHYPA	36 kDa	0.55	[]	unknown																			0.35	0.35	0.55	0.56	0.57	0.53		0.35
Predicted protein OS=Physcomitrella patens subsp. patens GN=PHYPADRAFT_178542 PE=4 SV=1	A9RW02_PHYPA	22 kDa	0.0031	CONTROL low, GLUCOSA high, SORBITOL low	unknown																						1	1	1
Peptidyl-prolyl cis-trans isomerase (Fragment) OS=Physcomitrella patens subsp. patens GN=PHYPADRAFT_142762 PE=3 SV=1	A9TAX1_PHYPA	18 kDa	0.73	[]	unknown																			0.72	1	0.99	1	1	1		0.99
Cluster of 40S ribosomal protein S12 OS=Physcomitrella patens subsp. patens GN=PHYPADRAFT_142612 PE=3 SV=1 (A9TAH6_PHYPA)	A9TAH6_PHYPA [2]	15 kDa	0.0092	CONTROL low, GLUCOSA high, SORBITOL low	unknown																					0.99	1	1	1		1
40S ribosomal protein S12 OS=Physcomitrella patens subsp. patens GN=PHYPADRAFT_142612 PE=3 SV=1	A9TAH6_PHYPA	15 kDa	0.058	[]	unknown																					0.34	1	1	0.99		0.99
40S ribosomal protein S12 (Fragment) OS=Physcomitrella patens subsp. patens GN=PHYPADRAFT_49325 PE=3 SV=1	A9RT00_PHYPA	14 kDa	0.0039	CONTROL low, GLUCOSA high, SORBITOL low	unknown																					0.34	1	1	0.99		0.34
Predicted protein OS=Physcomitrella patens subsp. patens GN=PHYPADRAFT_161945 PE=4 SV=1	A9RZ45_PHYPA	28 kDa	0.18	[]	unknown																			0.99	0.99		1	0.99	1		0.38
Uncharacterized protein (Fragment) OS=Physcomitrella patens subsp. patens GN=PHYPADRAFT_38592 PE=4 SV=1	A9RBY5_PHYPA	9 kDa	0.017	CONTROL low, GLUCOSA high, SORBITOL low	Physcomitrella patens												unfolded protein binding			unfolded protein binding				0.4		0.25	1	1	1
Serine hydroxymethyltransferase OS=Physcomitrella patens subsp. patens GN=PHYPADRAFT_197330 PE=3 SV=1	A9TQS1_PHYPA	53 kDa	0.043	CONTROL low, GLUCOSA high, SORBITOL low	unknown																					0.99	1	1	0.99		0.99	0.23
Predicted protein OS=Physcomitrella patens subsp. patens GN=PHYPADRAFT_141802 PE=3 SV=1	A9T8E8_PHYPA (+1)	69 kDa	0.018	CONTROL low, GLUCOSA high, SORBITOL low	unknown																						1	0.99	0.99
Cluster of Predicted protein OS=Physcomitrella patens subsp. patens GN=PHYPADRAFT_131174 PE=3 SV=1 (A9SKA3_PHYPA)	A9SKA3_PHYPA [2]	59 kDa	0.088	[]	unknown	L-serine biosynthetic process			metabolic process								NAD binding	oxidoreductase activity		amino acid binding					0.99	0.42	1	0.99	1
Predicted protein OS=Physcomitrella patens subsp. patens GN=PHYPADRAFT_131174 PE=3 SV=1	A9SKA3_PHYPA	59 kDa	0.088	[]	unknown																				0.4	0.42	0.94	0.35	1
Predicted protein OS=Physcomitrella patens subsp. patens GN=PHYPADRAFT_66684 PE=3 SV=1	A9RIS6_PHYPA	55 kDa	0.13	[]	Physcomitrella patens	L-serine biosynthetic process			metabolic process								NAD binding	oxidoreductase activity		amino acid binding					0.22		0.98	0.19	0.21
Predicted protein OS=Physcomitrella patens subsp. patens GN=Ure2p1 PE=2 SV=1	A9TVV6_PHYPA	25 kDa	0.04	CONTROL low, GLUCOSA high, SORBITOL low	unknown																			0.99			1	1	1
Predicted protein OS=Physcomitrella patens subsp. patens GN=PHYPADRAFT_153994 PE=4 SV=1	A9U0T9_PHYPA	37 kDa	0.31	[]	unknown																			1	0.99		1	0.99	0.99	0.97	0.24
Phospholipase D OS=Physcomitrella patens subsp. patens GN=PHYPADRAFT_163602 PE=3 SV=1	A9S9E2_PHYPA	91 kDa	0.0039	CONTROL low, GLUCOSA high, SORBITOL low	unknown																					0.99	1	1	1
Photosystem II CP43 reaction center protein OS=Physcomitrella patens subsp. patens GN=psbC PE=3 SV=1	PSBC_PHYPA	52 kDa	0.51	[]	unknown																				0.99		1	0.99	1	0.99	0.99
Predicted protein OS=Physcomitrella patens subsp. patens GN=PHYPADRAFT_116924 PE=4 SV=1	A9RMZ3_PHYPA	54 kDa	0.00071	CONTROL low, GLUCOSA high, SORBITOL low	Physcomitrella patens				metabolic process								metal ion binding	ligase activity		catalytic activity						1	1	1	1
Predicted protein OS=Physcomitrella patens subsp. patens GN=PHYPADRAFT_137470 PE=3 SV=1	A9SYE0_PHYPA	24 kDa	0.2	[]	unknown																			0.55	0.13		1	1	1		0.99
Predicted protein OS=Physcomitrella patens subsp. patens GN=PHYPADRAFT_162911 PE=4 SV=1	A9S567_PHYPA	67 kDa	0.19	[]	unknown																			1	1		0.89	0.19	1		0.18
Predicted protein OS=Physcomitrella patens subsp. patens GN=PHYPADRAFT_227340 PE=3 SV=1	A9U0Z9_PHYPA	12 kDa	0.0024	CONTROL low, GLUCOSA high, SORBITOL low	unknown																				0.11	0.21	1	1	1	0.07
Predicted protein OS=Physcomitrella patens subsp. patens GN=PHYPADRAFT_54997 PE=3 SV=1	A9RD43_PHYPA (+3)	20 kDa	0.52	[]	Physcomitrella patens	translation			translation		ribosome	ribosome			ribosome					structural constituent of ribosome	structural constituent of ribosome					1	0.99	0.99	1		0.99
Cluster of Predicted protein OS=Physcomitrella patens subsp. patens GN=PHYPADRAFT_140925 PE=3 SV=1 (A9T683_PHYPA)	A9T683_PHYPA	25 kDa	0.25	[]	unknown																			1	0.99	0.71	1		1
Predicted protein OS=Physcomitrella patens subsp. patens GN=PHYPADRAFT_140925 PE=3 SV=1	A9T683_PHYPA	25 kDa	0.25	[]	unknown																			1	0.99	0.71	1		1
Predicted protein (Fragment) OS=Physcomitrella patens subsp. patens GN=PHYPADRAFT_136845 PE=4 SV=1	A9SXF8_PHYPA	23 kDa	1	[]	unknown
Predicted protein (Fragment) OS=Physcomitrella patens subsp. patens GN=PHYPADRAFT_2979 PE=3 SV=1	A9TWS3_PHYPA	45 kDa	0.037	CONTROL low, GLUCOSA high, SORBITOL low	unknown																			0.91			1	1	1
Photosystem II D2 protein OS=Physcomitrella patens subsp. patens GN=psbD PE=3 SV=1	PSBD_PHYPA	39 kDa	0.59	[]	unknown																			0.99	0.99	1	1	0.99	0.99	0.99	1
Nucleoside diphosphate kinase OS=Physcomitrella patens subsp. patens GN=NDPK3a PE=3 SV=1	A9RL02_PHYPA (+1)	17 kDa	0.75	[]	Physcomitrella patens	CTP biosynthetic process			CTP biosynthetic process								nucleotide binding	transferase activity		ATP binding					0.99		1	0.99	1	1
Cluster of Predicted protein OS=Physcomitrella patens subsp. patens GN=PHYPADRAFT_220915 PE=3 SV=1 (A9TC15_PHYPA)	A9TC15_PHYPA	50 kDa	0.72	[]	unknown																					1	1	0.99	1		0.99
Predicted protein OS=Physcomitrella patens subsp. patens GN=PHYPADRAFT_220915 PE=3 SV=1	A9TC15_PHYPA	50 kDa	0.72	[]	unknown																					0.57	1	0.49	0.87		0.39
3-oxoacyl-[acyl-carrier-protein] synthase OS=Physcomitrella patens subsp. patens GN=PHYPADRAFT_125854 PE=3 SV=1	A9S8R9_PHYPA	49 kDa	1	[]	unknown																					0.63	0.13	0.12	0.13		0.08
Cluster of 60S ribosomal protein L13 OS=Physcomitrella patens subsp. patens GN=PHYPADRAFT_204501 PE=3 SV=1 (A9RPU7_PHYPA)	A9RPU7_PHYPA	24 kDa	1	[]	unknown																				0.99	0.09	1			0.36	1
60S ribosomal protein L13 OS=Physcomitrella patens subsp. patens GN=PHYPADRAFT_204501 PE=3 SV=1	A9RPU7_PHYPA	24 kDa	1	[]	unknown																				0.99	0.09	1			0.36	0.82
60S ribosomal protein L13 OS=Physcomitrella patens subsp. patens GN=PHYPADRAFT_181260 PE=3 SV=1	A9S4N9_PHYPA	24 kDa	1	[]	unknown																						0.45				0.06
Cluster of Predicted protein OS=Physcomitrella patens subsp. patens GN=PHYPADRAFT_160075 PE=4 SV=1 (A9RN38_PHYPA)	A9RN38_PHYPA [2]	44 kDa	0.039	CONTROL low, GLUCOSA high, SORBITOL low	Physcomitrella patens	translation			translation		ribosome	ribosome			ribosome					structural constituent of ribosome	structural constituent of ribosome						1	0.31	1
Predicted protein OS=Physcomitrella patens subsp. patens GN=PHYPADRAFT_160075 PE=4 SV=1	A9RN38_PHYPA	44 kDa	0.039	CONTROL low, GLUCOSA high, SORBITOL low	Physcomitrella patens	translation			translation		ribosome	ribosome			ribosome					structural constituent of ribosome	structural constituent of ribosome						0.62	0.06	0.7
Predicted protein OS=Physcomitrella patens subsp. patens GN=PHYPADRAFT_109466 PE=4 SV=1	A9RI50_PHYPA	44 kDa	0.039	CONTROL low, GLUCOSA high, SORBITOL low	Physcomitrella patens	translation			translation		ribosome	ribosome			ribosome					structural constituent of ribosome	structural constituent of ribosome						1	0.19	0.95
Predicted protein OS=Physcomitrella patens subsp. patens GN=PHYPADRAFT_145519 PE=4 SV=1	A9TGX1_PHYPA	57 kDa	0.25	[]	unknown																			0.52		0.99	1	0.99	1		0.99
Cluster of Predicted protein OS=Physcomitrella patens subsp. patens GN=PHYPADRAFT_207612 PE=4 SV=1 (A9S0X9_PHYPA)	A9S0X9_PHYPA	24 kDa	0.14	[]	unknown																						1	0.21	1
Predicted protein OS=Physcomitrella patens subsp. patens GN=PHYPADRAFT_207612 PE=4 SV=1	A9S0X9_PHYPA	24 kDa	1	[]	unknown																						1	0.21	0.69
Predicted protein OS=Physcomitrella patens subsp. patens GN=PHYPADRAFT_161426 PE=4 SV=1	A9RWK3_PHYPA	24 kDa	1	[]	unknown																						1		1
Fructose-bisphosphate aldolase OS=Physcomitrella patens subsp. patens GN=PHYPADRAFT_140886 PE=3 SV=1	A9T663_PHYPA	42 kDa	0.8	[]	unknown																			0.06	0.78		1		1	0.41
Predicted protein OS=Physcomitrella patens subsp. patens GN=PHYPADRAFT_138907 PE=4 SV=1	A9T1X0_PHYPA	19 kDa	0.65	[]	unknown																			1	0.99		0.99	0.99	1	0.99	0.99
Photosystem II 22kDa chloroplast protein OS=Physcomitrella patens subsp. patens GN=PSBS PE=4 SV=1	A9TJ15_PHYPA	29 kDa	0.018	CONTROL low, GLUCOSA high, SORBITOL low	unknown																				0.37	1	1	1	1
Predicted protein (Fragment) OS=Physcomitrella patens subsp. patens GN=PHYPADRAFT_18691 PE=3 SV=1	A9SAF3_PHYPA	14 kDa	0.084	[]	unknown																						1	0.55	1
Acyl carrier protein OS=Physcomitrella patens subsp. patens GN=PHYPADRAFT_211342 PE=3 SV=1	A9SE34_PHYPA	10 kDa	0.038	CONTROL low, GLUCOSA high, SORBITOL low	unknown																					0.28	1	0.99	1
Ribosomal protein L15 OS=Physcomitrella patens subsp. patens GN=PHYPADRAFT_179263 PE=3 SV=1	A9RG89_PHYPA (+1)	24 kDa	0.42	[]	Physcomitrella patens	translation			translation		ribosome	ribosome			ribosome					structural constituent of ribosome	structural constituent of ribosome						1	0.58	0.98
Predicted protein OS=Physcomitrella patens subsp. patens GN=PHYPADRAFT_126550 PE=4 SV=1	A9SAK9_PHYPA	24 kDa	0.25	[]	unknown																					0.99	1		1		0.99
Predicted protein OS=Physcomitrella patens subsp. patens GN=PHYPADRAFT_106587 PE=3 SV=1	A9SJK8_PHYPA (+2)	54 kDa	0.051	[]	unknown																						1	1	1		1
Predicted protein OS=Physcomitrella patens subsp. patens GN=PHYPADRAFT_233882 PE=4 SV=1	A9SRQ6_PHYPA	23 kDa	0.5	[]	unknown																						0.99	0.24	1	0.99
Predicted protein (Fragment) OS=Physcomitrella patens subsp. patens GN=PHYPADRAFT_19585 PE=4 SV=1	A9SRF6_PHYPA	13 kDa	0.14	[]	unknown																			0.54	0.99	0.58	0.99	1	1
Predicted protein (Fragment) OS=Physcomitrella patens subsp. patens GN=PHYPADRAFT_132902 PE=4 SV=1	A9SNY4_PHYPA	25 kDa	0.036	CONTROL low, GLUCOSA high, SORBITOL low	unknown																				0.07		1	1	1			0.09
Monodehydroascorbate reductase III OS=Physcomitrella patens subsp. patens GN=Mdhar3 PE=4 SV=1	Q2I826_PHYPA	47 kDa	0.0019	CONTROL low, GLUCOSA high, SORBITOL low	unknown																						1	1	1
Cluster of Predicted protein OS=Physcomitrella patens subsp. patens GN=PHYPADRAFT_156397 PE=4 SV=1 (A9U4U1_PHYPA)	A9U4U1_PHYPA [2]	22 kDa	0.0024	CONTROL low, GLUCOSA high, SORBITOL low	unknown																					0.57	1	1	1		0.19	0.08
Predicted protein OS=Physcomitrella patens subsp. patens GN=PHYPADRAFT_156397 PE=4 SV=1	A9U4U1_PHYPA	22 kDa	0.0034	CONTROL low, GLUCOSA high, SORBITOL low	unknown																					0.32	1	1	1		0.08	0.08
Predicted protein OS=Physcomitrella patens subsp. patens GN=PHYPADRAFT_135679 PE=4 SV=1	A9SV00_PHYPA	22 kDa	0.0047	CONTROL low, GLUCOSA high, SORBITOL low	unknown																					0.17	1	1	1		0.07
Cluster of Predicted protein OS=Physcomitrella patens subsp. patens GN=PHYPADRAFT_179458 PE=4 SV=1 (A9RYG5_PHYPA)	A9RYG5_PHYPA [2]	66 kDa	0.26	[]	unknown																				1	0.32	1		0.99			0.08
Predicted protein OS=Physcomitrella patens subsp. patens GN=PHYPADRAFT_179458 PE=4 SV=1	A9RYG5_PHYPA	66 kDa	0.26	[]	unknown																				0.89	0.32	0.98		0.72
Predicted protein OS=Physcomitrella patens subsp. patens GN=PHYPADRAFT_208338 PE=4 SV=1	A9S3S9_PHYPA	66 kDa	0.26	[]	unknown																				0.06		0.13		0.06			0.08
Plastocyanin, chloroplast, isoform 2 OS=Physcomitrella patens subsp. patens GN=PHYPADRAFT_62212 PE=4 SV=1	A9RDX6_PHYPA	17 kDa	< 0.00010	CONTROL low, GLUCOSA high, SORBITOL low	Physcomitrella patens												copper ion binding		electron carrier activity	copper ion binding							1	1	1
Uncharacterized protein (Fragment) OS=Physcomitrella patens subsp. patens GN=PHYPADRAFT_119729 PE=4 SV=1	A9RUW2_PHYPA	18 kDa	0.35	[]	unknown																				0.99	0.99	1	0.99	0.85	0.38
Uncharacterized protein OS=Physcomitrella patens subsp. patens GN=PHYPADRAFT_232987 PE=4 SV=1	A9SN74_PHYPA (+2)	22 kDa	0.22	[]	unknown																			0.46	0.99	0.99	0.35	1	1
Superoxide dismutase OS=Physcomitrella patens subsp. patens GN=PHYPADRAFT_141133 PE=3 SV=1	A9T6N6_PHYPA	22 kDa	0.29	[]	unknown																						1		0.99
Predicted protein (Fragment) OS=Physcomitrella patens subsp. patens GN=PHYPADRAFT_9234 PE=4 SV=1	A9TMW1_PHYPA	9 kDa	0.11	[]	unknown																						1		1
Cluster of Predicted protein OS=Physcomitrella patens subsp. patens GN=PHYPADRAFT_202293 PE=3 SV=1 (A9RGW5_PHYPA)	A9RGW5_PHYPA [2]	69 kDa	0.14	[]	Physcomitrella patens	ATP metabolic process	transport	proton transport	ATP metabolic process				proton-transporting V-type ATPase, V1 domain				ATP binding	hydrolase activity, acting on acid anhydrides, catalyzing transmembrane movement of substances		hydrogen ion transporting ATPase activity, rotational mechanism			hydrogen ion transporting ATPase activity, rotational mechanism			0.89	1		1			0.15
Predicted protein OS=Physcomitrella patens subsp. patens GN=PHYPADRAFT_202293 PE=3 SV=1	A9RGW5_PHYPA	69 kDa	0.14	[]	Physcomitrella patens	ATP metabolic process	transport	proton transport	ATP metabolic process				proton-transporting V-type ATPase, V1 domain				ATP binding	hydrolase activity, acting on acid anhydrides, catalyzing transmembrane movement of substances		hydrogen ion transporting ATPase activity, rotational mechanism			hydrogen ion transporting ATPase activity, rotational mechanism			0.35	0.65		0.79
Predicted protein OS=Physcomitrella patens subsp. patens GN=PHYPADRAFT_114420 PE=3 SV=1	A9RHN4_PHYPA	69 kDa	0.14	[]	Physcomitrella patens	ATP metabolic process	transport	proton transport	ATP metabolic process				proton-transporting V-type ATPase, V1 domain				ATP binding	hydrolase activity, acting on acid anhydrides, catalyzing transmembrane movement of substances		hydrogen ion transporting ATPase activity, rotational mechanism			hydrogen ion transporting ATPase activity, rotational mechanism			0.27	0.24		0.7			0.15
Predicted protein (Fragment) OS=Physcomitrella patens subsp. patens GN=PHYPADRAFT_36025 PE=3 SV=1	A9RHZ0_PHYPA	20 kDa	0.062	[]	Physcomitrella patens	ATP synthesis coupled proton transport	ATP synthesis coupled proton transport	ATP synthesis coupled proton transport	ATP synthesis coupled proton transport				membrane							hydrogen ion transporting ATP synthase activity, rotational mechanism			hydrogen ion transporting ATP synthase activity, rotational mechanism	0.74	0.11		1	1	1
Predicted protein OS=Physcomitrella patens subsp. patens GN=PHYPADRAFT_192417 PE=4 SV=1	A9T7R2_PHYPA	46 kDa	0.31	[]	unknown																			0.69	0.84	0.46	1		1	0.42
Triosephosphate isomerase OS=Physcomitrella patens subsp. patens GN=PHYPADRAFT_201345 PE=3 SV=1	A9RB04_PHYPA	27 kDa	0.3	[]	Physcomitrella patens	glycolysis			metabolic process									catalytic activity		catalytic activity						0.99	1	0.99	1
Cluster of GDSL-like lipase OS=Physcomitrella patens subsp. patens GN=gdslll PE=2 SV=1 (Q4A3V3_PHYPA)	Q4A3V3_PHYPA [2]	46 kDa	0.55	[]	unknown				lipid metabolic process									hydrolase activity, acting on ester bonds		hydrolase activity, acting on ester bonds				1			1		0.12
GDSL-like lipase OS=Physcomitrella patens subsp. patens GN=gdslll PE=2 SV=1	Q4A3V3_PHYPA	46 kDa	0.55	[]	unknown																			0.97			0.99		0.1
Predicted protein (Fragment) OS=Physcomitrella patens subsp. patens GN=PHYPADRAFT_116683 PE=4 SV=1	A9RMU5_PHYPA	31 kDa	0.59	[]	Physcomitrella patens				lipid metabolic process									hydrolase activity, acting on ester bonds		hydrolase activity, acting on ester bonds				0.11			0.48
Uncharacterized protein OS=Physcomitrella patens subsp. patens GN=ALDH2B PE=3 SV=1	A9U465_PHYPA	57 kDa	0.27	[]	unknown																				0.99		0.09	1	0.99		0.16
EF1Bgamma class glutathione S-transferase OS=Physcomitrella patens subsp. patens GN=EF1Bgamma4 PE=2 SV=1	A9T682_PHYPA	48 kDa	0.073	[]	unknown																					0.44	1	0.98	1		0.09
Cluster of Predicted protein OS=Physcomitrella patens subsp. patens GN=PHYPADRAFT_174121 PE=3 SV=1 (A9RE43_PHYPA)	A9RE43_PHYPA [2]	64 kDa	0.095	[]	Physcomitrella patens				carbohydrate metabolic process								metal ion binding	intramolecular transferase activity, phosphotransferases		intramolecular transferase activity, phosphotransferases					0.97		1	1	1
Predicted protein OS=Physcomitrella patens subsp. patens GN=PHYPADRAFT_174121 PE=3 SV=1	A9RE43_PHYPA	64 kDa	0.31	[]	Physcomitrella patens				carbohydrate metabolic process								metal ion binding	intramolecular transferase activity, phosphotransferases		intramolecular transferase activity, phosphotransferases					0.97		1	1	0.45
Predicted protein OS=Physcomitrella patens subsp. patens GN=PHYPADRAFT_191802 PE=3 SV=1	A9T5H0_PHYPA	64 kDa	0.00044	CONTROL low, GLUCOSA high, SORBITOL low	unknown																						1	0.93	1
Cluster of Predicted protein OS=Physcomitrella patens subsp. patens GN=PHYPADRAFT_215726 PE=3 SV=1 (A9SU16_PHYPA)	A9SU16_PHYPA [2]	79 kDa	0.1	[]	unknown	protein folding			protein folding	response to stress							ATP binding			unfolded protein binding					0.34		1	0.55	1			0.26
Predicted protein OS=Physcomitrella patens subsp. patens GN=PHYPADRAFT_215726 PE=3 SV=1	A9SU16_PHYPA (+1)	79 kDa	0.1	[]	unknown																				0.28		1	0.42	1
Predicted protein OS=Physcomitrella patens subsp. patens GN=PHYPADRAFT_65832 PE=3 SV=1	A9RGJ8_PHYPA	87 kDa	1	[]	Physcomitrella patens	protein folding			protein folding	response to stress							unfolded protein binding			ATP binding							0.06		0.06			0.26
Predicted protein OS=Physcomitrella patens subsp. patens GN=PHYPADRAFT_160332 PE=3 SV=1	A9RPY2_PHYPA	11 kDa	0.015	CONTROL low, GLUCOSA high, SORBITOL low	unknown																				0.11	1	1	1	1	0.07
Predicted protein (Fragment) OS=Physcomitrella patens subsp. patens GN=PHYPADRAFT_70324 PE=4 SV=1	A9RTF7_PHYPA (+1)	25 kDa	0.32	[]	unknown																			0.99		1			1
Predicted protein OS=Physcomitrella patens subsp. patens GN=PHYPADRAFT_235143 PE=3 SV=1	A9SXV6_PHYPA	11 kDa	0.12	[]	unknown																					0.99	1	0.99	1
60S ribosomal protein L18 OS=Physcomitrella patens subsp. patens GN=PHYPADRAFT_197718 PE=3 SV=1	A9TSA3_PHYPA	21 kDa	0.61	[]	unknown																			0.99		1	0.48	1	0.29		0.99
Lactoylglutathione lyase OS=Physcomitrella patens subsp. patens GN=PHYPADRAFT_229251 PE=3 SV=1	A9SF88_PHYPA	29 kDa	0.2	[]	unknown																						1		1
Cluster of Monodehydroascorbate reductase II OS=Physcomitrella patens subsp. patens GN=Mdhar2 PE=4 SV=1 (Q2I827_PHYPA)	Q2I827_PHYPA	47 kDa	0.42	[]	unknown																						0.74	1	0.51
Monodehydroascorbate reductase II OS=Physcomitrella patens subsp. patens GN=Mdhar2 PE=4 SV=1	Q2I827_PHYPA	47 kDa	0.42	[]	unknown																						0.5	1	0.24
Monodehydroascorbate reductase I OS=Physcomitrella patens subsp. patens GN=Mdhar1 PE=4 SV=1	Q2I828_PHYPA	47 kDa	1	[]	unknown																						0.19	0.82	0.14
Predicted protein OS=Physcomitrella patens subsp. patens GN=PHYPADRAFT_114623 PE=4 SV=1	A9RHV4_PHYPA	22 kDa	0.0063	CONTROL low, GLUCOSA high, SORBITOL low	unknown																					0.59	1	1	1		0.6
UDP-glucose 6-dehydrogenase OS=Physcomitrella patens subsp. patens GN=PHYPADRAFT_208903 PE=3 SV=1	A9S5J4_PHYPA (+3)	53 kDa	0.42	[]	unknown																						1				0.09
Predicted protein OS=Physcomitrella patens subsp. patens GN=PHYPADRAFT_185217 PE=3 SV=1	A9SI85_PHYPA	56 kDa	0.0076	CONTROL low, GLUCOSA high, SORBITOL low	unknown																						1	1	0.99
Predicted protein OS=Physcomitrella patens subsp. patens GN=PHYPADRAFT_152320 PE=4 SV=1	A9TXK1_PHYPA	16 kDa	0.0095	CONTROL low, GLUCOSA high, SORBITOL low	unknown																						1	0.99	0.99
Fructose-bisphosphate aldolase OS=Physcomitrella patens subsp. patens GN=PHYPADRAFT_124602 PE=3 SV=1	A9S5N9_PHYPA	38 kDa	0.14	[]	unknown																						0.99		1
Predicted protein (Fragment) OS=Physcomitrella patens subsp. patens GN=PHYPADRAFT_114497 PE=4 SV=1	A9RHR4_PHYPA	30 kDa	0.0022	CONTROL low, GLUCOSA high, SORBITOL low	Physcomitrella patens	pentose-phosphate shunt			valine metabolic process								coenzyme binding	oxidoreductase activity		coenzyme binding							1	0.99	0.99
40S ribosomal protein S3a OS=Physcomitrella patens subsp. patens GN=PHYPADRAFT_204003 PE=3 SV=1	A9RMS0_PHYPA	30 kDa	0.022	CONTROL low, GLUCOSA high, SORBITOL low	Physcomitrella patens	translation			translation		cytoplasm	cytosolic small ribosomal subunit		cytosolic small ribosomal subunit	cytosolic small ribosomal subunit					structural constituent of ribosome	structural constituent of ribosome						1	0.99	0.99
Predicted protein OS=Physcomitrella patens subsp. patens GN=PHYPADRAFT_120778 PE=3 SV=1	A9RXB3_PHYPA (+1)	31 kDa	0.24	[]	unknown																						1		0.99
tr|A9RMV8|A9RMV8_PHYPA-DECOY Predicted protein OS=Physcomitrella patens subsp. patens...	A9RMV8_PHYPA-DECOY	?	0.46	[]	unknown																								0.99			1
GAPN OS=Physcomitrella patens subsp. patens GN=ALDH11A5 PE=2 SV=1	Q6RCS1_PHYPA	53 kDa	0.42	[]	unknown																					0.22	1
Predicted protein OS=Physcomitrella patens subsp. patens GN=PHYPADRAFT_123963 PE=4 SV=1	A9S4C2_PHYPA	34 kDa	0.63	[]	unknown																						1				0.99
Predicted protein OS=Physcomitrella patens subsp. patens GN=PHYPADRAFT_147884 PE=4 SV=1	A9TMU4_PHYPA	16 kDa	0.46	[]	unknown																							0.99	1		0.99
Methylenetetrahydrofolate reductase OS=Physcomitrella patens subsp. patens GN=PHYPADRAFT_161370 PE=3 SV=1	A9RW65_PHYPA (+1)	66 kDa	0.14	[]	unknown																						1		0.99
Predicted protein OS=Physcomitrella patens subsp. patens GN=PHYPADRAFT_233194 PE=4 SV=1	A9SFH1_PHYPA	29 kDa	0.42	[]	unknown																						1
6-phosphogluconate dehydrogenase, decarboxylating OS=Physcomitrella patens subsp. patens GN=PHYPADRAFT_183544 PE=3 SV=1	A9SCV7_PHYPA	55 kDa	0.2	[]	unknown																					0.2	1		0.13
Predicted protein OS=Physcomitrella patens subsp. patens GN=PHYPADRAFT_92060 PE=4 SV=1	A9TFF4_PHYPA-DECOY	?	0.42	[]	unknown																						0.21					1
Predicted protein (Fragment) OS=Physcomitrella patens subsp. patens GN=PHYPADRAFT_11066 PE=3 SV=1	A9ST56_PHYPA	70 kDa	0.0071	CONTROL low, GLUCOSA high, SORBITOL low	unknown																					0.09	0.47	0.98	0.59		0.09
Predicted protein OS=Physcomitrella patens subsp. patens GN=PHYPADRAFT_126774 PE=4 SV=1	A9SB12_PHYPA	50 kDa	0.42	[]	unknown																						1
Predicted protein OS=Physcomitrella patens subsp. patens GN=PHYPADRAFT_105813 PE=4 SV=1	A9S5H6_PHYPA	34 kDa	0.19	[]	unknown																				0.52		0.97	0.47	0.48
Predicted protein OS=Physcomitrella patens subsp. patens GN=PHYPADRAFT_192349 PE=4 SV=1	A9T7E0_PHYPA	35 kDa	0.19	[]	unknown																				0.15		0.49	0.13	0.46

## Sheet: protein identification probab. 
PROTEIN IDENTIFICATION PROBABILITY
Bio View:319 Proteins in 212 Clusters<BR>With 4 Decoys	Accession Number	Molecular Weight	CONTROL1	CONTROL2	CONTROL3	GLUCOSE1	GLUCOSE2	GLUCOSE3	SORBITOL1	SORBITOL2	SORBITOL3
Ribulose bisphosphate carboxylase large chain OS=Physcomitrella patens subsp. patens GN=rbcL PE=1 SV=2	RBL_PHYPA	53 kDa	1	1	1	1	1	1	1	1	1
Cluster of Ribulose bisphosphate carboxylase small chain OS=Physcomitrella patens subsp. patens GN=PprbcS1 PE=2 SV=1 (Q75WT7_PHYPA)	Q75WT7_PHYPA [9]	20 kDa	1	1	1	1	1	1	1	1	1
Ribulose bisphosphate carboxylase small chain OS=Physcomitrella patens subsp. patens GN=PprbcS1 PE=2 SV=1	Q75WT7_PHYPA	20 kDa	1	1	1	1	1	1	1	1	1
Ribulose bisphosphate carboxylase small chain OS=Physcomitrella patens subsp. patens GN=PHYPADRAFT_168764 PE=3 SV=1	A9T9D5_PHYPA	20 kDa	1	1	1	1	1	1	1	1	0.58
Ribulose bisphosphate carboxylase small chain OS=Physcomitrella patens subsp. patens GN=PHYPADRAFT_225236 PE=3 SV=1	A9TT85_PHYPA	20 kDa	0.99	1	1	1	1	1	0.99	1	0.95
Ribulose bisphosphate carboxylase small chain (Fragment) OS=Physcomitrella patens subsp. patens PE=2 SV=1	Q9SXH1_PHYPA	23 kDa	1	1	1	1	1	1	0.58	1	1
Ribulose bisphosphate carboxylase small chain OS=Physcomitrella patens subsp. patens GN=PHYPADRAFT_87740 PE=3 SV=1	A9T3W5_PHYPA	20 kDa	0.99	0.97	0.99	1	1	0.99	0.82	0.96	1
Ribulose bisphosphate carboxylase small chain OS=Physcomitrella patens subsp. patens GN=PHYPADRAFT_233894 PE=3 SV=1	A9SRS0_PHYPA	20 kDa	1	0.81	0.95	1	1	1	1	0.99	0.52
Ribulose bisphosphate carboxylase small chain OS=Physcomitrella patens subsp. patens GN=PHYPADRAFT_123666 PE=3 SV=1	A9S3R8_PHYPA	20 kDa	0.48	0.62	0.61	0.85	0.75	0.85	0.85	0.57	0.36
Ribulose bisphosphate carboxylase small chain OS=Physcomitrella patens subsp. patens GN=PHYPADRAFT_201973 PE=3 SV=1	A9RG04_PHYPA	20 kDa		0.12	0.14	1	0.31	1	0.36	0.07	0.08
Ribulose bisphosphate carboxylase small chain OS=Physcomitrella patens subsp. patens GN=PHYPADRAFT_61317 PE=3 SV=1	A9TWX2_PHYPA	20 kDa		0.09
Cluster of Predicted protein OS=Physcomitrella patens subsp. patens GN=PHYPADRAFT_169178 PE=4 SV=1 (A9TBP0_PHYPA)	A9TBP0_PHYPA [3]	48 kDa	1	1	1	1	1	1	1	1	1
Predicted protein OS=Physcomitrella patens subsp. patens GN=PHYPADRAFT_169178 PE=4 SV=1	A9TBP0_PHYPA	48 kDa	1	1	1	1	1	1	1	1	1
Predicted protein OS=Physcomitrella patens subsp. patens GN=PHYPADRAFT_147391 PE=4 SV=1	A9TLG8_PHYPA	45 kDa	1	1	1	1	1	1	1	1	1
Predicted protein OS=Physcomitrella patens subsp. patens GN=PHYPADRAFT_109430 PE=4 SV=1	A9RES5_PHYPA	52 kDa	1	1	1	1	1	1	1	1	0.27
ATP synthase subunit alpha, chloroplastic OS=Physcomitrella patens subsp. patens GN=atpA PE=3 SV=1	ATPA_PHYPA	55 kDa	1	1	1	1	1	1	1	1	1
Cluster of ATP synthase subunit beta, chloroplastic OS=Physcomitrella patens subsp. patens GN=atpB PE=1 SV=2 (ATPB_PHYPA)	ATPB_PHYPA [2]	53 kDa	1	1	1	1	1	1	1	1	1
ATP synthase subunit beta, chloroplastic OS=Physcomitrella patens subsp. patens GN=atpB PE=1 SV=2	ATPB_PHYPA	53 kDa	1	1	1	1	1	1	1	1	0.97
ATP synthase subunit beta (Fragment) OS=Physcomitrella patens subsp. patens GN=atpB PE=3 SV=1	Q09R99_PHYPA	45 kDa	1	1	1	1	1	1	1	1	0.52
Cluster of Predicted protein OS=Physcomitrella patens subsp. patens GN=PHYPADRAFT_200318 PE=4 SV=1 (A9U1K9_PHYPA)	A9U1K9_PHYPA [4]	29 kDa	1	1	1	1	1	1	1	1	1
Predicted protein OS=Physcomitrella patens subsp. patens GN=PHYPADRAFT_200318 PE=4 SV=1	A9U1K9_PHYPA	29 kDa	1	1	1	1	1	1	1	1	0.98
Predicted protein OS=Physcomitrella patens subsp. patens GN=PHYPADRAFT_225004 PE=4 SV=1	A9TSK0_PHYPA	34 kDa	0.71	1	1	1	1	1	1	1	1
Predicted protein OS=Physcomitrella patens subsp. patens GN=PHYPADRAFT_182810 PE=4 SV=1	A9SA96_PHYPA	34 kDa	0.99	1	0.81	1	1	1	0.69	1	0.42
Predicted protein OS=Physcomitrella patens subsp. patens GN=PHYPADRAFT_177617 PE=4 SV=1	A9RS28_PHYPA	34 kDa	0.48	0.45	1	1	1	1	0.5	0.53	0.26
Cluster of Glyceraldehyde-3-phosphate dehydrogenase OS=Physcomitrella patens subsp. patens GN=PHYPADRAFT_229869 PE=3 SV=1 (A9SK06_PHYPA)	A9SK06_PHYPA [7]	40 kDa	1	1	1	1	1	1	1	1	1
Glyceraldehyde-3-phosphate dehydrogenase OS=Physcomitrella patens subsp. patens GN=PHYPADRAFT_229869 PE=3 SV=1	A9SK06_PHYPA (+1)	40 kDa	1	1	1	1	1	1	1	0.97	0.3
Glyceraldehyde-3-phosphate dehydrogenase OS=Physcomitrella patens subsp. patens GN=PHYPADRAFT_202775 PE=3 SV=1	A9RIU5_PHYPA (+1)	43 kDa	1	1	1	1	1	1	0.93	0.95	0.19
Glyceraldehyde-3-phosphate dehydrogenase OS=Physcomitrella patens subsp. patens GN=PHYPADRAFT_85464 PE=3 SV=1	A9SXX9_PHYPA (+1)	43 kDa	1	1	0.98	1	0.99	1	0.94	0.98	0.21
Glyceraldehyde-3-phosphate dehydrogenase OS=Physcomitrella patens subsp. patens GN=PHYPADRAFT_110442 PE=3 SV=1	A9TMD3_PHYPA	43 kDa	0.84	0.86	0.81	0.86	1	0.86	0.74	0.83	0.09
Cluster of Phosphoglycerate kinase OS=Physcomitrella patens subsp. patens GN=PHYPADRAFT_169245 PE=3 SV=1 (A9TC11_PHYPA)	A9TC11_PHYPA [2]	50 kDa	1	1	1	1	1	1	1	1	1
Phosphoglycerate kinase OS=Physcomitrella patens subsp. patens GN=PHYPADRAFT_169245 PE=3 SV=1	A9TC11_PHYPA	50 kDa	1	1	1	1	1	1	1	1	1
Phosphoglycerate kinase OS=Physcomitrella patens subsp. patens GN=PHYPADRAFT_209795 PE=3 SV=1	A9S8R3_PHYPA	50 kDa		0.28	1	1	1	1		1
Cluster of Predicted protein (Fragment) OS=Physcomitrella patens subsp. patens GN=PHYPADRAFT_52279 PE=4 SV=1 (A9RFL7_PHYPA)	A9RFL7_PHYPA [2]	25 kDa	1	1	1	1	1	1	1	1	1
Predicted protein (Fragment) OS=Physcomitrella patens subsp. patens GN=PHYPADRAFT_52279 PE=4 SV=1	A9RFL7_PHYPA	25 kDa	0.99	1	0.98	1	1	1	1	0.96	0.91
Predicted protein OS=Physcomitrella patens subsp. patens GN=PHYPADRAFT_156993 PE=4 SV=1	A9U5B1_PHYPA	29 kDa	1	1	0.98	1	1	1	0.99	0.97	0.94
Cluster of Predicted protein OS=Physcomitrella patens subsp. patens GN=PHYPADRAFT_215053 PE=4 SV=1 (A9SRU3_PHYPA)	A9SRU3_PHYPA [2]	40 kDa	1	1	1	1	1	1	1	1	1
Predicted protein OS=Physcomitrella patens subsp. patens GN=PHYPADRAFT_215053 PE=4 SV=1	A9SRU3_PHYPA	40 kDa	1	1	1	1	1	1	1	1	0.86
Predicted protein OS=Physcomitrella patens subsp. patens GN=PHYPADRAFT_159377 PE=4 SV=1	A9RJ44_PHYPA	40 kDa	1	1	1	1	1	1	1	1	0.53
Predicted protein OS=Physcomitrella patens subsp. patens GN=PHYPADRAFT_161667 PE=4 SV=1	A9RXW5_PHYPA	22 kDa	1	1	1	1	1	1	1	1	1
Phi class glutathione S-transferase OS=Physcomitrella patens subsp. patens GN=GSTF1 PE=2 SV=1	A9SCV0_PHYPA	25 kDa	1	1	1	1	1	1	1	1	1
Carbonic anhydrase OS=Physcomitrella patens subsp. patens GN=PHYPADRAFT_162454 PE=3 SV=1	A9S2F9_PHYPA	28 kDa	1	1	1	1	1	1	1	1	1
Cluster of Predicted protein OS=Physcomitrella patens subsp. patens GN=PHYPADRAFT_122526 PE=3 SV=1 (A9S0R9_PHYPA)	A9S0R9_PHYPA [2]	38 kDa	1	1	1	1	1	1	1	1	1
Predicted protein OS=Physcomitrella patens subsp. patens GN=PHYPADRAFT_122526 PE=3 SV=1	A9S0R9_PHYPA	38 kDa	1	1	1	1	1	1	0.96	1	1
Predicted protein OS=Physcomitrella patens subsp. patens GN=PHYPADRAFT_146278 PE=3 SV=1	A9TIY2_PHYPA	38 kDa	1	1	1	1	1	1	0.9	1	0.7
Cluster of Adenosylhomocysteinase OS=Physcomitrella patens subsp. patens GN=PHYPADRAFT_176956 PE=3 SV=1 (A9RP25_PHYPA)	A9RP25_PHYPA [3]	54 kDa	1	1	1	1	1	1	1	1	1
Adenosylhomocysteinase OS=Physcomitrella patens subsp. patens GN=PHYPADRAFT_176956 PE=3 SV=1	A9RP25_PHYPA (+1)	54 kDa	0.97	0.99	0.99	1	1	1	0.88	0.94	0.95
Adenosylhomocysteinase OS=Physcomitrella patens subsp. patens GN=PHYPADRAFT_176926 PE=3 SV=1	A9RPH2_PHYPA	54 kDa	0.98	0.99	0.99	1	1	1	0.9	0.96	0.96
Cluster of Predicted protein OS=Physcomitrella patens subsp. patens GN=PHYPADRAFT_133111 PE=4 SV=1 (A9SPD7_PHYPA)	A9SPD7_PHYPA [3]	10 kDa	1	1	1	1	0.99	1	1	1	1
Predicted protein OS=Physcomitrella patens subsp. patens GN=PHYPADRAFT_133111 PE=4 SV=1	A9SPD7_PHYPA	10 kDa	0.79	1	0.56	1	0.21	1	0.73	1	0.67
Predicted protein (Fragment) OS=Physcomitrella patens subsp. patens GN=PHYPADRAFT_39045 PE=4 SV=1	A9TU20_PHYPA	9 kDa	0.81	0.87	0.99	0.72	0.24	0.75	0.54	0.52	0.72
Predicted protein (Fragment) OS=Physcomitrella patens subsp. patens GN=PHYPADRAFT_39042 PE=4 SV=1	A9TVA9_PHYPA	8 kDa	0.37	0.13	0.09	0.1		0.12		0.4	0.17
Cluster of Predicted protein OS=Physcomitrella patens subsp. patens GN=PHYPADRAFT_206341 PE=3 SV=1 (A9RWS2_PHYPA)	A9RWS2_PHYPA [3]	85 kDa	1	1	1	1	1	1	1	1	0.3
Predicted protein OS=Physcomitrella patens subsp. patens GN=PHYPADRAFT_206341 PE=3 SV=1	A9RWS2_PHYPA	85 kDa	0.97	1	1	1	1	1	0.83	1
Predicted protein OS=Physcomitrella patens subsp. patens GN=PHYPADRAFT_227136 PE=3 SV=1	A9U0A5_PHYPA	85 kDa	1	1	1	1	1	1	0.98	1
Predicted protein OS=Physcomitrella patens subsp. patens GN=PHYPADRAFT_205352 PE=3 SV=1	A9RT52_PHYPA	85 kDa	1	0.98	0.93	1	1	1	0.8	0.97	0.21
Cluster of Predicted protein OS=Physcomitrella patens subsp. patens GN=PHYPADRAFT_212016 PE=4 SV=1 (A9SG93_PHYPA)	A9SG93_PHYPA [3]	28 kDa	1	1	1	1	1	1	1	1	1
Predicted protein OS=Physcomitrella patens subsp. patens GN=PHYPADRAFT_212016 PE=4 SV=1	A9SG93_PHYPA	28 kDa	0.93	0.98	1	1	1	1	0.92	1	0.82
Predicted protein (Fragment) OS=Physcomitrella patens subsp. patens GN=PHYPADRAFT_35924 PE=4 SV=1	A9RIB5_PHYPA	23 kDa	1	1	1	1	1	1	0.94	1	0.58
Predicted protein OS=Physcomitrella patens subsp. patens GN=PHYPADRAFT_107157 PE=4 SV=1	A9SY12_PHYPA	28 kDa	1	1	1	1	1	1	0.79	1	0.22
Predicted protein OS=Physcomitrella patens subsp. patens GN=PHYPADRAFT_126875 PE=4 SV=1	A9SB44_PHYPA	21 kDa			0.05	0.94	0.13	0.15
Cluster of Fructose-bisphosphate aldolase OS=Physcomitrella patens subsp. patens GN=PHYPADRAFT_155603 PE=3 SV=1 (A9U3R4_PHYPA)	A9U3R4_PHYPA [2]	42 kDa	1	1	1	1	1	1	1	1	0.89
Fructose-bisphosphate aldolase OS=Physcomitrella patens subsp. patens GN=PHYPADRAFT_155603 PE=3 SV=1	A9U3R4_PHYPA	42 kDa	1	1	0.92	1	1	1	1	0.82	0.43
Fructose-bisphosphate aldolase OS=Physcomitrella patens subsp. patens GN=PHYPADRAFT_120582 PE=3 SV=1	A9RX76_PHYPA	42 kDa	1	1	0.89	1	1	1	0.68	1	0.34
Uncharacterized protein OS=Physcomitrella patens subsp. patens GN=PpLOX8a PE=4 SV=1	A9U1H4_PHYPA	103 kDa	1	1	1	1	1	1	1	1	1
Cluster of Uncharacterized protein OS=Physcomitrella patens subsp. patens GN=PHYPADRAFT_230273 PE=3 SV=1 (A9SNF1_PHYPA)	A9SNF1_PHYPA [7]	71 kDa	1	1	1	1	1	1	1	1	1
Uncharacterized protein OS=Physcomitrella patens subsp. patens GN=PHYPADRAFT_230273 PE=3 SV=1	A9SNF1_PHYPA	71 kDa	0.8	0.88	1	1	1	1	0.64	0.92	0.79
Predicted protein OS=Physcomitrella patens subsp. patens GN=PHYPADRAFT_226216 PE=3 SV=1	A9TWR9_PHYPA	71 kDa	0.86	0.93	0.99	1	1	1	0.74	0.96	0.81
Predicted protein OS=Physcomitrella patens subsp. patens GN=PHYPADRAFT_219762 PE=3 SV=1	A9T7Y9_PHYPA	73 kDa		0.15	0.1	1	1	1	0.05
Predicted protein OS=Physcomitrella patens subsp. patens GN=PHYPADRAFT_158543 PE=3 SV=1	A9RCV9_PHYPA	71 kDa	0.64	0.73	0.94	1	1	1	0.47	0.8	0.47
Predicted protein OS=Physcomitrella patens subsp. patens GN=PHYPADRAFT_96217 PE=3 SV=1	A9TRK2_PHYPA	71 kDa		0.07		0.38	0.28	0.46		0.05	0.19
Predicted protein OS=Physcomitrella patens subsp. patens GN=PHYPADRAFT_58148 PE=3 SV=1	A9SLL3_PHYPA	71 kDa	0.05	0.33	0.19	0.97	0.27	0.14			0.08
Predicted protein OS=Physcomitrella patens subsp. patens GN=PHYPADRAFT_95804 PE=3 SV=1	A9TQG3_PHYPA	73 kDa				0.29	0.29	0.08
Intracellular pathogenesis-related protein-like protein OS=Physcomitrella patens subsp. patens GN=PHYPADRAFT_105033 PE=2 SV=1	Q9AXI3_PHYPA	31 kDa	1	1	1	1	1	1	1	1	1
Predicted protein OS=Physcomitrella patens subsp. patens GN=PHYPADRAFT_162315 PE=4 SV=1	A9S1E8_PHYPA	25 kDa	1	1	1	1	1	1	1	1	1
Cluster of Predicted protein OS=Physcomitrella patens subsp. patens GN=PHYPADRAFT_109427 PE=4 SV=1 (A9REG3_PHYPA)	A9REG3_PHYPA [3]	22 kDa	1	1	1	1	1	1	1	1
Predicted protein OS=Physcomitrella patens subsp. patens GN=PHYPADRAFT_109427 PE=4 SV=1	A9REG3_PHYPA	22 kDa	1	1	0.65	1	1	1	1	1
Predicted protein (Fragment) OS=Physcomitrella patens subsp. patens GN=PHYPADRAFT_129602 PE=4 SV=1	A9SGR0_PHYPA	17 kDa	1	0.53	0.24	0.75	0.81	0.65	0.79	0.33
Uncharacterized protein OS=Physcomitrella patens subsp. patens GN=PHYPADRAFT_110797 PE=4 SV=1	A9RBZ9_PHYPA	18 kDa	0.51	0.53	0.24	1	0.65	1	0.56	0.33
ATP synthase subunit beta OS=Physcomitrella patens subsp. patens GN=PHYPADRAFT_87133 PE=3 SV=1	A9T278_PHYPA (+2)	52 kDa	1	1	1	1	1	1	1	1	0.63
Predicted protein OS=Physcomitrella patens subsp. patens GN=PHYPADRAFT_108482 PE=3 SV=1	A9TNF2_PHYPA	18 kDa	1	1	1	1	1	1	1	1	1
Cluster of Predicted protein OS=Physcomitrella patens subsp. patens GN=PHYPADRAFT_107024 PE=4 SV=1 (A9SUL8_PHYPA)	A9SUL8_PHYPA [2]	77 kDa	1	1	1	1	1	1	1	1	1
Predicted protein OS=Physcomitrella patens subsp. patens GN=PHYPADRAFT_107024 PE=4 SV=1	A9SUL8_PHYPA	77 kDa	0.92	0.99	1	1	1	1	0.98	1	0.9
Transketolase OS=Physcomitrella patens subsp. patens GN=PHYPADRAFT_84171 PE=3 SV=1	A9SUJ9_PHYPA	75 kDa	0.62	0.82	0.83	0.97	0.96	0.95	0.76	0.76	0.54
ATP synthase subunit alpha OS=Physcomitrella patens subsp. patens GN=atp1 PE=3 SV=1	Q1XGA4_PHYPA	56 kDa	1	1	1	1	1	1	1	1	1
Predicted protein OS=Physcomitrella patens subsp. patens GN=PHYPADRAFT_169593 PE=4 SV=1	A9TED6_PHYPA	27 kDa	1	1	1	1	1	1	1	1	0.92
Carbonic anhydrase (Fragment) OS=Physcomitrella patens subsp. patens GN=PHYPADRAFT_147703 PE=3 SV=1	A9TMC2_PHYPA	21 kDa	1	1	1	1	1	1	1	1	1
Predicted protein OS=Physcomitrella patens subsp. patens GN=PHYPADRAFT_192554 PE=4 SV=1	A9T876_PHYPA	24 kDa	1	1	1	1	1	1	1	1	1
Cluster of Predicted protein OS=Physcomitrella patens subsp. patens GN=PHYPADRAFT_115702 PE=3 SV=1 (A9RKJ5_PHYPA)	A9RKJ5_PHYPA [3]	58 kDa	1	1	1	1	1	1	1	1	1
Predicted protein OS=Physcomitrella patens subsp. patens GN=PHYPADRAFT_115702 PE=3 SV=1	A9RKJ5_PHYPA	58 kDa	1	1	1	1	1	1	1	1	0.69
Predicted protein OS=Physcomitrella patens subsp. patens GN=PHYPADRAFT_176210 PE=3 SV=1	A9RLL2_PHYPA	64 kDa	0.45	0.14	0.62	0.79	0.57	0.83	0.07	0.33	0.07
Predicted protein OS=Physcomitrella patens subsp. patens GN=PHYPADRAFT_110482 PE=3 SV=1	A9TNZ2_PHYPA	64 kDa	0.62	0.39	0.84	0.95	0.89	0.93	0.33	0.5	0.43
Uncharacterized protein OS=Physcomitrella patens subsp. patens GN=PHYPADRAFT_173848 PE=4 SV=1	A9RBG5_PHYPA	23 kDa	1	1	1	1	1	1		1	1
Cluster of Predicted protein OS=Physcomitrella patens subsp. patens GN=PHYPADRAFT_148997 PE=3 SV=1 (A9TQE5_PHYPA)	A9TQE5_PHYPA [2]	33 kDa	1	1	1	1	1	1	1	1	1
Predicted protein OS=Physcomitrella patens subsp. patens GN=PHYPADRAFT_148997 PE=3 SV=1	A9TQE5_PHYPA	33 kDa	1	1	1	1	1	1	0.99	1	0.9
Predicted protein OS=Physcomitrella patens subsp. patens GN=PHYPADRAFT_152661 PE=3 SV=1	A9TYF3_PHYPA	33 kDa	0.49	0.14	0.05	0.27	0.11	0.29			0.05
Predicted protein OS=Physcomitrella patens subsp. patens GN=PHYPADRAFT_109415 PE=4 SV=1	A9RD61_PHYPA	31 kDa	0.88	1	1	1	1	1	1	1	1
Cluster of Predicted protein OS=Physcomitrella patens subsp. patens GN=PHYPADRAFT_144797 PE=3 SV=1 (A9TFB4_PHYPA)	A9TFB4_PHYPA	35 kDa	1	1	1	1	1	1	1	1
Predicted protein OS=Physcomitrella patens subsp. patens GN=PHYPADRAFT_144797 PE=3 SV=1	A9TFB4_PHYPA	35 kDa	1	1	1	1	1	1	1	1
Predicted protein OS=Physcomitrella patens subsp. patens GN=PHYPADRAFT_150057 PE=3 SV=1	A9TSX6_PHYPA	34 kDa			0.43
Cluster of Lipoxygenase OS=Physcomitrella patens subsp. patens GN=PpLOX1 PE=3 SV=1 (A9U1H3_PHYPA)	A9U1H3_PHYPA [2]	105 kDa	1	1	1	1	1	1	1	1	1
Lipoxygenase OS=Physcomitrella patens subsp. patens GN=PpLOX1 PE=3 SV=1	A9U1H3_PHYPA	105 kDa	0.96	0.77	1	1	1	1	0.87	0.98	0.86
Lipoxygenase OS=Physcomitrella patens subsp. patens PE=2 SV=1	A4ZFY7_PHYPA	105 kDa	0.74	0.54	0.94	1	0.96	0.93	0.65	0.85	0.63
Cluster of Malate dehydrogenase OS=Physcomitrella patens subsp. patens GN=PHYPADRAFT_143364 PE=3 SV=1 (A9TBX2_PHYPA)	A9TBX2_PHYPA [4]	33 kDa	1	1	1	1	1	1	1	1
Malate dehydrogenase OS=Physcomitrella patens subsp. patens GN=PHYPADRAFT_143364 PE=3 SV=1	A9TBX2_PHYPA	33 kDa	1	0.98	1	1	1	1	0.82	1
Malate dehydrogenase OS=Physcomitrella patens subsp. patens GN=PHYPADRAFT_131843 PE=3 SV=1	A9SLS5_PHYPA	34 kDa	0.59	0.59	1	1	1	1	0.44	0.06
Malate dehydrogenase OS=Physcomitrella patens subsp. patens GN=PHYPADRAFT_207351 PE=3 SV=1	A9RZZ9_PHYPA	38 kDa	1	0.5	0.52	0.98	1	1	0.5	0.63
Malate dehydrogenase OS=Physcomitrella patens subsp. patens GN=PHYPADRAFT_162162 PE=3 SV=1	A9S0Q4_PHYPA	38 kDa	0.08	0.17	0.1	0.94	0.16	0.98	0.11	0.07
Cluster of Predicted protein OS=Physcomitrella patens subsp. patens GN=PHYPADRAFT_176216 PE=3 SV=1 (A9RLL8_PHYPA)	A9RLL8_PHYPA [2]	112 kDa	1	1	1	1	1	1	0.25	1
Predicted protein OS=Physcomitrella patens subsp. patens GN=PHYPADRAFT_176216 PE=3 SV=1	A9RLL8_PHYPA	112 kDa	1	1	1	1	1	1	0.25	1
Predicted protein OS=Physcomitrella patens subsp. patens GN=PHYPADRAFT_171132 PE=3 SV=1	A9TNZ8_PHYPA	108 kDa	0.59	0.57	0.97	1	0.76	1		0.56
Cluster of Predicted protein OS=Physcomitrella patens subsp. patens GN=PHYPADRAFT_109208 PE=4 SV=1 (A9U245_PHYPA)	A9U245_PHYPA [3]	94 kDa	1	1	1	1	1	1	1	1
Predicted protein OS=Physcomitrella patens subsp. patens GN=PHYPADRAFT_109208 PE=4 SV=1	A9U245_PHYPA	94 kDa	0.97	0.96	1	1	1	1	0.81	0.99
Predicted protein OS=Physcomitrella patens subsp. patens GN=PHYPADRAFT_189887 PE=4 SV=1	A9SYQ2_PHYPA (+1)	94 kDa	0.47	0.43	0.82	0.84	0.89	0.84	0.27	0.6
Cluster of Phi class glutathione S-transferase OS=Physcomitrella patens subsp. patens GN=GSTF3 PE=2 SV=1 (A9RSP0_PHYPA)	A9RSP0_PHYPA	25 kDa	1	1	1	1	1	1	1	1	1
Phi class glutathione S-transferase OS=Physcomitrella patens subsp. patens GN=GSTF3 PE=2 SV=1	A9RSP0_PHYPA	25 kDa	1	1	1	1	1	1	1	1	0.96
Predicted protein (Fragment) OS=Physcomitrella patens subsp. patens GN=PHYPADRAFT_125642 PE=3 SV=1	A9S8A4_PHYPA (+1)	22 kDa								0.06
Cluster of Uncharacterized protein OS=Physcomitrella patens subsp. patens GN=PHYPADRAFT_63926 PE=3 SV=1 (A9RBJ9_PHYPA)	A9RBJ9_PHYPA [2]	48 kDa	1	1	1	1	1	1	0.99	1	0.13
Uncharacterized protein OS=Physcomitrella patens subsp. patens GN=PHYPADRAFT_63926 PE=3 SV=1	A9RBJ9_PHYPA	48 kDa	0.96	1	1	1	1	1	0.57	1	0.13
Uncharacterized protein OS=Physcomitrella patens subsp. patens GN=PHYPADRAFT_111190 PE=3 SV=1	A9RBK0_PHYPA	48 kDa	0.08	0.45	0.62	0.49	0.41	0.4		0.3
Predicted protein OS=Physcomitrella patens subsp. patens GN=PHYPADRAFT_207186 PE=3 SV=1	A9RZD9_PHYPA	52 kDa
Cluster of Light-harvesting chlorophyll a/b-binding protein 2 OS=Physcomitrella patens subsp. patens GN=PpLhcb2 PE=4 SV=1 (Q765P5_PHYPA)	Q765P5_PHYPA [8]	28 kDa	0.91	0.99	1	1	1	1		0.06	0.24
Light-harvesting chlorophyll a/b-binding protein 2 OS=Physcomitrella patens subsp. patens GN=PpLhcb2 PE=4 SV=1	Q765P5_PHYPA	28 kDa		0.06	0.96	1	1	1
Predicted protein OS=Physcomitrella patens subsp. patens GN=PHYPADRAFT_184742 PE=4 SV=1	A9SGM1_PHYPA (+2)	28 kDa	0.4	0.12	0.51	1	0.75	1			0.05
Predicted protein OS=Physcomitrella patens subsp. patens GN=PHYPADRAFT_175594 PE=4 SV=1	A9RJS3_PHYPA	28 kDa		0.05	0.18	1	0.29	0.58
Uncharacterized protein OS=Physcomitrella patens subsp. patens GN=PHYPADRAFT_110989 PE=4 SV=1	A9RBQ5_PHYPA	29 kDa		0.08	0.13	0.89	0.75	1
Predicted protein OS=Physcomitrella patens subsp. patens GN=PHYPADRAFT_176684 PE=4 SV=1	A9RNP2_PHYPA	28 kDa	0.39	0.12	0.51	1	0.55	0.7			0.05
Predicted protein OS=Physcomitrella patens subsp. patens GN=PHYPADRAFT_105126 PE=4 SV=1	A9RT62_PHYPA	28 kDa		0.05	0.08	1	0.3	0.16
Cluster of Aminomethyltransferase OS=Physcomitrella patens subsp. patens GN=PHYPADRAFT_131811 PE=3 SV=1 (A9SLK1_PHYPA)	A9SLK1_PHYPA [2]	45 kDa	1	1	1	1	1	1	1	1
Aminomethyltransferase OS=Physcomitrella patens subsp. patens GN=PHYPADRAFT_131811 PE=3 SV=1	A9SLK1_PHYPA	45 kDa	1	1	1	1	1	1	1	1
Aminomethyltransferase OS=Physcomitrella patens subsp. patens GN=PHYPADRAFT_67193 PE=3 SV=1	A9RK35_PHYPA	41 kDa	0.1	0.19	0.23	0.57	0.19	0.57		1
Elongation factor 1-alpha OS=Physcomitrella patens subsp. patens GN=PHYPADRAFT_104509 PE=3 SV=1	A9RGD1_PHYPA (+2)	49 kDa	1	1	0.99	1	1	1	1	0.99	1
Phosphoglycerate kinase OS=Physcomitrella patens subsp. patens GN=PHYPADRAFT_60168 PE=3 SV=1	A9TG05_PHYPA	43 kDa	0.39	0.54	1	1	1	1	1	1	0.78
Elongation factor Tu OS=Physcomitrella patens subsp. patens GN=PHYPADRAFT_217801 PE=3 SV=1	A9T0S0_PHYPA	50 kDa	1	1	1	1	1	1	0.99	1
Predicted protein OS=Physcomitrella patens subsp. patens GN=PHYPADRAFT_204471 PE=3 SV=1	A9RP60_PHYPA	45 kDa	1	1	1	1	1	1	0.99	1	1
Non-symbiotic hemoglobin 0 OS=Physcomitrella patens subsp. patens GN=GLB0 PE=2 SV=1	HBL0_PHYPA	20 kDa		1		1	1	1	0.46	1
Predicted protein OS=Physcomitrella patens subsp. patens GN=PHYPADRAFT_211595 PE=4 SV=1	A9SEW4_PHYPA	46 kDa	1	1	1	1	1	1	0.99	1
Cluster of Predicted protein OS=Physcomitrella patens subsp. patens GN=PHYPADRAFT_122707 PE=3 SV=1 (A9S1S8_PHYPA)	A9S1S8_PHYPA [2]	37 kDa	1	1	1	1	1	1		1	0.19
Predicted protein OS=Physcomitrella patens subsp. patens GN=PHYPADRAFT_122707 PE=3 SV=1	A9S1S8_PHYPA	37 kDa	1	0.73	0.5	1	1	1		1
Predicted protein OS=Physcomitrella patens subsp. patens GN=PHYPADRAFT_200440 PE=3 SV=1	A9U222_PHYPA	42 kDa	0.51	0.37	0.58	1	0.6	0.51		0.45	0.19
Predicted protein OS=Physcomitrella patens subsp. patens GN=PHYPADRAFT_110121 PE=4 SV=1	A9SX66_PHYPA	42 kDa	1	1	1	1	1	1		1	0.51
Cluster of Serine hydroxymethyltransferase OS=Physcomitrella patens subsp. patens GN=PHYPADRAFT_117570 PE=3 SV=1 (A9RQ31_PHYPA)	A9RQ31_PHYPA [2]	53 kDa	1	1	1	1	1	1	1	1	1
Serine hydroxymethyltransferase OS=Physcomitrella patens subsp. patens GN=PHYPADRAFT_117570 PE=3 SV=1	A9RQ31_PHYPA	53 kDa	1	1	1	1	1	1	1	1	1
Serine hydroxymethyltransferase OS=Physcomitrella patens subsp. patens GN=PHYPADRAFT_129878 PE=3 SV=1	A9SHC0_PHYPA	52 kDa				0.1		0.07			0.17
Predicted protein OS=Physcomitrella patens subsp. patens GN=PHYPADRAFT_110695 PE=4 SV=1	A9U4I0_PHYPA	20 kDa				1	1	1	1	1	1
Cluster of Predicted protein OS=Physcomitrella patens subsp. patens GN=PHYPADRAFT_108007 PE=3 SV=1 (A9TEQ9_PHYPA)	A9TEQ9_PHYPA [3]	50 kDa	1	0.99	1	1	1	1		1
Predicted protein OS=Physcomitrella patens subsp. patens GN=PHYPADRAFT_108007 PE=3 SV=1	A9TEQ9_PHYPA (+1)	50 kDa	1	0.13	1	1	1	1		0.33
Alpha tubulin OS=Physcomitrella patens subsp. patens GN=PpTUA2 PE=2 SV=1	Q8H932_PHYPA	50 kDa	0.99	0.56	1	1	1	1		1
Predicted protein OS=Physcomitrella patens subsp. patens GN=PHYPADRAFT_136749 PE=3 SV=1	A9SWZ8_PHYPA	50 kDa
Predicted protein OS=Physcomitrella patens subsp. patens GN=PHYPADRAFT_179848 PE=3 SV=1	A9RZU5_PHYPA	34 kDa	1	1	1	1	1	1	0.43	1
Fasciclin-like protein OS=Physcomitrella patens subsp. patens GN=flp PE=2 SV=1	Q4A3V1_PHYPA	24 kDa	1	1	1	1	1	1	1	1
Predicted protein OS=Physcomitrella patens subsp. patens GN=PHYPADRAFT_173131 PE=3 SV=1	A9U188_PHYPA	42 kDa	1	1	1	1	1	1	1	1
Predicted protein OS=Physcomitrella patens subsp. patens GN=PHYPADRAFT_194139 PE=4 SV=1	A9TE45_PHYPA	177 kDa	1	1	1	1	1	1		1
Predicted protein OS=Physcomitrella patens subsp. patens GN=PHYPADRAFT_117400 PE=3 SV=1	A9RPA8_PHYPA	32 kDa	1	1	1	1	1	1	1	1	1
Photosystem I iron-sulfur center OS=Physcomitrella patens subsp. patens GN=psaC PE=3 SV=3	PSAC_PHYPA	9 kDa		1	1	1	1	1	1	0.99	1
Cluster of Predicted protein OS=Physcomitrella patens subsp. patens GN=PHYPADRAFT_159452 PE=4 SV=1 (A9RJI9_PHYPA)	A9RJI9_PHYPA [5]	18 kDa	1	1	0.99	1	1	1	1	1
Predicted protein OS=Physcomitrella patens subsp. patens GN=PHYPADRAFT_159452 PE=4 SV=1	A9RJI9_PHYPA (+2)	18 kDa	1	1	0.99	1	1	1	1	1
Predicted protein OS=Physcomitrella patens subsp. patens GN=PHYPADRAFT_216423 PE=4 SV=1	A9SWJ1_PHYPA (+1)	17 kDa	0.61	0.45		0.75		0.06	0.44
Cluster of Predicted protein OS=Physcomitrella patens subsp. patens GN=PHYPADRAFT_232922 PE=3 SV=1 (A9T251_PHYPA)	A9T251_PHYPA [3]	68 kDa	1	1	1	1	1	1	1	1	0.26
Predicted protein OS=Physcomitrella patens subsp. patens GN=PHYPADRAFT_232922 PE=3 SV=1	A9T251_PHYPA	68 kDa	1	1	1	1	1	1	0.88	1
Predicted protein OS=Physcomitrella patens subsp. patens GN=PHYPADRAFT_113309 PE=3 SV=1	A9RFC9_PHYPA (+1)	72 kDa		0.1	0.06	0.14	0.11	0.12			0.26
Nucleoside diphosphate kinase OS=Physcomitrella patens subsp. patens GN=NDPK1 PE=3 SV=1	A9T4T4_PHYPA	17 kDa		1	0.99	1	1	1	0.99	0.99	1
Cluster of Predicted protein OS=Physcomitrella patens subsp. patens GN=PHYPADRAFT_107162 PE=3 SV=1 (A9SY53_PHYPA)	A9SY53_PHYPA	47 kDa	1	1	0.99	1	1	1	1	1	0.99
Predicted protein OS=Physcomitrella patens subsp. patens GN=PHYPADRAFT_107162 PE=3 SV=1	A9SY53_PHYPA	47 kDa	1	1	0.98	1	1	1	1	1	0.99
Predicted protein OS=Physcomitrella patens subsp. patens GN=PHYPADRAFT_60709 PE=4 SV=1	A9TNS6_PHYPA (+1)	45 kDa			0.41	0.05
Predicted protein OS=Physcomitrella patens subsp. patens GN=PHYPADRAFT_229164 PE=4 SV=1	A9SF03_PHYPA	69 kDa	1	1	1	1	1	1	1	1
Predicted protein OS=Physcomitrella patens subsp. patens GN=PHYPADRAFT_221851 PE=3 SV=1	A9TFL9_PHYPA (+3)	81 kDa		1	0.99	1	1	1	0.23	1
Adenosine kinase OS=Physcomitrella patens subsp. patens GN=ADK PE=2 SV=1	ADK_PHYPA	37 kDa		1	1	1	1	1		1	0.85
Cluster of Predicted protein OS=Physcomitrella patens subsp. patens GN=PHYPADRAFT_175850 PE=3 SV=1 (A9RKD8_PHYPA)	A9RKD8_PHYPA [2]	18 kDa	1	1	0.99	1	0.99	1	1	0.99	1
Predicted protein OS=Physcomitrella patens subsp. patens GN=PHYPADRAFT_175850 PE=3 SV=1	A9RKD8_PHYPA	18 kDa	0.34	0.5	0.17	0.45	0.13	0.68	0.35	0.09	0.23
Predicted protein OS=Physcomitrella patens subsp. patens GN=PHYPADRAFT_212316 PE=3 SV=1	A9SH83_PHYPA	18 kDa	0.75	0.91	0.55	1	0.47	0.9	0.77	0.37	0.64
Cluster of S-adenosylmethionine synthase OS=Physcomitrella patens subsp. patens GN=PHYPADRAFT_60419 PE=3 SV=1 (A9TJG9_PHYPA)	A9TJG9_PHYPA [2]	43 kDa	0.24	1	1	1	1	1		0.99	1
S-adenosylmethionine synthase OS=Physcomitrella patens subsp. patens GN=PHYPADRAFT_60419 PE=3 SV=1	A9TJG9_PHYPA	43 kDa	0.16	1	1	1	1	1		0.99	0.76
Predicted protein (Fragment) OS=Physcomitrella patens subsp. patens GN=PHYPADRAFT_187695 PE=3 SV=1	A9SRR7_PHYPA	17 kDa			0.56	1	0.98	0.52			0.14
Predicted protein OS=Physcomitrella patens subsp. patens GN=PHYPADRAFT_190268 PE=4 SV=1	A9SZY6_PHYPA (+1)	15 kDa	0.99	0.99	0.99	1	1	1	0.99	0.99
Cluster of Phosphoribulokinase OS=Physcomitrella patens subsp. patens GN=PHYPADRAFT_108642 PE=3 SV=1 (A9TRN4_PHYPA)	A9TRN4_PHYPA [2]	46 kDa	1	1	1	1	1	1		1
Phosphoribulokinase OS=Physcomitrella patens subsp. patens GN=PHYPADRAFT_108642 PE=3 SV=1	A9TRN4_PHYPA	46 kDa	1	0.84	0.91	1	1	1		1
Phosphoribulokinase OS=Physcomitrella patens subsp. patens GN=PHYPADRAFT_232765 PE=3 SV=1	A9SXF3_PHYPA	37 kDa	0.06	0.2	0.14	0.67	0.66	1
Cluster of Predicted protein OS=Physcomitrella patens subsp. patens GN=PHYPADRAFT_189801 PE=3 SV=1 (A9SYH4_PHYPA)	A9SYH4_PHYPA [2]	29 kDa	1	1	1	1	1	1	1
Predicted protein OS=Physcomitrella patens subsp. patens GN=PHYPADRAFT_189801 PE=3 SV=1	A9SYH4_PHYPA	29 kDa	0.53	0.73	1	1	1	1	0.49
Predicted protein OS=Physcomitrella patens subsp. patens GN=PHYPADRAFT_234509 PE=3 SV=1	A9SYJ1_PHYPA	29 kDa	0.59	0.79	0.36	0.93	1	0.92	0.55
Glyceraldehyde-3-phosphate dehydrogenase (Fragment) OS=Physcomitrella patens subsp. patens GN=gapCp PE=2 SV=1	Q8VX98_PHYPA	45 kDa	0.09	1	1	1	1	1		1
Cluster of Predicted protein OS=Physcomitrella patens subsp. patens GN=PHYPADRAFT_105852 PE=3 SV=1 (A9S6G5_PHYPA)	A9S6G5_PHYPA [3]	11 kDa	1	1	1	1	1	1	1	1
Predicted protein OS=Physcomitrella patens subsp. patens GN=PHYPADRAFT_105852 PE=3 SV=1	A9S6G5_PHYPA	11 kDa	1	1	1	1	1	1	0.81	0.36
Uncharacterized protein OS=Physcomitrella patens subsp. patens GN=PHYPADRAFT_161175 PE=3 SV=1	A9RV72_PHYPA	11 kDa	1	1	1	1	1	1	1	0.99
Predicted protein OS=Physcomitrella patens subsp. patens GN=PHYPADRAFT_175904 PE=3 SV=1	A9RKJ0_PHYPA	11 kDa	0.87	0.99	0.13	1	1	1	0.07
Dihydrolipoyl dehydrogenase OS=Physcomitrella patens subsp. patens GN=PHYPADRAFT_106783 PE=3 SV=1	A9SNH9_PHYPA	53 kDa	0.99	0.99	1	1	1	1
Actin 7 OS=Physcomitrella patens subsp. patens GN=Act7 PE=3 SV=1	A9TBG2_PHYPA (+3)	42 kDa	1	1	1	1	1	1		0.99
40S ribosomal protein SA OS=Physcomitrella patens subsp. patens GN=PHYPADRAFT_105781 PE=3 SV=1	A9S4V0_PHYPA (+2)	31 kDa	0.48	1		1	1	1	1	0.99	0.28
Predicted protein OS=Physcomitrella patens subsp. patens GN=PHYPADRAFT_71619 PE=4 SV=1	A9RWX8_PHYPA	19 kDa	0.99	1		1	1	0.99	1	0.33
6-phosphogluconate dehydrogenase, decarboxylating OS=Physcomitrella patens subsp. patens GN=PHYPADRAFT_227811 PE=3 SV=1	A9U2X9_PHYPA	56 kDa	0.11	1	1	1	1	1	0.99	1
Cluster of Predicted protein OS=Physcomitrella patens subsp. patens GN=PHYPADRAFT_149544 PE=3 SV=1 (A9TRS0_PHYPA)	A9TRS0_PHYPA [2]	26 kDa	0.99	1	1	1	1	1		1
Predicted protein OS=Physcomitrella patens subsp. patens GN=PHYPADRAFT_149544 PE=3 SV=1	A9TRS0_PHYPA	26 kDa	0.8	0.9	1	1	1	1		1
Predicted protein OS=Physcomitrella patens subsp. patens GN=PHYPADRAFT_228342 PE=3 SV=1	A9U501_PHYPA	27 kDa	0.56	0.69	0.52	1	1	0.98		0.41
Cluster of Predicted protein (Fragment) OS=Physcomitrella patens subsp. patens GN=PHYPADRAFT_3688 PE=3 SV=1 (A9SJR0_PHYPA)	A9SJR0_PHYPA [5]	47 kDa	0.09	1	1	1	1	1		1
Predicted protein (Fragment) OS=Physcomitrella patens subsp. patens GN=PHYPADRAFT_3688 PE=3 SV=1	A9SJR0_PHYPA (+1)	47 kDa		0.12	0.45	1	0.92	1		0.35
Predicted protein OS=Physcomitrella patens subsp. patens GN=PHYPADRAFT_121199 PE=3 SV=1	A9RY37_PHYPA	50 kDa		0.23	0.26	0.71	1	1		0.52
Beta-tubulin 5 OS=Physcomitrella patens subsp. patens GN=Tub5 PE=3 SV=1	Q6TYR3_PHYPA (+1)	50 kDa		0.88	0.61	0.95	0.83	0.83		0.97
Cluster of Predicted protein OS=Physcomitrella patens subsp. patens GN=PHYPADRAFT_226131 PE=4 SV=1 (A9TWH1_PHYPA)	A9TWH1_PHYPA [2]	50 kDa	1	1	1	1	1	1	1	1	1
Predicted protein OS=Physcomitrella patens subsp. patens GN=PHYPADRAFT_226131 PE=4 SV=1	A9TWH1_PHYPA	50 kDa	1	1	1	1	1	1	1	0.11	0.28
Predicted protein OS=Physcomitrella patens subsp. patens GN=PHYPADRAFT_227756 PE=3 SV=1	A9U2Q2_PHYPA	79 kDa	0.97	1	0.88	0.88	0.36	0.96	0.18	0.93	0.58
Cluster of Predicted protein OS=Physcomitrella patens subsp. patens GN=PHYPADRAFT_63513 PE=3 SV=1 (A9TY71_PHYPA)	A9TY71_PHYPA	51 kDa		1	1	1	1	1	0.99	0.99	1
Predicted protein OS=Physcomitrella patens subsp. patens GN=PHYPADRAFT_63513 PE=3 SV=1	A9TY71_PHYPA	51 kDa		0.21	0.36	0.45	0.42	0.61	0.07	0.07	0.18
Predicted protein OS=Physcomitrella patens subsp. patens GN=PHYPADRAFT_224573 PE=3 SV=1	A9TQW9_PHYPA	50 kDa		0.46	0.5	1	1	1	0.33	0.32	0.59
Predicted protein OS=Physcomitrella patens subsp. patens GN=PHYPADRAFT_204314 PE=3 SV=1	A9RNZ6_PHYPA	50 kDa			0.06			0.34			0.08
Cluster of Predicted protein OS=Physcomitrella patens subsp. patens GN=PHYPADRAFT_170239 PE=4 SV=1 (A9TIB8_PHYPA)	A9TIB8_PHYPA [2]	42 kDa	0.99	1	1	1	1	1		0.94	0.77
Predicted protein OS=Physcomitrella patens subsp. patens GN=PHYPADRAFT_170239 PE=4 SV=1	A9TIB8_PHYPA	42 kDa	0.43	0.88	0.97	1	1	1		0.83	0.59
Predicted protein OS=Physcomitrella patens subsp. patens GN=PHYPADRAFT_168267 PE=4 SV=1	A9T619_PHYPA	42 kDa		0.4	0.42	0.58	0.58	0.62		0.1	0.12
Predicted protein OS=Physcomitrella patens subsp. patens GN=PHYPADRAFT_110501 PE=4 SV=1	A9TQQ1_PHYPA	64 kDa	1	1	1	1	1	1	0.99	1	1
Cysteine synthase OS=Physcomitrella patens subsp. patens GN=PHYPADRAFT_116788 PE=3 SV=1	A9RMD3_PHYPA	37 kDa	1	1	1	1	1	1	0.99	1
Predicted protein OS=Physcomitrella patens subsp. patens GN=PHYPADRAFT_217719 PE=3 SV=1	A9T0G3_PHYPA	25 kDa	1	1	0.46	1	0.99	1	1	1
Predicted protein OS=Physcomitrella patens subsp. patens GN=PHYPADRAFT_63071 PE=2 SV=1	Q8GU36_PHYPA	28 kDa		0.25	0.99	1	1	1	0.18	0.16	0.5
40S ribosomal protein S6 OS=Physcomitrella patens subsp. patens GN=PHYPADRAFT_161334 PE=3 SV=1	A9RVN0_PHYPA (+3)	28 kDa		1	0.99	1	1	1	1	0.99	1
Cluster of Predicted protein OS=Physcomitrella patens subsp. patens GN=PHYPADRAFT_116325 PE=3 SV=1 (A9RL92_PHYPA)	A9RL92_PHYPA [2]	51 kDa	1	1	0.99	1	1	1	0.98	0.99
Predicted protein OS=Physcomitrella patens subsp. patens GN=PHYPADRAFT_116325 PE=3 SV=1	A9RL92_PHYPA	51 kDa	1	1	0.76	1	1	1	0.98	0.6
Predicted protein OS=Physcomitrella patens subsp. patens GN=PHYPADRAFT_181992 PE=3 SV=1	A9S7G9_PHYPA	52 kDa		0.06	0.07	0.6	0.05	0.06
Cluster of Superoxide dismutase [Cu-Zn] OS=Physcomitrella patens subsp. patens GN=PHYPADRAFT_63006 PE=3 SV=1 (A9SX31_PHYPA)	A9SX31_PHYPA [2]	17 kDa	0.99			1	1	1
Superoxide dismutase [Cu-Zn] OS=Physcomitrella patens subsp. patens GN=PHYPADRAFT_63006 PE=3 SV=1	A9SX31_PHYPA	17 kDa	0.16			1	1	1
Superoxide dismutase [Cu-Zn] OS=Physcomitrella patens subsp. patens GN=PHYPADRAFT_85183 PE=3 SV=1	A9SX65_PHYPA	17 kDa	0.16			0.59	0.27	1
Predicted protein OS=Physcomitrella patens subsp. patens GN=PHYPADRAFT_200781 PE=3 SV=1	A9U378_PHYPA	17 kDa		0.99	0.99	1	1	1		0.99	1
Predicted protein OS=Physcomitrella patens subsp. patens GN=PHYPADRAFT_118241 PE=3 SV=1	A9RR37_PHYPA (+3)	102 kDa	0.08	1	1	1	1	1	0.99	0.58
Cluster of Predicted protein OS=Physcomitrella patens subsp. patens GN=PHYPADRAFT_134633 PE=3 SV=1 (A9SSR9_PHYPA)	A9SSR9_PHYPA	63 kDa	1	0.34	1	1	1	1		0.99	1
Predicted protein OS=Physcomitrella patens subsp. patens GN=PHYPADRAFT_134633 PE=3 SV=1	A9SSR9_PHYPA	63 kDa	0.97	0.27	1	1	1	0.99		0.99	1
Predicted protein OS=Physcomitrella patens subsp. patens GN=PHYPADRAFT_191937 PE=3 SV=1	A9T5W1_PHYPA	62 kDa				0.93	0.19	0.72
Cluster of Lipoxygenase OS=Physcomitrella patens subsp. patens GN=PpLOX11 PE=3 SV=1 (A9T660_PHYPA)	A9T660_PHYPA [2]	102 kDa		0.33	1	1	1	1		1
Lipoxygenase OS=Physcomitrella patens subsp. patens GN=PpLOX11 PE=3 SV=1	A9T660_PHYPA	102 kDa		0.33	0.99	1	1	1		0.97
Lipoxygenase OS=Physcomitrella patens subsp. patens PE=2 SV=1	A4ZFZ1_PHYPA	106 kDa			0.37	0.59	0.42	0.52		0.12
Cluster of Predicted protein OS=Physcomitrella patens subsp. patens GN=PHYPADRAFT_179979 PE=4 SV=1 (A9S087_PHYPA)	A9S087_PHYPA [2]	53 kDa	0.99	1	0.99	1	1	1		1
Predicted protein OS=Physcomitrella patens subsp. patens GN=PHYPADRAFT_179979 PE=4 SV=1	A9S087_PHYPA	53 kDa	0.28	0.72	0.52	1	0.87	0.98		0.73
Predicted protein OS=Physcomitrella patens subsp. patens GN=PHYPADRAFT_171263 PE=4 SV=1	A9TPV2_PHYPA	57 kDa	0.08	0.36	0.19	1	0.51	1		0.37
Peptidyl-prolyl cis-trans isomerase OS=Physcomitrella patens subsp. patens GN=PHYPADRAFT_170556 PE=3 SV=1	A9TK88_PHYPA	19 kDa				1	0.99	1		0.99
Cluster of Predicted protein OS=Physcomitrella patens subsp. patens GN=PHYPADRAFT_209586 PE=3 SV=1 (A9S819_PHYPA)	A9S819_PHYPA [2]	21 kDa		1	0.99	1	1	1	1	1	0.9
Predicted protein OS=Physcomitrella patens subsp. patens GN=PHYPADRAFT_209586 PE=3 SV=1	A9S819_PHYPA	21 kDa		0.51	0.12	0.22	0.21	0.24	0.42	0.16	0.15
Predicted protein OS=Physcomitrella patens subsp. patens GN=PHYPADRAFT_105288 PE=3 SV=1	A9RW94_PHYPA	22 kDa		0.95	0.65	1	0.95	0.95	0.95	0.95	0.66
Cluster of Predicted protein OS=Physcomitrella patens subsp. patens GN=PHYPADRAFT_176699 PE=3 SV=1 (A9RNQ2_PHYPA)	A9RNQ2_PHYPA [2]	44 kDa	1	1	1	1	1	1		1
Predicted protein OS=Physcomitrella patens subsp. patens GN=PHYPADRAFT_176699 PE=3 SV=1	A9RNQ2_PHYPA	44 kDa	0.81	0.6	0.79	0.96	1	1		0.73
Predicted protein OS=Physcomitrella patens subsp. patens GN=PHYPADRAFT_199392 PE=3 SV=1	A9TY57_PHYPA	44 kDa	0.71	0.27	0.71	1	0.87	0.96		0.5
Uncharacterized protein OS=Physcomitrella patens subsp. patens GN=PHYPADRAFT_205920 PE=4 SV=1	A9RVC0_PHYPA	30 kDa	1		0.99	1	1	1
Predicted protein OS=Physcomitrella patens subsp. patens GN=PHYPADRAFT_215892 PE=4 SV=1	A9SUK7_PHYPA	59 kDa			0.52	1	1	1		0.99
Predicted protein OS=Physcomitrella patens subsp. patens GN=PHYPADRAFT_200376 PE=4 SV=1	A9U1T8_PHYPA	57 kDa		0.99	1	1	1	1		0.41
Cluster of Hexokinase protein HXK6 OS=Physcomitrella patens subsp. patens GN=hxk6 PE=3 SV=1 (A9S9F8_PHYPA)	A9S9F8_PHYPA [3]	57 kDa				1	1	0.98			0.19
Hexokinase protein HXK6 OS=Physcomitrella patens subsp. patens GN=hxk6 PE=3 SV=1	A9S9F8_PHYPA (+2)	57 kDa				1	1	0.45
Hexokinase protein HXK5 OS=Physcomitrella patens subsp. patens GN=hxk5 PE=3 SV=1	A9SJG4_PHYPA	57 kDa				0.16	0.12	0.47			0.19
Predicted protein OS=Physcomitrella patens subsp. patens GN=PHYPADRAFT_105954 PE=4 SV=1	A9S841_PHYPA	44 kDa	0.99	0.99	0.99	1	1	1
EF1Bgamma class glutathione S-transferase OS=Physcomitrella patens subsp. patens GN=EF1Bgamma1 PE=2 SV=1	A9SXF9_PHYPA	48 kDa		1	1	1	1	1	0.99	1
Predicted protein OS=Physcomitrella patens subsp. patens GN=PHYPADRAFT_166897 PE=3 SV=1	A9RUL6_PHYPA (+1)	26 kDa		0.99		1	1	1		1
Predicted protein OS=Physcomitrella patens subsp. patens GN=PHYPADRAFT_122014 PE=3 SV=1	A9RZW6_PHYPA	61 kDa	0.41	1	1	1	1	1
Pectinesterase (Fragment) OS=Physcomitrella patens subsp. patens GN=PHYPADRAFT_4364 PE=3 SV=1	A9TEQ0_PHYPA	32 kDa	0.99	0.99	0.99	1	1	1	0.3	0.99
ATP synthase epsilon chain, chloroplastic OS=Physcomitrella patens subsp. patens GN=atpE PE=3 SV=1	Q6YXR2_PHYPA	15 kDa	0.6	1	1	1	1	1			0.14
Predicted protein OS=Physcomitrella patens subsp. patens GN=PHYPADRAFT_221767 PE=3 SV=1	A9TF97_PHYPA	33 kDa		0.45	0.99	1	1	1		0.99
Cluster of Predicted protein OS=Physcomitrella patens subsp. patens GN=PHYPADRAFT_160605 PE=4 SV=1 (A9RRW8_PHYPA)	A9RRW8_PHYPA [2]	46 kDa		0.99		1	0.99	1		0.99	0.13
Predicted protein OS=Physcomitrella patens subsp. patens GN=PHYPADRAFT_160605 PE=4 SV=1	A9RRW8_PHYPA	46 kDa		0.31		0.89	0.27	0.94		0.47	0.13
Predicted protein OS=Physcomitrella patens subsp. patens GN=PHYPADRAFT_142308 PE=4 SV=1	A9T9I6_PHYPA	38 kDa		0.3		0.9	0.26	0.93		0.46
Predicted protein OS=Physcomitrella patens subsp. patens GN=PHYPADRAFT_199163 PE=3 SV=1	A9TX48_PHYPA	54 kDa		0.99	1	1	1	1	0.32	0.96
Predicted protein OS=Physcomitrella patens subsp. patens GN=PHYPADRAFT_128315 PE=3 SV=1	A9SDW7_PHYPA (+2)	34 kDa	1	1	1	1	1	1	1	1
Glyceraldehyde-3-phosphate dehydrogenase OS=Physcomitrella patens subsp. patens GN=PHYPADRAFT_109421 PE=3 SV=1	A9RDK9_PHYPA	37 kDa		0.35		1	1	1		1
Predicted protein OS=Physcomitrella patens subsp. patens GN=PHYPADRAFT_55477 PE=4 SV=1	A9RJE6_PHYPA (+1)	24 kDa	1	1	1	1	0.99	1	0.99	0.99	0.1
Cluster of 40S ribosomal protein S8 OS=Physcomitrella patens subsp. patens GN=PHYPADRAFT_194737 PE=3 SV=1 (A9TG34_PHYPA)	A9TG34_PHYPA	24 kDa	0.99	0.99	1	1	1	1		1
40S ribosomal protein S8 OS=Physcomitrella patens subsp. patens GN=PHYPADRAFT_194737 PE=3 SV=1	A9TG34_PHYPA	24 kDa	0.85	0.93	1	1	1	1		0.98
40S ribosomal protein S8 OS=Physcomitrella patens subsp. patens GN=PHYPADRAFT_194964 PE=3 SV=1	A9TGU7_PHYPA	24 kDa
Predicted protein OS=Physcomitrella patens subsp. patens GN=PHYPADRAFT_211050 PE=3 SV=1	A9SDA7_PHYPA (+1)	30 kDa		1	0.61	1	1	1	0.05	0.52
Predicted protein OS=Physcomitrella patens subsp. patens GN=PHYPADRAFT_145803 PE=3 SV=1	A9THV8_PHYPA	33 kDa		0.99		1	1	1		0.16
Predicted protein OS=Physcomitrella patens subsp. patens GN=PHYPADRAFT_233731 PE=4 SV=1	A9SNV6_PHYPA	27 kDa	0.6	0.6	1	1	1	1	0.66	1	0.42
Predicted protein OS=Physcomitrella patens subsp. patens GN=PHYPADRAFT_62987 PE=4 SV=1	A9SVT2_PHYPA	38 kDa			0.65	1	1	1	0.17	1
Cluster of Fructose-bisphosphate aldolase OS=Physcomitrella patens subsp. patens GN=PHYPADRAFT_233547 PE=3 SV=1 (A9SKS8_PHYPA)	A9SKS8_PHYPA [2]	38 kDa	1	0.99	0.96	1	1	1
Fructose-bisphosphate aldolase OS=Physcomitrella patens subsp. patens GN=PHYPADRAFT_233547 PE=3 SV=1	A9SKS8_PHYPA	38 kDa	0.97	0.29	0.75	1	1	1
Fructose-bisphosphate aldolase OS=Physcomitrella patens subsp. patens GN=PHYPADRAFT_166170 PE=3 SV=1	A9SQI1_PHYPA	38 kDa	0.84	0.32	0.81	0.98	1	1
Cluster of Predicted protein OS=Physcomitrella patens subsp. patens GN=PHYPADRAFT_143643 PE=4 SV=1 (A9TCU9_PHYPA)	A9TCU9_PHYPA [2]	15 kDa	1	0.35		1	1	0.99	0.42	0.99	0.14
Predicted protein OS=Physcomitrella patens subsp. patens GN=PHYPADRAFT_143643 PE=4 SV=1	A9TCU9_PHYPA	15 kDa	1	0.17		0.82	0.86	0.36	0.16	0.24	0.14
PsaH photosystem I reaction center subunit OS=Physcomitrella patens subsp. patens GN=PHYPADRAFT_165481 PE=4 SV=1	A9SL09_PHYPA	15 kDa	1	0.12		0.67	0.67	0.23	0.1	0.15
Cluster of Glutamate decarboxylase OS=Physcomitrella patens subsp. patens GN=PHYPADRAFT_105373 PE=3 SV=1 (A9RXP9_PHYPA)	A9RXP9_PHYPA	60 kDa				1	1	1		1
Glutamate decarboxylase OS=Physcomitrella patens subsp. patens GN=PHYPADRAFT_105373 PE=3 SV=1	A9RXP9_PHYPA	60 kDa				1	1	1		1
Glutamate decarboxylase OS=Physcomitrella patens subsp. patens GN=PHYPADRAFT_127975 PE=3 SV=1	A9SDK9_PHYPA	58 kDa				0.08
Predicted protein OS=Physcomitrella patens subsp. patens GN=PHYPADRAFT_207358 PE=3 SV=1	A9S013_PHYPA (+1)	33 kDa	0.95	0.48	0.87	1	0.99	1		0.54
Cluster of Predicted protein (Fragment) OS=Physcomitrella patens subsp. patens GN=PHYPADRAFT_47696 PE=4 SV=1 (A9SUQ3_PHYPA)	A9SUQ3_PHYPA [2]	20 kDa	1	0.87	1	0.99	0.99	0.99	0.99
Predicted protein (Fragment) OS=Physcomitrella patens subsp. patens GN=PHYPADRAFT_47696 PE=4 SV=1	A9SUQ3_PHYPA	20 kDa	1	0.76	0.75	0.33	0.31	0.34	0.24
Predicted protein OS=Physcomitrella patens subsp. patens GN=PHYPADRAFT_151795 PE=4 SV=1	A9TWD4_PHYPA	23 kDa	1	0.15	0.74	0.24	0.23	0.25	0.17
Plastocyanin, chloroplastic OS=Physcomitrella patens subsp. patens GN=PETE PE=2 SV=2	PLAS_PHYPA	17 kDa			0.87	1	1	1
Predicted protein OS=Physcomitrella patens subsp. patens GN=PHYPADRAFT_170769 PE=4 SV=1	A9TLM2_PHYPA	67 kDa		1		1	1	1			0.11
Predicted protein OS=Physcomitrella patens subsp. patens GN=PHYPADRAFT_108003 PE=4 SV=1	A9TEP5_PHYPA	53 kDa	0.99	0.28	0.96	1	1	1		0.99
Predicted protein OS=Physcomitrella patens subsp. patens GN=PHYPADRAFT_163620 PE=4 SV=1	A9S9J7_PHYPA	27 kDa				1	1	1
Predicted protein OS=Physcomitrella patens subsp. patens GN=PHYPADRAFT_106946 PE=3 SV=1	A9RHY5_PHYPA	22 kDa	1	0.99	0.99	1	1	0.99	0.99	0.99
Cluster of Malate dehydrogenase OS=Physcomitrella patens subsp. patens GN=PHYPADRAFT_129976 PE=3 SV=1 (A9SHF4_PHYPA)	A9SHF4_PHYPA [2]	36 kDa	1	1	0.66	1	1	1	0.58	1
Malate dehydrogenase OS=Physcomitrella patens subsp. patens GN=PHYPADRAFT_129976 PE=3 SV=1	A9SHF4_PHYPA	36 kDa	0.82	0.77	0.12	0.94	1	0.92	0.49	0.77
Malate dehydrogenase OS=Physcomitrella patens subsp. patens GN=PHYPADRAFT_118897 PE=3 SV=1	A9RSL3_PHYPA	36 kDa	0.35	0.35	0.55	0.56	0.57	0.53		0.35
Predicted protein OS=Physcomitrella patens subsp. patens GN=PHYPADRAFT_178542 PE=4 SV=1	A9RW02_PHYPA	22 kDa				1	1	1
Peptidyl-prolyl cis-trans isomerase (Fragment) OS=Physcomitrella patens subsp. patens GN=PHYPADRAFT_142762 PE=3 SV=1	A9TAX1_PHYPA	18 kDa	0.72	1	0.99	1	1	1		0.99
Cluster of 40S ribosomal protein S12 OS=Physcomitrella patens subsp. patens GN=PHYPADRAFT_142612 PE=3 SV=1 (A9TAH6_PHYPA)	A9TAH6_PHYPA [2]	15 kDa			0.99	1	1	1		1
40S ribosomal protein S12 OS=Physcomitrella patens subsp. patens GN=PHYPADRAFT_142612 PE=3 SV=1	A9TAH6_PHYPA	15 kDa			0.34	1	1	0.99		0.99
40S ribosomal protein S12 (Fragment) OS=Physcomitrella patens subsp. patens GN=PHYPADRAFT_49325 PE=3 SV=1	A9RT00_PHYPA	14 kDa			0.34	1	1	0.99		0.34
Predicted protein OS=Physcomitrella patens subsp. patens GN=PHYPADRAFT_161945 PE=4 SV=1	A9RZ45_PHYPA	28 kDa	0.99	0.99		1	0.99	1		0.38
Uncharacterized protein (Fragment) OS=Physcomitrella patens subsp. patens GN=PHYPADRAFT_38592 PE=4 SV=1	A9RBY5_PHYPA	9 kDa	0.4		0.25	1	1	1
Serine hydroxymethyltransferase OS=Physcomitrella patens subsp. patens GN=PHYPADRAFT_197330 PE=3 SV=1	A9TQS1_PHYPA	53 kDa			0.99	1	1	0.99		0.99	0.23
Predicted protein OS=Physcomitrella patens subsp. patens GN=PHYPADRAFT_141802 PE=3 SV=1	A9T8E8_PHYPA (+1)	69 kDa				1	0.99	0.99
Cluster of Predicted protein OS=Physcomitrella patens subsp. patens GN=PHYPADRAFT_131174 PE=3 SV=1 (A9SKA3_PHYPA)	A9SKA3_PHYPA [2]	59 kDa		0.99	0.42	1	0.99	1
Predicted protein OS=Physcomitrella patens subsp. patens GN=PHYPADRAFT_131174 PE=3 SV=1	A9SKA3_PHYPA	59 kDa		0.4	0.42	0.94	0.35	1
Predicted protein OS=Physcomitrella patens subsp. patens GN=PHYPADRAFT_66684 PE=3 SV=1	A9RIS6_PHYPA	55 kDa		0.22		0.98	0.19	0.21
Predicted protein OS=Physcomitrella patens subsp. patens GN=Ure2p1 PE=2 SV=1	A9TVV6_PHYPA	25 kDa	0.99			1	1	1
Predicted protein OS=Physcomitrella patens subsp. patens GN=PHYPADRAFT_153994 PE=4 SV=1	A9U0T9_PHYPA	37 kDa	1	0.99		1	0.99	0.99	0.97	0.24
Phospholipase D OS=Physcomitrella patens subsp. patens GN=PHYPADRAFT_163602 PE=3 SV=1	A9S9E2_PHYPA	91 kDa			0.99	1	1	1
Photosystem II CP43 reaction center protein OS=Physcomitrella patens subsp. patens GN=psbC PE=3 SV=1	PSBC_PHYPA	52 kDa		0.99		1	0.99	1	0.99	0.99
Predicted protein OS=Physcomitrella patens subsp. patens GN=PHYPADRAFT_116924 PE=4 SV=1	A9RMZ3_PHYPA	54 kDa			1	1	1	1
Predicted protein OS=Physcomitrella patens subsp. patens GN=PHYPADRAFT_137470 PE=3 SV=1	A9SYE0_PHYPA	24 kDa	0.55	0.13		1	1	1		0.99
Predicted protein OS=Physcomitrella patens subsp. patens GN=PHYPADRAFT_162911 PE=4 SV=1	A9S567_PHYPA	67 kDa	1	1		0.89	0.19	1		0.18
Predicted protein OS=Physcomitrella patens subsp. patens GN=PHYPADRAFT_227340 PE=3 SV=1	A9U0Z9_PHYPA	12 kDa		0.11	0.21	1	1	1	0.07
Predicted protein OS=Physcomitrella patens subsp. patens GN=PHYPADRAFT_54997 PE=3 SV=1	A9RD43_PHYPA (+3)	20 kDa			1	0.99	0.99	1		0.99
Cluster of Predicted protein OS=Physcomitrella patens subsp. patens GN=PHYPADRAFT_140925 PE=3 SV=1 (A9T683_PHYPA)	A9T683_PHYPA	25 kDa	1	0.99	0.71	1		1
Predicted protein OS=Physcomitrella patens subsp. patens GN=PHYPADRAFT_140925 PE=3 SV=1	A9T683_PHYPA	25 kDa	1	0.99	0.71	1		1
Predicted protein (Fragment) OS=Physcomitrella patens subsp. patens GN=PHYPADRAFT_136845 PE=4 SV=1	A9SXF8_PHYPA	23 kDa
Predicted protein (Fragment) OS=Physcomitrella patens subsp. patens GN=PHYPADRAFT_2979 PE=3 SV=1	A9TWS3_PHYPA	45 kDa	0.91			1	1	1
Photosystem II D2 protein OS=Physcomitrella patens subsp. patens GN=psbD PE=3 SV=1	PSBD_PHYPA	39 kDa	0.99	0.99	1	1	0.99	0.99	0.99	1
Nucleoside diphosphate kinase OS=Physcomitrella patens subsp. patens GN=NDPK3a PE=3 SV=1	A9RL02_PHYPA (+1)	17 kDa		0.99		1	0.99	1	1
Cluster of Predicted protein OS=Physcomitrella patens subsp. patens GN=PHYPADRAFT_220915 PE=3 SV=1 (A9TC15_PHYPA)	A9TC15_PHYPA	50 kDa			1	1	0.99	1		0.99
Predicted protein OS=Physcomitrella patens subsp. patens GN=PHYPADRAFT_220915 PE=3 SV=1	A9TC15_PHYPA	50 kDa			0.57	1	0.49	0.87		0.39
3-oxoacyl-[acyl-carrier-protein] synthase OS=Physcomitrella patens subsp. patens GN=PHYPADRAFT_125854 PE=3 SV=1	A9S8R9_PHYPA	49 kDa			0.63	0.13	0.12	0.13		0.08
Cluster of 60S ribosomal protein L13 OS=Physcomitrella patens subsp. patens GN=PHYPADRAFT_204501 PE=3 SV=1 (A9RPU7_PHYPA)	A9RPU7_PHYPA	24 kDa		0.99	0.09	1			0.36	1
60S ribosomal protein L13 OS=Physcomitrella patens subsp. patens GN=PHYPADRAFT_204501 PE=3 SV=1	A9RPU7_PHYPA	24 kDa		0.99	0.09	1			0.36	0.82
60S ribosomal protein L13 OS=Physcomitrella patens subsp. patens GN=PHYPADRAFT_181260 PE=3 SV=1	A9S4N9_PHYPA	24 kDa				0.45				0.06
Cluster of Predicted protein OS=Physcomitrella patens subsp. patens GN=PHYPADRAFT_160075 PE=4 SV=1 (A9RN38_PHYPA)	A9RN38_PHYPA [2]	44 kDa				1	0.31	1
Predicted protein OS=Physcomitrella patens subsp. patens GN=PHYPADRAFT_160075 PE=4 SV=1	A9RN38_PHYPA	44 kDa				0.62	0.06	0.7
Predicted protein OS=Physcomitrella patens subsp. patens GN=PHYPADRAFT_109466 PE=4 SV=1	A9RI50_PHYPA	44 kDa				1	0.19	0.95
Predicted protein OS=Physcomitrella patens subsp. patens GN=PHYPADRAFT_145519 PE=4 SV=1	A9TGX1_PHYPA	57 kDa	0.52		0.99	1	0.99	1		0.99
Cluster of Predicted protein OS=Physcomitrella patens subsp. patens GN=PHYPADRAFT_207612 PE=4 SV=1 (A9S0X9_PHYPA)	A9S0X9_PHYPA	24 kDa				1	0.21	1
Predicted protein OS=Physcomitrella patens subsp. patens GN=PHYPADRAFT_207612 PE=4 SV=1	A9S0X9_PHYPA	24 kDa				1	0.21	0.69
Predicted protein OS=Physcomitrella patens subsp. patens GN=PHYPADRAFT_161426 PE=4 SV=1	A9RWK3_PHYPA	24 kDa				1		1
Fructose-bisphosphate aldolase OS=Physcomitrella patens subsp. patens GN=PHYPADRAFT_140886 PE=3 SV=1	A9T663_PHYPA	42 kDa	0.06	0.78		1		1	0.41
Predicted protein OS=Physcomitrella patens subsp. patens GN=PHYPADRAFT_138907 PE=4 SV=1	A9T1X0_PHYPA	19 kDa	1	0.99		0.99	0.99	1	0.99	0.99
Photosystem II 22kDa chloroplast protein OS=Physcomitrella patens subsp. patens GN=PSBS PE=4 SV=1	A9TJ15_PHYPA	29 kDa		0.37	1	1	1	1
Predicted protein (Fragment) OS=Physcomitrella patens subsp. patens GN=PHYPADRAFT_18691 PE=3 SV=1	A9SAF3_PHYPA	14 kDa				1	0.55	1
Acyl carrier protein OS=Physcomitrella patens subsp. patens GN=PHYPADRAFT_211342 PE=3 SV=1	A9SE34_PHYPA	10 kDa			0.28	1	0.99	1
Ribosomal protein L15 OS=Physcomitrella patens subsp. patens GN=PHYPADRAFT_179263 PE=3 SV=1	A9RG89_PHYPA (+1)	24 kDa				1	0.58	0.98
Predicted protein OS=Physcomitrella patens subsp. patens GN=PHYPADRAFT_126550 PE=4 SV=1	A9SAK9_PHYPA	24 kDa			0.99	1		1		0.99
Predicted protein OS=Physcomitrella patens subsp. patens GN=PHYPADRAFT_106587 PE=3 SV=1	A9SJK8_PHYPA (+2)	54 kDa				1	1	1		1
Predicted protein OS=Physcomitrella patens subsp. patens GN=PHYPADRAFT_233882 PE=4 SV=1	A9SRQ6_PHYPA	23 kDa				0.99	0.24	1	0.99
Predicted protein (Fragment) OS=Physcomitrella patens subsp. patens GN=PHYPADRAFT_19585 PE=4 SV=1	A9SRF6_PHYPA	13 kDa	0.54	0.99	0.58	0.99	1	1
Predicted protein (Fragment) OS=Physcomitrella patens subsp. patens GN=PHYPADRAFT_132902 PE=4 SV=1	A9SNY4_PHYPA	25 kDa		0.07		1	1	1			0.09
Monodehydroascorbate reductase III OS=Physcomitrella patens subsp. patens GN=Mdhar3 PE=4 SV=1	Q2I826_PHYPA	47 kDa				1	1	1
Cluster of Predicted protein OS=Physcomitrella patens subsp. patens GN=PHYPADRAFT_156397 PE=4 SV=1 (A9U4U1_PHYPA)	A9U4U1_PHYPA [2]	22 kDa			0.57	1	1	1		0.19	0.08
Predicted protein OS=Physcomitrella patens subsp. patens GN=PHYPADRAFT_156397 PE=4 SV=1	A9U4U1_PHYPA	22 kDa			0.32	1	1	1		0.08	0.08
Predicted protein OS=Physcomitrella patens subsp. patens GN=PHYPADRAFT_135679 PE=4 SV=1	A9SV00_PHYPA	22 kDa			0.17	1	1	1		0.07
Cluster of Predicted protein OS=Physcomitrella patens subsp. patens GN=PHYPADRAFT_179458 PE=4 SV=1 (A9RYG5_PHYPA)	A9RYG5_PHYPA [2]	66 kDa		1	0.32	1		0.99			0.08
Predicted protein OS=Physcomitrella patens subsp. patens GN=PHYPADRAFT_179458 PE=4 SV=1	A9RYG5_PHYPA	66 kDa		0.89	0.32	0.98		0.72
Predicted protein OS=Physcomitrella patens subsp. patens GN=PHYPADRAFT_208338 PE=4 SV=1	A9S3S9_PHYPA	66 kDa		0.06		0.13		0.06			0.08
Plastocyanin, chloroplast, isoform 2 OS=Physcomitrella patens subsp. patens GN=PHYPADRAFT_62212 PE=4 SV=1	A9RDX6_PHYPA	17 kDa				1	1	1
Uncharacterized protein (Fragment) OS=Physcomitrella patens subsp. patens GN=PHYPADRAFT_119729 PE=4 SV=1	A9RUW2_PHYPA	18 kDa		0.99	0.99	1	0.99	0.85	0.38
Uncharacterized protein OS=Physcomitrella patens subsp. patens GN=PHYPADRAFT_232987 PE=4 SV=1	A9SN74_PHYPA (+2)	22 kDa	0.46	0.99	0.99	0.35	1	1
Superoxide dismutase OS=Physcomitrella patens subsp. patens GN=PHYPADRAFT_141133 PE=3 SV=1	A9T6N6_PHYPA	22 kDa				1		0.99
Predicted protein (Fragment) OS=Physcomitrella patens subsp. patens GN=PHYPADRAFT_9234 PE=4 SV=1	A9TMW1_PHYPA	9 kDa				1		1
Cluster of Predicted protein OS=Physcomitrella patens subsp. patens GN=PHYPADRAFT_202293 PE=3 SV=1 (A9RGW5_PHYPA)	A9RGW5_PHYPA [2]	69 kDa			0.89	1		1			0.15
Predicted protein OS=Physcomitrella patens subsp. patens GN=PHYPADRAFT_202293 PE=3 SV=1	A9RGW5_PHYPA	69 kDa			0.35	0.65		0.79
Predicted protein OS=Physcomitrella patens subsp. patens GN=PHYPADRAFT_114420 PE=3 SV=1	A9RHN4_PHYPA	69 kDa			0.27	0.24		0.7			0.15
Predicted protein (Fragment) OS=Physcomitrella patens subsp. patens GN=PHYPADRAFT_36025 PE=3 SV=1	A9RHZ0_PHYPA	20 kDa	0.74	0.11		1	1	1
Predicted protein OS=Physcomitrella patens subsp. patens GN=PHYPADRAFT_192417 PE=4 SV=1	A9T7R2_PHYPA	46 kDa	0.69	0.84	0.46	1		1	0.42
Triosephosphate isomerase OS=Physcomitrella patens subsp. patens GN=PHYPADRAFT_201345 PE=3 SV=1	A9RB04_PHYPA	27 kDa			0.99	1	0.99	1
Cluster of GDSL-like lipase OS=Physcomitrella patens subsp. patens GN=gdslll PE=2 SV=1 (Q4A3V3_PHYPA)	Q4A3V3_PHYPA [2]	46 kDa	1			1		0.12
GDSL-like lipase OS=Physcomitrella patens subsp. patens GN=gdslll PE=2 SV=1	Q4A3V3_PHYPA	46 kDa	0.97			0.99		0.1
Predicted protein (Fragment) OS=Physcomitrella patens subsp. patens GN=PHYPADRAFT_116683 PE=4 SV=1	A9RMU5_PHYPA	31 kDa	0.11			0.48
Uncharacterized protein OS=Physcomitrella patens subsp. patens GN=ALDH2B PE=3 SV=1	A9U465_PHYPA	57 kDa		0.99		0.09	1	0.99		0.16
EF1Bgamma class glutathione S-transferase OS=Physcomitrella patens subsp. patens GN=EF1Bgamma4 PE=2 SV=1	A9T682_PHYPA	48 kDa			0.44	1	0.98	1		0.09
Cluster of Predicted protein OS=Physcomitrella patens subsp. patens GN=PHYPADRAFT_174121 PE=3 SV=1 (A9RE43_PHYPA)	A9RE43_PHYPA [2]	64 kDa		0.97		1	1	1
Predicted protein OS=Physcomitrella patens subsp. patens GN=PHYPADRAFT_174121 PE=3 SV=1	A9RE43_PHYPA	64 kDa		0.97		1	1	0.45
Predicted protein OS=Physcomitrella patens subsp. patens GN=PHYPADRAFT_191802 PE=3 SV=1	A9T5H0_PHYPA	64 kDa				1	0.93	1
Cluster of Predicted protein OS=Physcomitrella patens subsp. patens GN=PHYPADRAFT_215726 PE=3 SV=1 (A9SU16_PHYPA)	A9SU16_PHYPA [2]	79 kDa		0.34		1	0.55	1			0.26
Predicted protein OS=Physcomitrella patens subsp. patens GN=PHYPADRAFT_215726 PE=3 SV=1	A9SU16_PHYPA (+1)	79 kDa		0.28		1	0.42	1
Predicted protein OS=Physcomitrella patens subsp. patens GN=PHYPADRAFT_65832 PE=3 SV=1	A9RGJ8_PHYPA	87 kDa				0.06		0.06			0.26
Predicted protein OS=Physcomitrella patens subsp. patens GN=PHYPADRAFT_160332 PE=3 SV=1	A9RPY2_PHYPA	11 kDa		0.11	1	1	1	1	0.07
Predicted protein (Fragment) OS=Physcomitrella patens subsp. patens GN=PHYPADRAFT_70324 PE=4 SV=1	A9RTF7_PHYPA (+1)	25 kDa	0.99		1			1
Predicted protein OS=Physcomitrella patens subsp. patens GN=PHYPADRAFT_235143 PE=3 SV=1	A9SXV6_PHYPA	11 kDa			0.99	1	0.99	1
60S ribosomal protein L18 OS=Physcomitrella patens subsp. patens GN=PHYPADRAFT_197718 PE=3 SV=1	A9TSA3_PHYPA	21 kDa	0.99		1	0.48	1	0.29		0.99
Lactoylglutathione lyase OS=Physcomitrella patens subsp. patens GN=PHYPADRAFT_229251 PE=3 SV=1	A9SF88_PHYPA	29 kDa				1		1
Cluster of Monodehydroascorbate reductase II OS=Physcomitrella patens subsp. patens GN=Mdhar2 PE=4 SV=1 (Q2I827_PHYPA)	Q2I827_PHYPA	47 kDa				0.74	1	0.51
Monodehydroascorbate reductase II OS=Physcomitrella patens subsp. patens GN=Mdhar2 PE=4 SV=1	Q2I827_PHYPA	47 kDa				0.5	1	0.24
Monodehydroascorbate reductase I OS=Physcomitrella patens subsp. patens GN=Mdhar1 PE=4 SV=1	Q2I828_PHYPA	47 kDa				0.19	0.82	0.14
Predicted protein OS=Physcomitrella patens subsp. patens GN=PHYPADRAFT_114623 PE=4 SV=1	A9RHV4_PHYPA	22 kDa			0.59	1	1	1		0.6
UDP-glucose 6-dehydrogenase OS=Physcomitrella patens subsp. patens GN=PHYPADRAFT_208903 PE=3 SV=1	A9S5J4_PHYPA (+3)	53 kDa				1				0.09
Predicted protein OS=Physcomitrella patens subsp. patens GN=PHYPADRAFT_185217 PE=3 SV=1	A9SI85_PHYPA	56 kDa				1	1	0.99
Predicted protein OS=Physcomitrella patens subsp. patens GN=PHYPADRAFT_152320 PE=4 SV=1	A9TXK1_PHYPA	16 kDa				1	0.99	0.99
Fructose-bisphosphate aldolase OS=Physcomitrella patens subsp. patens GN=PHYPADRAFT_124602 PE=3 SV=1	A9S5N9_PHYPA	38 kDa				0.99		1
Predicted protein (Fragment) OS=Physcomitrella patens subsp. patens GN=PHYPADRAFT_114497 PE=4 SV=1	A9RHR4_PHYPA	30 kDa				1	0.99	0.99
40S ribosomal protein S3a OS=Physcomitrella patens subsp. patens GN=PHYPADRAFT_204003 PE=3 SV=1	A9RMS0_PHYPA	30 kDa				1	0.99	0.99
Predicted protein OS=Physcomitrella patens subsp. patens GN=PHYPADRAFT_120778 PE=3 SV=1	A9RXB3_PHYPA (+1)	31 kDa				1		0.99
tr|A9RMV8|A9RMV8_PHYPA-DECOY Predicted protein OS=Physcomitrella patens subsp. patens...	A9RMV8_PHYPA-DECOY	?						0.99			1
GAPN OS=Physcomitrella patens subsp. patens GN=ALDH11A5 PE=2 SV=1	Q6RCS1_PHYPA	53 kDa			0.22	1
Predicted protein OS=Physcomitrella patens subsp. patens GN=PHYPADRAFT_123963 PE=4 SV=1	A9S4C2_PHYPA	34 kDa				1				0.99
Predicted protein OS=Physcomitrella patens subsp. patens GN=PHYPADRAFT_147884 PE=4 SV=1	A9TMU4_PHYPA	16 kDa					0.99	1		0.99
Methylenetetrahydrofolate reductase OS=Physcomitrella patens subsp. patens GN=PHYPADRAFT_161370 PE=3 SV=1	A9RW65_PHYPA (+1)	66 kDa				1		0.99
Predicted protein OS=Physcomitrella patens subsp. patens GN=PHYPADRAFT_233194 PE=4 SV=1	A9SFH1_PHYPA	29 kDa				1
6-phosphogluconate dehydrogenase, decarboxylating OS=Physcomitrella patens subsp. patens GN=PHYPADRAFT_183544 PE=3 SV=1	A9SCV7_PHYPA	55 kDa			0.2	1		0.13
Predicted protein OS=Physcomitrella patens subsp. patens GN=PHYPADRAFT_92060 PE=4 SV=1	A9TFF4_PHYPA-DECOY	?				0.21					1
Predicted protein (Fragment) OS=Physcomitrella patens subsp. patens GN=PHYPADRAFT_11066 PE=3 SV=1	A9ST56_PHYPA	70 kDa			0.09	0.47	0.98	0.59		0.09
Predicted protein OS=Physcomitrella patens subsp. patens GN=PHYPADRAFT_126774 PE=4 SV=1	A9SB12_PHYPA	50 kDa				1
Predicted protein OS=Physcomitrella patens subsp. patens GN=PHYPADRAFT_105813 PE=4 SV=1	A9S5H6_PHYPA	34 kDa		0.52		0.97	0.47	0.48
Predicted protein OS=Physcomitrella patens subsp. patens GN=PHYPADRAFT_192349 PE=4 SV=1	A9T7E0_PHYPA	35 kDa		0.15		0.49	0.13	0.46

## Sheet: percent coverage
PERCENT COVERAGE
Bio View:319 Proteins in 212 Clusters<BR>With 4 Decoys	Accession Number	Molecular Weight	CONTROL1	CONTROL2	CONTROL3	GLUCOSE1	GLUCOSE2	GLUCOSE3	SORBITOL1	SORBITOL2	SORBITOL3
Ribulose bisphosphate carboxylase large chain OS=Physcomitrella patens subsp. patens GN=rbcL PE=1 SV=2	RBL_PHYPA	53 kDa	0.38	0.34	0.38	0.58	0.46	0.57	0.29	0.19	0.3
Cluster of Ribulose bisphosphate carboxylase small chain OS=Physcomitrella patens subsp. patens GN=PprbcS1 PE=2 SV=1 (Q75WT7_PHYPA)	Q75WT7_PHYPA [9]	20 kDa	0.31	0.49	0.44	0.54	0.52	0.57	0.33	0.38	0.42
Ribulose bisphosphate carboxylase small chain OS=Physcomitrella patens subsp. patens GN=PprbcS1 PE=2 SV=1	Q75WT7_PHYPA	20 kDa	0.29	0.49	0.44	0.54	0.52	0.57	0.33	0.38	0.42
Ribulose bisphosphate carboxylase small chain OS=Physcomitrella patens subsp. patens GN=PHYPADRAFT_168764 PE=3 SV=1	A9T9D5_PHYPA	20 kDa	0.31	0.27	0.15	0.45	0.31	0.45	0.14	0.15	0
Ribulose bisphosphate carboxylase small chain OS=Physcomitrella patens subsp. patens GN=PHYPADRAFT_225236 PE=3 SV=1	A9TT85_PHYPA	20 kDa	0.2	0.42	0.37	0.45	0.47	0.52	0.12	0.32	0.2
Ribulose bisphosphate carboxylase small chain (Fragment) OS=Physcomitrella patens subsp. patens PE=2 SV=1	Q9SXH1_PHYPA	23 kDa	0.29	0.4	0.36	0.43	0.44	0.49	0.18	0.32	0.21
Ribulose bisphosphate carboxylase small chain OS=Physcomitrella patens subsp. patens GN=PHYPADRAFT_87740 PE=3 SV=1	A9T3W5_PHYPA	20 kDa	0.21	0.27	0.29	0.35	0.32	0.37	0.21	0.17	0.089
Ribulose bisphosphate carboxylase small chain OS=Physcomitrella patens subsp. patens GN=PHYPADRAFT_233894 PE=3 SV=1	A9SRS0_PHYPA	20 kDa	0.24	0.25	0.21	0.42	0.37	0.42	0.23	0.25	0
Ribulose bisphosphate carboxylase small chain OS=Physcomitrella patens subsp. patens GN=PHYPADRAFT_123666 PE=3 SV=1	A9S3R8_PHYPA	20 kDa	0.17	0.25	0.21	0.33	0.29	0.33	0.17	0.17	0
Ribulose bisphosphate carboxylase small chain OS=Physcomitrella patens subsp. patens GN=PHYPADRAFT_201973 PE=3 SV=1	A9RG04_PHYPA	20 kDa		0.21	0.21	0.37	0.28	0.37	0.16	0.16	0
Ribulose bisphosphate carboxylase small chain OS=Physcomitrella patens subsp. patens GN=PHYPADRAFT_61317 PE=3 SV=1	A9TWX2_PHYPA	20 kDa		0.12
Cluster of Predicted protein OS=Physcomitrella patens subsp. patens GN=PHYPADRAFT_169178 PE=4 SV=1 (A9TBP0_PHYPA)	A9TBP0_PHYPA [3]	48 kDa	0.27	0.27	0.25	0.45	0.33	0.34	0.25	0.25	0.16
Predicted protein OS=Physcomitrella patens subsp. patens GN=PHYPADRAFT_169178 PE=4 SV=1	A9TBP0_PHYPA	48 kDa	0.27	0.27	0.25	0.42	0.33	0.34	0.25	0.25	0.16
Predicted protein OS=Physcomitrella patens subsp. patens GN=PHYPADRAFT_147391 PE=4 SV=1	A9TLG8_PHYPA	45 kDa	0.2	0.18	0.21	0.45	0.27	0.28	0.19	0.19	0.11
Predicted protein OS=Physcomitrella patens subsp. patens GN=PHYPADRAFT_109430 PE=4 SV=1	A9RES5_PHYPA	52 kDa	0.099	0.099	0.12	0.19	0.17	0.12	0.099	0.099	0.023
ATP synthase subunit alpha, chloroplastic OS=Physcomitrella patens subsp. patens GN=atpA PE=3 SV=1	ATPA_PHYPA	55 kDa	0.22	0.24	0.24	0.31	0.29	0.34	0.18	0.2	0.15
Cluster of ATP synthase subunit beta, chloroplastic OS=Physcomitrella patens subsp. patens GN=atpB PE=1 SV=2 (ATPB_PHYPA)	ATPB_PHYPA [2]	53 kDa	0.3	0.45	0.3	0.56	0.51	0.59	0.28	0.35	0.074
ATP synthase subunit beta, chloroplastic OS=Physcomitrella patens subsp. patens GN=atpB PE=1 SV=2	ATPB_PHYPA	53 kDa	0.3	0.37	0.3	0.52	0.48	0.54	0.24	0.3	0.063
ATP synthase subunit beta (Fragment) OS=Physcomitrella patens subsp. patens GN=atpB PE=3 SV=1	Q09R99_PHYPA	45 kDa	0.3	0.45	0.3	0.56	0.51	0.59	0.28	0.35	0.074
Cluster of Predicted protein OS=Physcomitrella patens subsp. patens GN=PHYPADRAFT_200318 PE=4 SV=1 (A9U1K9_PHYPA)	A9U1K9_PHYPA [4]	29 kDa	0.54	0.34	0.38	0.62	0.67	0.67	0.3	0.31	0.19
Predicted protein OS=Physcomitrella patens subsp. patens GN=PHYPADRAFT_200318 PE=4 SV=1	A9U1K9_PHYPA	29 kDa	0.54	0.34	0.38	0.62	0.67	0.67	0.3	0.31	0.15
Predicted protein OS=Physcomitrella patens subsp. patens GN=PHYPADRAFT_225004 PE=4 SV=1	A9TSK0_PHYPA	34 kDa	0.19	0.23	0.32	0.46	0.48	0.5	0.2	0.29	0.19
Predicted protein OS=Physcomitrella patens subsp. patens GN=PHYPADRAFT_182810 PE=4 SV=1	A9SA96_PHYPA	34 kDa	0.24	0.2	0.24	0.32	0.3	0.32	0.15	0.28	0.13
Predicted protein OS=Physcomitrella patens subsp. patens GN=PHYPADRAFT_177617 PE=4 SV=1	A9RS28_PHYPA	34 kDa	0.24	0.21	0.24	0.4	0.38	0.4	0.21	0.17	0.13
Cluster of Glyceraldehyde-3-phosphate dehydrogenase OS=Physcomitrella patens subsp. patens GN=PHYPADRAFT_229869 PE=3 SV=1 (A9SK06_PHYPA)	A9SK06_PHYPA [7]	40 kDa	0.31	0.33	0.31	0.37	0.36	0.39	0.24	0.29	0.04
Glyceraldehyde-3-phosphate dehydrogenase OS=Physcomitrella patens subsp. patens GN=PHYPADRAFT_229869 PE=3 SV=1	A9SK06_PHYPA (+1)	40 kDa	0.24	0.31	0.26	0.37	0.29	0.39	0.18	0.19	0.04
Glyceraldehyde-3-phosphate dehydrogenase OS=Physcomitrella patens subsp. patens GN=PHYPADRAFT_202775 PE=3 SV=1	A9RIU5_PHYPA (+1)	43 kDa	0.27	0.29	0.31	0.31	0.31	0.33	0.24	0.25	0.037
Glyceraldehyde-3-phosphate dehydrogenase OS=Physcomitrella patens subsp. patens GN=PHYPADRAFT_85464 PE=3 SV=1	A9SXX9_PHYPA (+1)	43 kDa	0.31	0.29	0.28	0.31	0.29	0.36	0.21	0.26	0.037
Glyceraldehyde-3-phosphate dehydrogenase OS=Physcomitrella patens subsp. patens GN=PHYPADRAFT_110442 PE=3 SV=1	A9TMD3_PHYPA	43 kDa	0.31	0.33	0.31	0.34	0.36	0.36	0.24	0.29	0.037
Cluster of Phosphoglycerate kinase OS=Physcomitrella patens subsp. patens GN=PHYPADRAFT_169245 PE=3 SV=1 (A9TC11_PHYPA)	A9TC11_PHYPA [2]	50 kDa	0.22	0.22	0.26	0.37	0.37	0.35	0.11	0.27	0.059
Phosphoglycerate kinase OS=Physcomitrella patens subsp. patens GN=PHYPADRAFT_169245 PE=3 SV=1	A9TC11_PHYPA	50 kDa	0.22	0.22	0.26	0.37	0.37	0.35	0.11	0.27	0.059
Phosphoglycerate kinase OS=Physcomitrella patens subsp. patens GN=PHYPADRAFT_209795 PE=3 SV=1	A9S8R3_PHYPA	50 kDa		0.038	0.069	0.069	0.069	0.069		0.088
Cluster of Predicted protein (Fragment) OS=Physcomitrella patens subsp. patens GN=PHYPADRAFT_52279 PE=4 SV=1 (A9RFL7_PHYPA)	A9RFL7_PHYPA [2]	25 kDa	0.33	0.34	0.26	0.52	0.44	0.41	0.25	0.19	0.093
Predicted protein (Fragment) OS=Physcomitrella patens subsp. patens GN=PHYPADRAFT_52279 PE=4 SV=1	A9RFL7_PHYPA	25 kDa	0.33	0.34	0.26	0.52	0.44	0.41	0.25	0.19	0.093
Predicted protein OS=Physcomitrella patens subsp. patens GN=PHYPADRAFT_156993 PE=4 SV=1	A9U5B1_PHYPA	29 kDa	0.32	0.29	0.21	0.36	0.29	0.38	0.18	0.16	0.078
Cluster of Predicted protein OS=Physcomitrella patens subsp. patens GN=PHYPADRAFT_215053 PE=4 SV=1 (A9SRU3_PHYPA)	A9SRU3_PHYPA [2]	40 kDa	0.31	0.24	0.31	0.47	0.45	0.45	0.11	0.28	0.027
Predicted protein OS=Physcomitrella patens subsp. patens GN=PHYPADRAFT_215053 PE=4 SV=1	A9SRU3_PHYPA	40 kDa	0.31	0.24	0.31	0.47	0.45	0.45	0.11	0.28	0.027
Predicted protein OS=Physcomitrella patens subsp. patens GN=PHYPADRAFT_159377 PE=4 SV=1	A9RJ44_PHYPA	40 kDa	0.071	0.071	0.071	0.22	0.3	0.22	0.098	0.13	0.027
Predicted protein OS=Physcomitrella patens subsp. patens GN=PHYPADRAFT_161667 PE=4 SV=1	A9RXW5_PHYPA	22 kDa	0.1	0.18	0.13	0.19	0.26	0.19	0.1	0.18	0.055
Phi class glutathione S-transferase OS=Physcomitrella patens subsp. patens GN=GSTF1 PE=2 SV=1	A9SCV0_PHYPA	25 kDa	0.34	0.27	0.21	0.58	0.51	0.58	0.24	0.27	0.11
Carbonic anhydrase OS=Physcomitrella patens subsp. patens GN=PHYPADRAFT_162454 PE=3 SV=1	A9S2F9_PHYPA	28 kDa	0.33	0.23	0.28	0.42	0.42	0.42	0.23	0.24	0.15
Cluster of Predicted protein OS=Physcomitrella patens subsp. patens GN=PHYPADRAFT_122526 PE=3 SV=1 (A9S0R9_PHYPA)	A9S0R9_PHYPA [2]	38 kDa	0.24	0.23	0.16	0.2	0.23	0.29	0.078	0.16	0.11
Predicted protein OS=Physcomitrella patens subsp. patens GN=PHYPADRAFT_122526 PE=3 SV=1	A9S0R9_PHYPA	38 kDa	0.19	0.23	0.16	0.2	0.23	0.29	0.078	0.16	0.11
Predicted protein OS=Physcomitrella patens subsp. patens GN=PHYPADRAFT_146278 PE=3 SV=1	A9TIY2_PHYPA	38 kDa	0.24	0.18	0.16	0.2	0.23	0.29	0.078	0.11	0.078
Cluster of Adenosylhomocysteinase OS=Physcomitrella patens subsp. patens GN=PHYPADRAFT_176956 PE=3 SV=1 (A9RP25_PHYPA)	A9RP25_PHYPA [3]	54 kDa	0.11	0.11	0.22	0.35	0.32	0.34	0.06	0.12	0.08
Adenosylhomocysteinase OS=Physcomitrella patens subsp. patens GN=PHYPADRAFT_176956 PE=3 SV=1	A9RP25_PHYPA (+1)	54 kDa	0.11	0.11	0.22	0.35	0.32	0.34	0.06	0.12	0.08
Adenosylhomocysteinase OS=Physcomitrella patens subsp. patens GN=PHYPADRAFT_176926 PE=3 SV=1	A9RPH2_PHYPA	54 kDa	0.11	0.11	0.22	0.35	0.32	0.34	0.06	0.12	0.08
Cluster of Predicted protein OS=Physcomitrella patens subsp. patens GN=PHYPADRAFT_133111 PE=4 SV=1 (A9SPD7_PHYPA)	A9SPD7_PHYPA [3]	10 kDa	0.27	0.43	0.41	0.43	0.14	0.43	0.14	0.33	0.27
Predicted protein OS=Physcomitrella patens subsp. patens GN=PHYPADRAFT_133111 PE=4 SV=1	A9SPD7_PHYPA	10 kDa	0.22	0.43	0.12	0.43	0.12	0.43	0.12	0.33	0.22
Predicted protein (Fragment) OS=Physcomitrella patens subsp. patens GN=PHYPADRAFT_39045 PE=4 SV=1	A9TU20_PHYPA	9 kDa	0.27	0.27	0.41	0.27	0.14	0.27	0.14	0.14	0.27
Predicted protein (Fragment) OS=Physcomitrella patens subsp. patens GN=PHYPADRAFT_39042 PE=4 SV=1	A9TVA9_PHYPA	8 kDa	0.27	0.27	0.14	0.27		0.27		0.14	0.27
Cluster of Predicted protein OS=Physcomitrella patens subsp. patens GN=PHYPADRAFT_206341 PE=3 SV=1 (A9RWS2_PHYPA)	A9RWS2_PHYPA [3]	85 kDa	0.2	0.21	0.19	0.31	0.31	0.27	0.067	0.18	0
Predicted protein OS=Physcomitrella patens subsp. patens GN=PHYPADRAFT_206341 PE=3 SV=1	A9RWS2_PHYPA	85 kDa	0.15	0.18	0.14	0.31	0.25	0.23	0.067	0.13
Predicted protein OS=Physcomitrella patens subsp. patens GN=PHYPADRAFT_227136 PE=3 SV=1	A9U0A5_PHYPA	85 kDa	0.2	0.21	0.19	0.3	0.31	0.27	0.067	0.18
Predicted protein OS=Physcomitrella patens subsp. patens GN=PHYPADRAFT_205352 PE=3 SV=1	A9RT52_PHYPA	85 kDa	0.12	0.083	0.089	0.26	0.22	0.18	0.046	0.075	0
Cluster of Predicted protein OS=Physcomitrella patens subsp. patens GN=PHYPADRAFT_212016 PE=4 SV=1 (A9SG93_PHYPA)	A9SG93_PHYPA [3]	28 kDa	0.1	0.2	0.14	0.35	0.29	0.49	0.082	0.18	0.06
Predicted protein OS=Physcomitrella patens subsp. patens GN=PHYPADRAFT_212016 PE=4 SV=1	A9SG93_PHYPA	28 kDa	0.082	0.12	0.12	0.23	0.071	0.16	0.082	0.11	0.048
Predicted protein (Fragment) OS=Physcomitrella patens subsp. patens GN=PHYPADRAFT_35924 PE=4 SV=1	A9RIB5_PHYPA	23 kDa	0.1	0.2	0.14	0.35	0.29	0.49	0.051	0.18	0.06
Predicted protein OS=Physcomitrella patens subsp. patens GN=PHYPADRAFT_107157 PE=4 SV=1	A9SY12_PHYPA	28 kDa	0.082	0.12	0.041	0.16	0.071	0.19	0.041	0.075	0.049
Predicted protein OS=Physcomitrella patens subsp. patens GN=PHYPADRAFT_126875 PE=4 SV=1	A9SB44_PHYPA	21 kDa			0	0.065	0.065	0.065
Cluster of Fructose-bisphosphate aldolase OS=Physcomitrella patens subsp. patens GN=PHYPADRAFT_155603 PE=3 SV=1 (A9U3R4_PHYPA)	A9U3R4_PHYPA [2]	42 kDa	0.25	0.22	0.16	0.27	0.31	0.34	0.085	0.067	0
Fructose-bisphosphate aldolase OS=Physcomitrella patens subsp. patens GN=PHYPADRAFT_155603 PE=3 SV=1	A9U3R4_PHYPA	42 kDa	0.25	0.15	0.16	0.26	0.31	0.27	0.085	0.036	0
Fructose-bisphosphate aldolase OS=Physcomitrella patens subsp. patens GN=PHYPADRAFT_120582 PE=3 SV=1	A9RX76_PHYPA	42 kDa	0.2	0.22	0.16	0.27	0.31	0.34	0.057	0.067	0
Uncharacterized protein OS=Physcomitrella patens subsp. patens GN=PpLOX8a PE=4 SV=1	A9U1H4_PHYPA	103 kDa	0.04	0.043	0.12	0.28	0.19	0.19	0.026	0.094	0.014
Cluster of Uncharacterized protein OS=Physcomitrella patens subsp. patens GN=PHYPADRAFT_230273 PE=3 SV=1 (A9SNF1_PHYPA)	A9SNF1_PHYPA [7]	71 kDa	0.1	0.12	0.18	0.33	0.3	0.26	0.06	0.11	0.02
Uncharacterized protein OS=Physcomitrella patens subsp. patens GN=PHYPADRAFT_230273 PE=3 SV=1	A9SNF1_PHYPA	71 kDa	0.1	0.12	0.18	0.33	0.3	0.24	0.06	0.11	0.02
Predicted protein OS=Physcomitrella patens subsp. patens GN=PHYPADRAFT_226216 PE=3 SV=1	A9TWR9_PHYPA	71 kDa	0.1	0.12	0.14	0.31	0.29	0.26	0.06	0.11	0.02
Predicted protein OS=Physcomitrella patens subsp. patens GN=PHYPADRAFT_219762 PE=3 SV=1	A9T7Y9_PHYPA	73 kDa		0.041	0.024	0.057	0.041	0.057	0.041
Predicted protein OS=Physcomitrella patens subsp. patens GN=PHYPADRAFT_158543 PE=3 SV=1	A9RCV9_PHYPA	71 kDa	0.1	0.12	0.16	0.32	0.26	0.24	0.06	0.11	0.02
Predicted protein OS=Physcomitrella patens subsp. patens GN=PHYPADRAFT_96217 PE=3 SV=1	A9TRK2_PHYPA	71 kDa		0.062		0.086	0.042	0.042		0.049	0.02
Predicted protein OS=Physcomitrella patens subsp. patens GN=PHYPADRAFT_58148 PE=3 SV=1	A9SLL3_PHYPA	71 kDa	0.041	0.061	0.044	0.061	0.041	0.041			0.02
Predicted protein OS=Physcomitrella patens subsp. patens GN=PHYPADRAFT_95804 PE=3 SV=1	A9TQG3_PHYPA	73 kDa				0.041	0.024	0.041
Intracellular pathogenesis-related protein-like protein OS=Physcomitrella patens subsp. patens GN=PHYPADRAFT_105033 PE=2 SV=1	Q9AXI3_PHYPA	31 kDa	0.13	0.13	0.13	0.39	0.48	0.53	0.13	0.18	0.09
Predicted protein OS=Physcomitrella patens subsp. patens GN=PHYPADRAFT_162315 PE=4 SV=1	A9S1E8_PHYPA	25 kDa	0.22	0.27	0.36	0.36	0.36	0.36	0.2	0.36	0.043
Cluster of Predicted protein OS=Physcomitrella patens subsp. patens GN=PHYPADRAFT_109427 PE=4 SV=1 (A9REG3_PHYPA)	A9REG3_PHYPA [3]	22 kDa	0.24	0.24	0.16	0.45	0.26	0.36	0.24	0.18
Predicted protein OS=Physcomitrella patens subsp. patens GN=PHYPADRAFT_109427 PE=4 SV=1	A9REG3_PHYPA	22 kDa	0.19	0.24	0.12	0.39	0.26	0.32	0.24	0.18
Predicted protein (Fragment) OS=Physcomitrella patens subsp. patens GN=PHYPADRAFT_129602 PE=4 SV=1	A9SGR0_PHYPA	17 kDa	0.24	0.16	0.16	0.36	0.26	0.26	0.24	0.16
Uncharacterized protein OS=Physcomitrella patens subsp. patens GN=PHYPADRAFT_110797 PE=4 SV=1	A9RBZ9_PHYPA	18 kDa	0.15	0.15	0.15	0.45	0.25	0.36	0.22	0.15
ATP synthase subunit beta OS=Physcomitrella patens subsp. patens GN=PHYPADRAFT_87133 PE=3 SV=1	A9T278_PHYPA (+2)	52 kDa	0.2	0.23	0.2	0.35	0.32	0.35	0.13	0.29	0.023
Predicted protein OS=Physcomitrella patens subsp. patens GN=PHYPADRAFT_108482 PE=3 SV=1	A9TNF2_PHYPA	18 kDa	0.21	0.21	0.21	0.21	0.29	0.29	0.21	0.21	0.095
Cluster of Predicted protein OS=Physcomitrella patens subsp. patens GN=PHYPADRAFT_107024 PE=4 SV=1 (A9SUL8_PHYPA)	A9SUL8_PHYPA [2]	77 kDa	0.022	0.055	0.079	0.17	0.13	0.12	0.056	0.078	0.039
Predicted protein OS=Physcomitrella patens subsp. patens GN=PHYPADRAFT_107024 PE=4 SV=1	A9SUL8_PHYPA	77 kDa	0.021	0.053	0.077	0.17	0.13	0.12	0.055	0.076	0.038
Transketolase OS=Physcomitrella patens subsp. patens GN=PHYPADRAFT_84171 PE=3 SV=1	A9SUJ9_PHYPA	75 kDa	0.022	0.055	0.079	0.16	0.12	0.11	0.056	0.078	0.039
ATP synthase subunit alpha OS=Physcomitrella patens subsp. patens GN=atp1 PE=3 SV=1	Q1XGA4_PHYPA	56 kDa	0.14	0.16	0.13	0.21	0.16	0.16	0.025	0.12	0.042
Predicted protein OS=Physcomitrella patens subsp. patens GN=PHYPADRAFT_169593 PE=4 SV=1	A9TED6_PHYPA	27 kDa	0.28	0.31	0.2	0.31	0.4	0.4	0.22	0.35	0.037
Carbonic anhydrase (Fragment) OS=Physcomitrella patens subsp. patens GN=PHYPADRAFT_147703 PE=3 SV=1	A9TMC2_PHYPA	21 kDa	0.17	0.17	0.27	0.32	0.4	0.29	0.12	0.22	0.056
Predicted protein OS=Physcomitrella patens subsp. patens GN=PHYPADRAFT_192554 PE=4 SV=1	A9T876_PHYPA	24 kDa	0.13	0.18	0.11	0.28	0.28	0.28	0.11	0.28	0.11
Cluster of Predicted protein OS=Physcomitrella patens subsp. patens GN=PHYPADRAFT_115702 PE=3 SV=1 (A9RKJ5_PHYPA)	A9RKJ5_PHYPA [3]	58 kDa	0.21	0.097	0.19	0.22	0.099	0.15	0.077	0.13	0.024
Predicted protein OS=Physcomitrella patens subsp. patens GN=PHYPADRAFT_115702 PE=3 SV=1	A9RKJ5_PHYPA	58 kDa	0.21	0.097	0.19	0.22	0.099	0.15	0.077	0.13	0.024
Predicted protein OS=Physcomitrella patens subsp. patens GN=PHYPADRAFT_176210 PE=3 SV=1	A9RLL2_PHYPA	64 kDa	0.13	0.06	0.17	0.18	0.089	0.14	0.041	0.093	0.022
Predicted protein OS=Physcomitrella patens subsp. patens GN=PHYPADRAFT_110482 PE=3 SV=1	A9TNZ2_PHYPA	64 kDa	0.13	0.06	0.17	0.18	0.089	0.14	0.041	0.093	0.022
Uncharacterized protein OS=Physcomitrella patens subsp. patens GN=PHYPADRAFT_173848 PE=4 SV=1	A9RBG5_PHYPA	23 kDa	0.12	0.21	0.16	0.21	0.21	0.21		0.21	0.16
Cluster of Predicted protein OS=Physcomitrella patens subsp. patens GN=PHYPADRAFT_148997 PE=3 SV=1 (A9TQE5_PHYPA)	A9TQE5_PHYPA [2]	33 kDa	0.24	0.25	0.096	0.36	0.32	0.29	0.043	0.22	0.043
Predicted protein OS=Physcomitrella patens subsp. patens GN=PHYPADRAFT_148997 PE=3 SV=1	A9TQE5_PHYPA	33 kDa	0.24	0.25	0.096	0.36	0.32	0.29	0.043	0.22	0.043
Predicted protein OS=Physcomitrella patens subsp. patens GN=PHYPADRAFT_152661 PE=3 SV=1	A9TYF3_PHYPA	33 kDa	0.076	0.11	0.043	0.15	0.12	0.15			0.043
Predicted protein OS=Physcomitrella patens subsp. patens GN=PHYPADRAFT_109415 PE=4 SV=1	A9RD61_PHYPA	31 kDa	0.041	0.13	0.09	0.25	0.3	0.32	0.14	0.13	0.14
Cluster of Predicted protein OS=Physcomitrella patens subsp. patens GN=PHYPADRAFT_144797 PE=3 SV=1 (A9TFB4_PHYPA)	A9TFB4_PHYPA	35 kDa	0.039	0.2	0.15	0.41	0.41	0.41	0.073	0.21
Predicted protein OS=Physcomitrella patens subsp. patens GN=PHYPADRAFT_144797 PE=3 SV=1	A9TFB4_PHYPA	35 kDa	0.039	0.2	0.15	0.41	0.41	0.41	0.073	0.21
Predicted protein OS=Physcomitrella patens subsp. patens GN=PHYPADRAFT_150057 PE=3 SV=1	A9TSX6_PHYPA	34 kDa			0.045
Cluster of Lipoxygenase OS=Physcomitrella patens subsp. patens GN=PpLOX1 PE=3 SV=1 (A9U1H3_PHYPA)	A9U1H3_PHYPA [2]	105 kDa	0.03	0.016	0.093	0.094	0.12	0.1	0.03	0.064	0.034
Lipoxygenase OS=Physcomitrella patens subsp. patens GN=PpLOX1 PE=3 SV=1	A9U1H3_PHYPA	105 kDa	0.03	0.016	0.093	0.083	0.12	0.1	0.03	0.064	0.034
Lipoxygenase OS=Physcomitrella patens subsp. patens PE=2 SV=1	A4ZFY7_PHYPA	105 kDa	0.03	0.016	0.074	0.094	0.085	0.083	0.03	0.064	0.034
Cluster of Malate dehydrogenase OS=Physcomitrella patens subsp. patens GN=PHYPADRAFT_143364 PE=3 SV=1 (A9TBX2_PHYPA)	A9TBX2_PHYPA [4]	33 kDa	0.11	0.19	0.16	0.27	0.27	0.23	0.071	0.078
Malate dehydrogenase OS=Physcomitrella patens subsp. patens GN=PHYPADRAFT_143364 PE=3 SV=1	A9TBX2_PHYPA	33 kDa	0.11	0.15	0.16	0.27	0.27	0.23	0.034	0.078
Malate dehydrogenase OS=Physcomitrella patens subsp. patens GN=PHYPADRAFT_131843 PE=3 SV=1	A9SLS5_PHYPA	34 kDa	0.11	0.19	0.16	0.27	0.27	0.23	0.071	0.037
Malate dehydrogenase OS=Physcomitrella patens subsp. patens GN=PHYPADRAFT_207351 PE=3 SV=1	A9RZZ9_PHYPA	38 kDa	0.1	0.064	0.033	0.1	0.14	0.1	0.064	0.033
Malate dehydrogenase OS=Physcomitrella patens subsp. patens GN=PHYPADRAFT_162162 PE=3 SV=1	A9S0Q4_PHYPA	38 kDa	0.064	0.064	0.033	0.064	0.064	0.1	0.064	0.033
Cluster of Predicted protein OS=Physcomitrella patens subsp. patens GN=PHYPADRAFT_176216 PE=3 SV=1 (A9RLL8_PHYPA)	A9RLL8_PHYPA [2]	112 kDa	0.053	0.052	0.052	0.075	0.075	0.089	0	0.061
Predicted protein OS=Physcomitrella patens subsp. patens GN=PHYPADRAFT_176216 PE=3 SV=1	A9RLL8_PHYPA	112 kDa	0.053	0.052	0.052	0.075	0.075	0.089	0	0.061
Predicted protein OS=Physcomitrella patens subsp. patens GN=PHYPADRAFT_171132 PE=3 SV=1	A9TNZ8_PHYPA	108 kDa	0.024	0.023	0.038	0.062	0.047	0.062		0.047
Cluster of Predicted protein OS=Physcomitrella patens subsp. patens GN=PHYPADRAFT_109208 PE=4 SV=1 (A9U245_PHYPA)	A9U245_PHYPA [3]	94 kDa	0.059	0.027	0.077	0.14	0.13	0.13	0.027	0.078
Predicted protein OS=Physcomitrella patens subsp. patens GN=PHYPADRAFT_109208 PE=4 SV=1	A9U245_PHYPA	94 kDa	0.059	0.027	0.077	0.14	0.13	0.13	0.027	0.078
Predicted protein OS=Physcomitrella patens subsp. patens GN=PHYPADRAFT_189887 PE=4 SV=1	A9SYQ2_PHYPA (+1)	94 kDa	0.059	0.027	0.077	0.13	0.13	0.13	0.027	0.078
Cluster of Phi class glutathione S-transferase OS=Physcomitrella patens subsp. patens GN=GSTF3 PE=2 SV=1 (A9RSP0_PHYPA)	A9RSP0_PHYPA	25 kDa	0.13	0.13	0.077	0.41	0.36	0.42	0.13	0.19	0.057
Phi class glutathione S-transferase OS=Physcomitrella patens subsp. patens GN=GSTF3 PE=2 SV=1	A9RSP0_PHYPA	25 kDa	0.13	0.13	0.077	0.41	0.36	0.42	0.13	0.19	0.05
Predicted protein (Fragment) OS=Physcomitrella patens subsp. patens GN=PHYPADRAFT_125642 PE=3 SV=1	A9S8A4_PHYPA (+1)	22 kDa								0.057
Cluster of Uncharacterized protein OS=Physcomitrella patens subsp. patens GN=PHYPADRAFT_63926 PE=3 SV=1 (A9RBJ9_PHYPA)	A9RBJ9_PHYPA [2]	48 kDa	0.031	0.12	0.12	0.17	0.12	0.12	0.031	0.092	0
Uncharacterized protein OS=Physcomitrella patens subsp. patens GN=PHYPADRAFT_63926 PE=3 SV=1	A9RBJ9_PHYPA	48 kDa	0.031	0.12	0.12	0.17	0.12	0.12	0.031	0.092	0
Uncharacterized protein OS=Physcomitrella patens subsp. patens GN=PHYPADRAFT_111190 PE=3 SV=1	A9RBK0_PHYPA	48 kDa	0.031	0.12	0.12	0.17	0.12	0.12		0.072
Predicted protein OS=Physcomitrella patens subsp. patens GN=PHYPADRAFT_207186 PE=3 SV=1	A9RZD9_PHYPA	52 kDa
Cluster of Light-harvesting chlorophyll a/b-binding protein 2 OS=Physcomitrella patens subsp. patens GN=PpLhcb2 PE=4 SV=1 (Q765P5_PHYPA)	Q765P5_PHYPA [8]	28 kDa	0	0.03	0	0.28	0.23	0.22		0	0
Light-harvesting chlorophyll a/b-binding protein 2 OS=Physcomitrella patens subsp. patens GN=PpLhcb2 PE=4 SV=1	Q765P5_PHYPA	28 kDa		0.03	0	0.22	0.086	0.22
Predicted protein OS=Physcomitrella patens subsp. patens GN=PHYPADRAFT_184742 PE=4 SV=1	A9SGM1_PHYPA (+2)	28 kDa	0	0.03	0	0.28	0.23	0.22			0
Predicted protein OS=Physcomitrella patens subsp. patens GN=PHYPADRAFT_175594 PE=4 SV=1	A9RJS3_PHYPA	28 kDa		0.03	0	0.22	0.16	0.16
Uncharacterized protein OS=Physcomitrella patens subsp. patens GN=PHYPADRAFT_110989 PE=4 SV=1	A9RBQ5_PHYPA	29 kDa		0.03	0	0.22	0.094	0.21
Predicted protein OS=Physcomitrella patens subsp. patens GN=PHYPADRAFT_176684 PE=4 SV=1	A9RNP2_PHYPA	28 kDa	0	0.03	0	0.22	0.16	0.16			0
Predicted protein OS=Physcomitrella patens subsp. patens GN=PHYPADRAFT_105126 PE=4 SV=1	A9RT62_PHYPA	28 kDa		0.03	0	0.15	0.094	0.079
Cluster of Aminomethyltransferase OS=Physcomitrella patens subsp. patens GN=PHYPADRAFT_131811 PE=3 SV=1 (A9SLK1_PHYPA)	A9SLK1_PHYPA [2]	45 kDa	0.16	0.11	0.16	0.26	0.24	0.24	0.039	0.23
Aminomethyltransferase OS=Physcomitrella patens subsp. patens GN=PHYPADRAFT_131811 PE=3 SV=1	A9SLK1_PHYPA	45 kDa	0.16	0.11	0.16	0.26	0.24	0.24	0.039	0.23
Aminomethyltransferase OS=Physcomitrella patens subsp. patens GN=PHYPADRAFT_67193 PE=3 SV=1	A9RK35_PHYPA	41 kDa	0.075	0.045	0.1	0.18	0.11	0.14		0.23
Elongation factor 1-alpha OS=Physcomitrella patens subsp. patens GN=PHYPADRAFT_104509 PE=3 SV=1	A9RGD1_PHYPA (+2)	49 kDa	0.051	0.025	0.025	0.087	0.069	0.12	0.025	0.025	0.051
Phosphoglycerate kinase OS=Physcomitrella patens subsp. patens GN=PHYPADRAFT_60168 PE=3 SV=1	A9TG05_PHYPA	43 kDa	0	0	0.027	0.15	0.15	0.15	0.027	0.095	0
Elongation factor Tu OS=Physcomitrella patens subsp. patens GN=PHYPADRAFT_217801 PE=3 SV=1	A9T0S0_PHYPA	50 kDa	0.024	0.08	0.024	0.12	0.08	0.15	0.024	0.045
Predicted protein OS=Physcomitrella patens subsp. patens GN=PHYPADRAFT_204471 PE=3 SV=1	A9RP60_PHYPA	45 kDa	0.12	0.081	0.097	0.24	0.14	0.19	0.031	0.081	0.031
Non-symbiotic hemoglobin 0 OS=Physcomitrella patens subsp. patens GN=GLB0 PE=2 SV=1	HBL0_PHYPA	20 kDa		0.14		0.24	0.18	0.24	0	0.14
Predicted protein OS=Physcomitrella patens subsp. patens GN=PHYPADRAFT_211595 PE=4 SV=1	A9SEW4_PHYPA	46 kDa	0.22	0.064	0.13	0.22	0.17	0.24	0.036	0.13
Cluster of Predicted protein OS=Physcomitrella patens subsp. patens GN=PHYPADRAFT_122707 PE=3 SV=1 (A9S1S8_PHYPA)	A9S1S8_PHYPA [2]	37 kDa	0.091	0.068	0.068	0.13	0.097	0.097		0.097	0
Predicted protein OS=Physcomitrella patens subsp. patens GN=PHYPADRAFT_122707 PE=3 SV=1	A9S1S8_PHYPA	37 kDa	0.091	0.068	0.068	0.13	0.097	0.097		0.097
Predicted protein OS=Physcomitrella patens subsp. patens GN=PHYPADRAFT_200440 PE=3 SV=1	A9U222_PHYPA	42 kDa	0.058	0.058	0.058	0.088	0.058	0.058		0.058	0
Predicted protein OS=Physcomitrella patens subsp. patens GN=PHYPADRAFT_110121 PE=4 SV=1	A9SX66_PHYPA	42 kDa	0.066	0.061	0.077	0.12	0.14	0.077		0.077	0
Cluster of Serine hydroxymethyltransferase OS=Physcomitrella patens subsp. patens GN=PHYPADRAFT_117570 PE=3 SV=1 (A9RQ31_PHYPA)	A9RQ31_PHYPA [2]	53 kDa	0.031	0.031	0.065	0.09	0.065	0.11	0.031	0.065	0.031
Serine hydroxymethyltransferase OS=Physcomitrella patens subsp. patens GN=PHYPADRAFT_117570 PE=3 SV=1	A9RQ31_PHYPA	53 kDa	0.031	0.031	0.065	0.09	0.065	0.11	0.031	0.065	0.031
Serine hydroxymethyltransferase OS=Physcomitrella patens subsp. patens GN=PHYPADRAFT_129878 PE=3 SV=1	A9SHC0_PHYPA	52 kDa				0.034		0.053			0
Predicted protein OS=Physcomitrella patens subsp. patens GN=PHYPADRAFT_110695 PE=4 SV=1	A9U4I0_PHYPA	20 kDa				0.16	0.16	0.16	0.16	0.16	0.093
Cluster of Predicted protein OS=Physcomitrella patens subsp. patens GN=PHYPADRAFT_108007 PE=3 SV=1 (A9TEQ9_PHYPA)	A9TEQ9_PHYPA [3]	50 kDa	0.033	0.022	0.078	0.12	0.15	0.19		0.073
Predicted protein OS=Physcomitrella patens subsp. patens GN=PHYPADRAFT_108007 PE=3 SV=1	A9TEQ9_PHYPA (+1)	50 kDa	0.033	0.022	0.033	0.094	0.073	0.14		0.04
Alpha tubulin OS=Physcomitrella patens subsp. patens GN=PpTUA2 PE=2 SV=1	Q8H932_PHYPA	50 kDa	0.033	0.022	0.078	0.12	0.15	0.19		0.073
Predicted protein OS=Physcomitrella patens subsp. patens GN=PHYPADRAFT_136749 PE=3 SV=1	A9SWZ8_PHYPA	50 kDa
Predicted protein OS=Physcomitrella patens subsp. patens GN=PHYPADRAFT_179848 PE=3 SV=1	A9RZU5_PHYPA	34 kDa	0.069	0.23	0.069	0.4	0.25	0.29	0	0.19
Fasciclin-like protein OS=Physcomitrella patens subsp. patens GN=flp PE=2 SV=1	Q4A3V1_PHYPA	24 kDa	0.21	0.21	0.21	0.19	0.21	0.14	0.21	0.14
Predicted protein OS=Physcomitrella patens subsp. patens GN=PHYPADRAFT_173131 PE=3 SV=1	A9U188_PHYPA	42 kDa	0.038	0.066	0.038	0.16	0.24	0.19	0.038	0.038
Predicted protein OS=Physcomitrella patens subsp. patens GN=PHYPADRAFT_194139 PE=4 SV=1	A9TE45_PHYPA	177 kDa	0.016	0.0098	0.025	0.023	0.034	0.023		0.018
Predicted protein OS=Physcomitrella patens subsp. patens GN=PHYPADRAFT_117400 PE=3 SV=1	A9RPA8_PHYPA	32 kDa	0.1	0.15	0.11	0.21	0.25	0.21	0.053	0.16	0.06
Photosystem I iron-sulfur center OS=Physcomitrella patens subsp. patens GN=psaC PE=3 SV=3	PSAC_PHYPA	9 kDa		0.16	0.32	0.32	0.32	0.32	0.32	0.16	0.32
Cluster of Predicted protein OS=Physcomitrella patens subsp. patens GN=PHYPADRAFT_159452 PE=4 SV=1 (A9RJI9_PHYPA)	A9RJI9_PHYPA [5]	18 kDa	0.22	0.16	0.1	0.1	0.1	0.1	0.1	0.1
Predicted protein OS=Physcomitrella patens subsp. patens GN=PHYPADRAFT_159452 PE=4 SV=1	A9RJI9_PHYPA (+2)	18 kDa	0.22	0.16	0.1	0.1	0.1	0.1	0.1	0.1
Predicted protein OS=Physcomitrella patens subsp. patens GN=PHYPADRAFT_216423 PE=4 SV=1	A9SWJ1_PHYPA (+1)	17 kDa	0.12	0.059		0		0	0
Cluster of Predicted protein OS=Physcomitrella patens subsp. patens GN=PHYPADRAFT_232922 PE=3 SV=1 (A9T251_PHYPA)	A9T251_PHYPA [3]	68 kDa	0.039	0.053	0.045	0.12	0.1	0.13	0.019	0.066	0
Predicted protein OS=Physcomitrella patens subsp. patens GN=PHYPADRAFT_232922 PE=3 SV=1	A9T251_PHYPA	68 kDa	0.039	0.053	0.045	0.12	0.1	0.13	0.019	0.066
Predicted protein OS=Physcomitrella patens subsp. patens GN=PHYPADRAFT_113309 PE=3 SV=1	A9RFC9_PHYPA (+1)	72 kDa		0.031	0.024	0.061	0.04	0.061			0
Nucleoside diphosphate kinase OS=Physcomitrella patens subsp. patens GN=NDPK1 PE=3 SV=1	A9T4T4_PHYPA	17 kDa		0.16	0.11	0.32	0.26	0.26	0.11	0.11	0.11
Cluster of Predicted protein OS=Physcomitrella patens subsp. patens GN=PHYPADRAFT_107162 PE=3 SV=1 (A9SY53_PHYPA)	A9SY53_PHYPA	47 kDa	0.024	0.058	0	0.15	0.11	0.14	0.058	0.058	0.034
Predicted protein OS=Physcomitrella patens subsp. patens GN=PHYPADRAFT_107162 PE=3 SV=1	A9SY53_PHYPA	47 kDa	0.024	0.058	0	0.15	0.11	0.14	0.058	0.058	0.034
Predicted protein OS=Physcomitrella patens subsp. patens GN=PHYPADRAFT_60709 PE=4 SV=1	A9TNS6_PHYPA (+1)	45 kDa			0	0.04
Predicted protein OS=Physcomitrella patens subsp. patens GN=PHYPADRAFT_229164 PE=4 SV=1	A9SF03_PHYPA	69 kDa	0.038	0.038	0.09	0.12	0.1	0.085	0.057	0.038
Predicted protein OS=Physcomitrella patens subsp. patens GN=PHYPADRAFT_221851 PE=3 SV=1	A9TFL9_PHYPA (+3)	81 kDa		0.037	0.02	0.05	0.033	0.05	0	0.037
Adenosine kinase OS=Physcomitrella patens subsp. patens GN=ADK PE=2 SV=1	ADK_PHYPA	37 kDa		0.15	0.1	0.24	0.2	0.32		0.15	0
Cluster of Predicted protein OS=Physcomitrella patens subsp. patens GN=PHYPADRAFT_175850 PE=3 SV=1 (A9RKD8_PHYPA)	A9RKD8_PHYPA [2]	18 kDa	0.091	0.15	0.091	0.19	0.091	0.091	0.091	0.091	0.091
Predicted protein OS=Physcomitrella patens subsp. patens GN=PHYPADRAFT_175850 PE=3 SV=1	A9RKD8_PHYPA	18 kDa	0.091	0.15	0.091	0.091	0.091	0.091	0.091	0.091	0.091
Predicted protein OS=Physcomitrella patens subsp. patens GN=PHYPADRAFT_212316 PE=3 SV=1	A9SH83_PHYPA	18 kDa	0.091	0.15	0.091	0.19	0.091	0.091	0.091	0.091	0.091
Cluster of S-adenosylmethionine synthase OS=Physcomitrella patens subsp. patens GN=PHYPADRAFT_60419 PE=3 SV=1 (A9TJG9_PHYPA)	A9TJG9_PHYPA [2]	43 kDa	0	0.038	0.076	0.23	0.23	0.17		0.038	0.13
S-adenosylmethionine synthase OS=Physcomitrella patens subsp. patens GN=PHYPADRAFT_60419 PE=3 SV=1	A9TJG9_PHYPA	43 kDa	0	0.038	0.076	0.17	0.17	0.17		0.038	0.053
Predicted protein (Fragment) OS=Physcomitrella patens subsp. patens GN=PHYPADRAFT_187695 PE=3 SV=1	A9SRR7_PHYPA	17 kDa			0	0.23	0.23	0.13			0.13
Predicted protein OS=Physcomitrella patens subsp. patens GN=PHYPADRAFT_190268 PE=4 SV=1	A9SZY6_PHYPA (+1)	15 kDa	0.083	0.083	0.19	0.28	0.28	0.28	0.083	0.19
Cluster of Phosphoribulokinase OS=Physcomitrella patens subsp. patens GN=PHYPADRAFT_108642 PE=3 SV=1 (A9TRN4_PHYPA)	A9TRN4_PHYPA [2]	46 kDa	0.064	0.039	0.039	0.27	0.22	0.3		0.073
Phosphoribulokinase OS=Physcomitrella patens subsp. patens GN=PHYPADRAFT_108642 PE=3 SV=1	A9TRN4_PHYPA	46 kDa	0.064	0.031	0.031	0.27	0.22	0.21		0.073
Phosphoribulokinase OS=Physcomitrella patens subsp. patens GN=PHYPADRAFT_232765 PE=3 SV=1	A9SXF3_PHYPA	37 kDa	0.039	0.039	0.039	0.26	0.22	0.3
Cluster of Predicted protein OS=Physcomitrella patens subsp. patens GN=PHYPADRAFT_189801 PE=3 SV=1 (A9SYH4_PHYPA)	A9SYH4_PHYPA [2]	29 kDa	0.066	0.11	0.12	0.24	0.2	0.24	0.066
Predicted protein OS=Physcomitrella patens subsp. patens GN=PHYPADRAFT_189801 PE=3 SV=1	A9SYH4_PHYPA	29 kDa	0.066	0.11	0.12	0.24	0.19	0.24	0.066
Predicted protein OS=Physcomitrella patens subsp. patens GN=PHYPADRAFT_234509 PE=3 SV=1	A9SYJ1_PHYPA	29 kDa	0.066	0.11	0.066	0.18	0.2	0.18	0.066
Glyceraldehyde-3-phosphate dehydrogenase (Fragment) OS=Physcomitrella patens subsp. patens GN=gapCp PE=2 SV=1	Q8VX98_PHYPA	45 kDa	0	0.044	0.081	0.081	0.1	0.081		0.081
Cluster of Predicted protein OS=Physcomitrella patens subsp. patens GN=PHYPADRAFT_105852 PE=3 SV=1 (A9S6G5_PHYPA)	A9S6G5_PHYPA [3]	11 kDa	0.15	0.36	0.5	0.5	0.24	0.5	0.24	0.15
Predicted protein OS=Physcomitrella patens subsp. patens GN=PHYPADRAFT_105852 PE=3 SV=1	A9S6G5_PHYPA	11 kDa	0.15	0.24	0.5	0.5	0.24	0.5	0.088	0
Uncharacterized protein OS=Physcomitrella patens subsp. patens GN=PHYPADRAFT_161175 PE=3 SV=1	A9RV72_PHYPA	11 kDa	0.15	0.24	0.24	0.24	0.24	0.24	0.24	0.15
Predicted protein OS=Physcomitrella patens subsp. patens GN=PHYPADRAFT_175904 PE=3 SV=1	A9RKJ0_PHYPA	11 kDa	0	0.36	0.088	0.36	0.24	0.36	0.088
Dihydrolipoyl dehydrogenase OS=Physcomitrella patens subsp. patens GN=PHYPADRAFT_106783 PE=3 SV=1	A9SNH9_PHYPA	53 kDa	0.022	0.022	0.13	0.099	0.13	0.13
Actin 7 OS=Physcomitrella patens subsp. patens GN=Act7 PE=3 SV=1	A9TBG2_PHYPA (+3)	42 kDa	0.074	0.069	0.042	0.09	0.13	0.09		0.042
40S ribosomal protein SA OS=Physcomitrella patens subsp. patens GN=PHYPADRAFT_105781 PE=3 SV=1	A9S4V0_PHYPA (+2)	31 kDa	0	0.045		0.17	0.082	0.17	0.045	0.038	0
Predicted protein OS=Physcomitrella patens subsp. patens GN=PHYPADRAFT_71619 PE=4 SV=1	A9RWX8_PHYPA	19 kDa	0.094	0.094		0.15	0.22	0.053	0.053	0
6-phosphogluconate dehydrogenase, decarboxylating OS=Physcomitrella patens subsp. patens GN=PHYPADRAFT_227811 PE=3 SV=1	A9U2X9_PHYPA	56 kDa	0	0.051	0.051	0.093	0.075	0.11	0.024	0.051
Cluster of Predicted protein OS=Physcomitrella patens subsp. patens GN=PHYPADRAFT_149544 PE=3 SV=1 (A9TRS0_PHYPA)	A9TRS0_PHYPA [2]	26 kDa	0.036	0.085	0.056	0.15	0.086	0.15		0.18
Predicted protein OS=Physcomitrella patens subsp. patens GN=PHYPADRAFT_149544 PE=3 SV=1	A9TRS0_PHYPA	26 kDa	0.036	0.085	0.056	0.15	0.056	0.15		0.18
Predicted protein OS=Physcomitrella patens subsp. patens GN=PHYPADRAFT_228342 PE=3 SV=1	A9U501_PHYPA	27 kDa	0.035	0.082	0	0.055	0.086	0		0.035
Cluster of Predicted protein (Fragment) OS=Physcomitrella patens subsp. patens GN=PHYPADRAFT_3688 PE=3 SV=1 (A9SJR0_PHYPA)	A9SJR0_PHYPA [5]	47 kDa	0	0.024	0.024	0.13	0.1	0.096		0.024
Predicted protein (Fragment) OS=Physcomitrella patens subsp. patens GN=PHYPADRAFT_3688 PE=3 SV=1	A9SJR0_PHYPA (+1)	47 kDa		0.024	0.024	0.13	0.1	0.096		0.024
Predicted protein OS=Physcomitrella patens subsp. patens GN=PHYPADRAFT_121199 PE=3 SV=1	A9RY37_PHYPA	50 kDa		0.023	0.023	0.054	0.097	0.065		0.023
Beta-tubulin 5 OS=Physcomitrella patens subsp. patens GN=Tub5 PE=3 SV=1	Q6TYR3_PHYPA (+1)	50 kDa		0.023	0.023	0.095	0.095	0.063		0.023
Cluster of Predicted protein OS=Physcomitrella patens subsp. patens GN=PHYPADRAFT_226131 PE=4 SV=1 (A9TWH1_PHYPA)	A9TWH1_PHYPA [2]	50 kDa	0.086	0.086	0.086	0.086	0.034	0.11	0.034	0.027	0.027
Predicted protein OS=Physcomitrella patens subsp. patens GN=PHYPADRAFT_226131 PE=4 SV=1	A9TWH1_PHYPA	50 kDa	0.086	0.086	0.086	0.086	0.034	0.11	0.034	0.027	0.027
Predicted protein OS=Physcomitrella patens subsp. patens GN=PHYPADRAFT_227756 PE=3 SV=1	A9U2Q2_PHYPA	79 kDa	0.033	0.048	0.033	0.033	0	0.049	0	0.017	0.017
Cluster of Predicted protein OS=Physcomitrella patens subsp. patens GN=PHYPADRAFT_63513 PE=3 SV=1 (A9TY71_PHYPA)	A9TY71_PHYPA	51 kDa		0.035	0.035	0.063	0.063	0.063	0.035	0.035	0.035
Predicted protein OS=Physcomitrella patens subsp. patens GN=PHYPADRAFT_63513 PE=3 SV=1	A9TY71_PHYPA	51 kDa		0.035	0.035	0.035	0.035	0.035	0.035	0.035	0.035
Predicted protein OS=Physcomitrella patens subsp. patens GN=PHYPADRAFT_224573 PE=3 SV=1	A9TQW9_PHYPA	50 kDa		0.035	0.035	0.063	0.063	0.063	0.035	0.035	0.035
Predicted protein OS=Physcomitrella patens subsp. patens GN=PHYPADRAFT_204314 PE=3 SV=1	A9RNZ6_PHYPA	50 kDa			0.035			0.035			0.035
Cluster of Predicted protein OS=Physcomitrella patens subsp. patens GN=PHYPADRAFT_170239 PE=4 SV=1 (A9TIB8_PHYPA)	A9TIB8_PHYPA [2]	42 kDa	0.037	0.037	0.082	0.16	0.2	0.16		0	0
Predicted protein OS=Physcomitrella patens subsp. patens GN=PHYPADRAFT_170239 PE=4 SV=1	A9TIB8_PHYPA	42 kDa	0.037	0.037	0.082	0.16	0.2	0.16		0	0
Predicted protein OS=Physcomitrella patens subsp. patens GN=PHYPADRAFT_168267 PE=4 SV=1	A9T619_PHYPA	42 kDa		0.037	0.082	0.16	0.16	0.16		0	0
Predicted protein OS=Physcomitrella patens subsp. patens GN=PHYPADRAFT_110501 PE=4 SV=1	A9TQQ1_PHYPA	64 kDa	0.025	0.046	0.046	0.11	0.059	0.11	0.02	0.046	0.02
Cysteine synthase OS=Physcomitrella patens subsp. patens GN=PHYPADRAFT_116788 PE=3 SV=1	A9RMD3_PHYPA	37 kDa	0.12	0.078	0.083	0.2	0.11	0.15	0.046	0.11
Predicted protein OS=Physcomitrella patens subsp. patens GN=PHYPADRAFT_217719 PE=3 SV=1	A9T0G3_PHYPA	25 kDa	0.089	0.13	0	0.27	0.089	0.44	0.13	0.089
Predicted protein OS=Physcomitrella patens subsp. patens GN=PHYPADRAFT_63071 PE=2 SV=1	Q8GU36_PHYPA	28 kDa		0	0.052	0.14	0.14	0.11	0	0	0
40S ribosomal protein S6 OS=Physcomitrella patens subsp. patens GN=PHYPADRAFT_161334 PE=3 SV=1	A9RVN0_PHYPA (+3)	28 kDa		0.06	0.06	0.13	0.13	0.13	0.06	0.06	0.06
Cluster of Predicted protein OS=Physcomitrella patens subsp. patens GN=PHYPADRAFT_116325 PE=3 SV=1 (A9RL92_PHYPA)	A9RL92_PHYPA [2]	51 kDa	0.025	0.054	0.029	0.13	0.1	0.12	0.025	0.029
Predicted protein OS=Physcomitrella patens subsp. patens GN=PHYPADRAFT_116325 PE=3 SV=1	A9RL92_PHYPA	51 kDa	0.025	0.054	0.029	0.13	0.1	0.12	0.025	0.029
Predicted protein OS=Physcomitrella patens subsp. patens GN=PHYPADRAFT_181992 PE=3 SV=1	A9S7G9_PHYPA	52 kDa		0.029	0.029	0.051	0.029	0.029
Cluster of Superoxide dismutase [Cu-Zn] OS=Physcomitrella patens subsp. patens GN=PHYPADRAFT_63006 PE=3 SV=1 (A9SX31_PHYPA)	A9SX31_PHYPA [2]	17 kDa	0.076			0.19	0.19	0.19
Superoxide dismutase [Cu-Zn] OS=Physcomitrella patens subsp. patens GN=PHYPADRAFT_63006 PE=3 SV=1	A9SX31_PHYPA	17 kDa	0.076			0.19	0.19	0.19
Superoxide dismutase [Cu-Zn] OS=Physcomitrella patens subsp. patens GN=PHYPADRAFT_85183 PE=3 SV=1	A9SX65_PHYPA	17 kDa	0.076			0.076	0.076	0.19
Predicted protein OS=Physcomitrella patens subsp. patens GN=PHYPADRAFT_200781 PE=3 SV=1	A9U378_PHYPA	17 kDa		0.086	0.086	0.18	0.18	0.18		0.086	0.086
Predicted protein OS=Physcomitrella patens subsp. patens GN=PHYPADRAFT_118241 PE=3 SV=1	A9RR37_PHYPA (+3)	102 kDa	0	0.014	0.024	0.039	0.075	0.014	0.014	0
Cluster of Predicted protein OS=Physcomitrella patens subsp. patens GN=PHYPADRAFT_134633 PE=3 SV=1 (A9SSR9_PHYPA)	A9SSR9_PHYPA	63 kDa	0.029	0	0.018	0.091	0.037	0.018		0.018	0.032
Predicted protein OS=Physcomitrella patens subsp. patens GN=PHYPADRAFT_134633 PE=3 SV=1	A9SSR9_PHYPA	63 kDa	0.029	0	0.018	0.091	0.037	0.018		0.018	0.032
Predicted protein OS=Physcomitrella patens subsp. patens GN=PHYPADRAFT_191937 PE=3 SV=1	A9T5W1_PHYPA	62 kDa				0.029	0	0
Cluster of Lipoxygenase OS=Physcomitrella patens subsp. patens GN=PpLOX11 PE=3 SV=1 (A9T660_PHYPA)	A9T660_PHYPA [2]	102 kDa		0	0.028	0.042	0.056	0.054		0.028
Lipoxygenase OS=Physcomitrella patens subsp. patens GN=PpLOX11 PE=3 SV=1	A9T660_PHYPA	102 kDa		0	0.028	0.042	0.056	0.054		0.028
Lipoxygenase OS=Physcomitrella patens subsp. patens PE=2 SV=1	A4ZFZ1_PHYPA	106 kDa			0.027	0.04	0.053	0.051		0.027
Cluster of Predicted protein OS=Physcomitrella patens subsp. patens GN=PHYPADRAFT_179979 PE=4 SV=1 (A9S087_PHYPA)	A9S087_PHYPA [2]	53 kDa	0.027	0.027	0.027	0.08	0.027	0.11		0.027
Predicted protein OS=Physcomitrella patens subsp. patens GN=PHYPADRAFT_179979 PE=4 SV=1	A9S087_PHYPA	53 kDa	0.027	0.027	0.027	0.08	0.027	0.093		0.027
Predicted protein OS=Physcomitrella patens subsp. patens GN=PHYPADRAFT_171263 PE=4 SV=1	A9TPV2_PHYPA	57 kDa	0.025	0.025	0.025	0.079	0.025	0.11		0.025
Peptidyl-prolyl cis-trans isomerase OS=Physcomitrella patens subsp. patens GN=PHYPADRAFT_170556 PE=3 SV=1	A9TK88_PHYPA	19 kDa				0.13	0.082	0.25		0.082
Cluster of Predicted protein OS=Physcomitrella patens subsp. patens GN=PHYPADRAFT_209586 PE=3 SV=1 (A9S819_PHYPA)	A9S819_PHYPA [2]	21 kDa		0.13	0.055	0.19	0.13	0.13	0.13	0.13	0
Predicted protein OS=Physcomitrella patens subsp. patens GN=PHYPADRAFT_209586 PE=3 SV=1	A9S819_PHYPA	21 kDa		0.13	0.055	0.13	0.13	0.13	0.13	0.13	0
Predicted protein OS=Physcomitrella patens subsp. patens GN=PHYPADRAFT_105288 PE=3 SV=1	A9RW94_PHYPA	22 kDa		0.13	0.055	0.19	0.13	0.13	0.13	0.13	0
Cluster of Predicted protein OS=Physcomitrella patens subsp. patens GN=PHYPADRAFT_176699 PE=3 SV=1 (A9RNQ2_PHYPA)	A9RNQ2_PHYPA [2]	44 kDa	0.065	0.04	0.065	0.17	0.16	0.11		0.04
Predicted protein OS=Physcomitrella patens subsp. patens GN=PHYPADRAFT_176699 PE=3 SV=1	A9RNQ2_PHYPA	44 kDa	0.065	0.04	0.065	0.11	0.16	0.11		0.04
Predicted protein OS=Physcomitrella patens subsp. patens GN=PHYPADRAFT_199392 PE=3 SV=1	A9TY57_PHYPA	44 kDa	0.065	0.04	0.065	0.17	0.065	0.065		0.04
Uncharacterized protein OS=Physcomitrella patens subsp. patens GN=PHYPADRAFT_205920 PE=4 SV=1	A9RVC0_PHYPA	30 kDa	0.089		0.089	0.24	0.18	0.18
Predicted protein OS=Physcomitrella patens subsp. patens GN=PHYPADRAFT_215892 PE=4 SV=1	A9SUK7_PHYPA	59 kDa			0	0.1	0.046	0.11		0.023
Predicted protein OS=Physcomitrella patens subsp. patens GN=PHYPADRAFT_200376 PE=4 SV=1	A9U1T8_PHYPA	57 kDa		0.036	0.082	0.061	0.082	0.097		0
Cluster of Hexokinase protein HXK6 OS=Physcomitrella patens subsp. patens GN=hxk6 PE=3 SV=1 (A9S9F8_PHYPA)	A9S9F8_PHYPA [3]	57 kDa				0.071	0.042	0.029			0
Hexokinase protein HXK6 OS=Physcomitrella patens subsp. patens GN=hxk6 PE=3 SV=1	A9S9F8_PHYPA (+2)	57 kDa				0.071	0.042	0.029
Hexokinase protein HXK5 OS=Physcomitrella patens subsp. patens GN=hxk5 PE=3 SV=1	A9SJG4_PHYPA	57 kDa				0.029	0	0.029			0
Predicted protein OS=Physcomitrella patens subsp. patens GN=PHYPADRAFT_105954 PE=4 SV=1	A9S841_PHYPA	44 kDa	0.051	0.029	0.032	0.15	0.061	0.061
EF1Bgamma class glutathione S-transferase OS=Physcomitrella patens subsp. patens GN=EF1Bgamma1 PE=2 SV=1	A9SXF9_PHYPA	48 kDa		0.028	0.072	0.15	0.1	0.15	0.028	0.1
Predicted protein OS=Physcomitrella patens subsp. patens GN=PHYPADRAFT_166897 PE=3 SV=1	A9RUL6_PHYPA (+1)	26 kDa		0.056		0.13	0.19	0.24		0.13
Predicted protein OS=Physcomitrella patens subsp. patens GN=PHYPADRAFT_122014 PE=3 SV=1	A9RZW6_PHYPA	61 kDa	0	0.021	0.052	0.1	0.047	0.1
Pectinesterase (Fragment) OS=Physcomitrella patens subsp. patens GN=PHYPADRAFT_4364 PE=3 SV=1	A9TEQ0_PHYPA	32 kDa	0.045	0.045	0.045	0.079	0.13	0.13	0	0.045
ATP synthase epsilon chain, chloroplastic OS=Physcomitrella patens subsp. patens GN=atpE PE=3 SV=1	Q6YXR2_PHYPA	15 kDa	0	0.12	0.12	0	0.35	0.35			0
Predicted protein OS=Physcomitrella patens subsp. patens GN=PHYPADRAFT_221767 PE=3 SV=1	A9TF97_PHYPA	33 kDa		0	0.059	0.16	0.059	0.1		0.041
Cluster of Predicted protein OS=Physcomitrella patens subsp. patens GN=PHYPADRAFT_160605 PE=4 SV=1 (A9RRW8_PHYPA)	A9RRW8_PHYPA [2]	46 kDa		0.037		0.074	0.037	0.099		0.037	0
Predicted protein OS=Physcomitrella patens subsp. patens GN=PHYPADRAFT_160605 PE=4 SV=1	A9RRW8_PHYPA	46 kDa		0.03		0.06	0.03	0.081		0.03	0
Predicted protein OS=Physcomitrella patens subsp. patens GN=PHYPADRAFT_142308 PE=4 SV=1	A9T9I6_PHYPA	38 kDa		0.037		0.074	0.037	0.099		0.037
Predicted protein OS=Physcomitrella patens subsp. patens GN=PHYPADRAFT_199163 PE=3 SV=1	A9TX48_PHYPA	54 kDa		0.022	0.034	0.093	0.061	0.061	0	0.028
Predicted protein OS=Physcomitrella patens subsp. patens GN=PHYPADRAFT_128315 PE=3 SV=1	A9SDW7_PHYPA (+2)	34 kDa	0.1	0.1	0.1	0.1	0.1	0.1	0.1	0.1
Glyceraldehyde-3-phosphate dehydrogenase OS=Physcomitrella patens subsp. patens GN=PHYPADRAFT_109421 PE=3 SV=1	A9RDK9_PHYPA	37 kDa		0		0.067	0.14	0.073		0.041
Predicted protein OS=Physcomitrella patens subsp. patens GN=PHYPADRAFT_55477 PE=4 SV=1	A9RJE6_PHYPA (+1)	24 kDa	0.14	0.068	0.068	0.068	0.068	0.068	0.068	0.068	0
Cluster of 40S ribosomal protein S8 OS=Physcomitrella patens subsp. patens GN=PHYPADRAFT_194737 PE=3 SV=1 (A9TG34_PHYPA)	A9TG34_PHYPA	24 kDa	0.056	0.056	0.056	0.14	0.19	0.19		0.069
40S ribosomal protein S8 OS=Physcomitrella patens subsp. patens GN=PHYPADRAFT_194737 PE=3 SV=1	A9TG34_PHYPA	24 kDa	0.056	0.056	0.056	0.14	0.19	0.19		0.069
40S ribosomal protein S8 OS=Physcomitrella patens subsp. patens GN=PHYPADRAFT_194964 PE=3 SV=1	A9TGU7_PHYPA	24 kDa
Predicted protein OS=Physcomitrella patens subsp. patens GN=PHYPADRAFT_211050 PE=3 SV=1	A9SDA7_PHYPA (+1)	30 kDa		0.039	0	0.27	0.12	0.27	0	0
Predicted protein OS=Physcomitrella patens subsp. patens GN=PHYPADRAFT_145803 PE=3 SV=1	A9THV8_PHYPA	33 kDa		0.038		0.11	0.11	0.11		0
Predicted protein OS=Physcomitrella patens subsp. patens GN=PHYPADRAFT_233731 PE=4 SV=1	A9SNV6_PHYPA	27 kDa	0.11	0.11	0.11	0.28	0.28	0.28	0.11	0.23	0.037
Predicted protein OS=Physcomitrella patens subsp. patens GN=PHYPADRAFT_62987 PE=4 SV=1	A9SVT2_PHYPA	38 kDa			0	0.079	0.079	0.079	0	0.04
Cluster of Fructose-bisphosphate aldolase OS=Physcomitrella patens subsp. patens GN=PHYPADRAFT_233547 PE=3 SV=1 (A9SKS8_PHYPA)	A9SKS8_PHYPA [2]	38 kDa	0.067	0.039	0	0.096	0.13	0.096
Fructose-bisphosphate aldolase OS=Physcomitrella patens subsp. patens GN=PHYPADRAFT_233547 PE=3 SV=1	A9SKS8_PHYPA	38 kDa	0.067	0.039	0	0.096	0.056	0.096
Fructose-bisphosphate aldolase OS=Physcomitrella patens subsp. patens GN=PHYPADRAFT_166170 PE=3 SV=1	A9SQI1_PHYPA	38 kDa	0.067	0.039	0	0.039	0.13	0.096
Cluster of Predicted protein OS=Physcomitrella patens subsp. patens GN=PHYPADRAFT_143643 PE=4 SV=1 (A9TCU9_PHYPA)	A9TCU9_PHYPA [2]	15 kDa	0.18	0		0.26	0.26	0.079	0	0.079	0
Predicted protein OS=Physcomitrella patens subsp. patens GN=PHYPADRAFT_143643 PE=4 SV=1	A9TCU9_PHYPA	15 kDa	0.18	0		0.26	0.26	0.079	0	0.079	0
PsaH photosystem I reaction center subunit OS=Physcomitrella patens subsp. patens GN=PHYPADRAFT_165481 PE=4 SV=1	A9SL09_PHYPA	15 kDa	0.18	0		0.26	0.26	0.079	0	0.079
Cluster of Glutamate decarboxylase OS=Physcomitrella patens subsp. patens GN=PHYPADRAFT_105373 PE=3 SV=1 (A9RXP9_PHYPA)	A9RXP9_PHYPA	60 kDa				0.047	0.047	0.021		0.021
Glutamate decarboxylase OS=Physcomitrella patens subsp. patens GN=PHYPADRAFT_105373 PE=3 SV=1	A9RXP9_PHYPA	60 kDa				0.047	0.047	0.021		0.021
Glutamate decarboxylase OS=Physcomitrella patens subsp. patens GN=PHYPADRAFT_127975 PE=3 SV=1	A9SDK9_PHYPA	58 kDa				0
Predicted protein OS=Physcomitrella patens subsp. patens GN=PHYPADRAFT_207358 PE=3 SV=1	A9S013_PHYPA (+1)	33 kDa	0	0	0	0.078	0.031	0.12		0
Cluster of Predicted protein (Fragment) OS=Physcomitrella patens subsp. patens GN=PHYPADRAFT_47696 PE=4 SV=1 (A9SUQ3_PHYPA)	A9SUQ3_PHYPA [2]	20 kDa	0.17	0	0.096	0.059	0.059	0.059	0.059
Predicted protein (Fragment) OS=Physcomitrella patens subsp. patens GN=PHYPADRAFT_47696 PE=4 SV=1	A9SUQ3_PHYPA	20 kDa	0.17	0	0.096	0.059	0.059	0.059	0.059
Predicted protein OS=Physcomitrella patens subsp. patens GN=PHYPADRAFT_151795 PE=4 SV=1	A9TWD4_PHYPA	23 kDa	0.15	0	0.085	0.052	0.052	0.052	0.052
Plastocyanin, chloroplastic OS=Physcomitrella patens subsp. patens GN=PETE PE=2 SV=2	PLAS_PHYPA	17 kDa			0	0.32	0.11	0.24
Predicted protein OS=Physcomitrella patens subsp. patens GN=PHYPADRAFT_170769 PE=4 SV=1	A9TLM2_PHYPA	67 kDa		0.026		0.098	0.026	0.048			0
Predicted protein OS=Physcomitrella patens subsp. patens GN=PHYPADRAFT_108003 PE=4 SV=1	A9TEP5_PHYPA	53 kDa	0.023	0	0	0.042	0.056	0.042		0.038
Predicted protein OS=Physcomitrella patens subsp. patens GN=PHYPADRAFT_163620 PE=4 SV=1	A9S9J7_PHYPA	27 kDa				0.26	0.084	0.17
Predicted protein OS=Physcomitrella patens subsp. patens GN=PHYPADRAFT_106946 PE=3 SV=1	A9RHY5_PHYPA	22 kDa	0.14	0.077	0.077	0.077	0.077	0.077	0.077	0.077
Cluster of Malate dehydrogenase OS=Physcomitrella patens subsp. patens GN=PHYPADRAFT_129976 PE=3 SV=1 (A9SHF4_PHYPA)	A9SHF4_PHYPA [2]	36 kDa	0.091	0.091	0.035	0.091	0.21	0.091	0.035	0.091
Malate dehydrogenase OS=Physcomitrella patens subsp. patens GN=PHYPADRAFT_129976 PE=3 SV=1	A9SHF4_PHYPA	36 kDa	0.091	0.091	0.035	0.091	0.21	0.091	0.035	0.091
Malate dehydrogenase OS=Physcomitrella patens subsp. patens GN=PHYPADRAFT_118897 PE=3 SV=1	A9RSL3_PHYPA	36 kDa	0.091	0.091	0.035	0.091	0.16	0.091		0.091
Predicted protein OS=Physcomitrella patens subsp. patens GN=PHYPADRAFT_178542 PE=4 SV=1	A9RW02_PHYPA	22 kDa				0.14	0.081	0.2
Peptidyl-prolyl cis-trans isomerase (Fragment) OS=Physcomitrella patens subsp. patens GN=PHYPADRAFT_142762 PE=3 SV=1	A9TAX1_PHYPA	18 kDa	0	0.15	0.071	0.15	0.071	0.15		0.071
Cluster of 40S ribosomal protein S12 OS=Physcomitrella patens subsp. patens GN=PHYPADRAFT_142612 PE=3 SV=1 (A9TAH6_PHYPA)	A9TAH6_PHYPA [2]	15 kDa			0.15	0.17	0.25	0.098		0.094
40S ribosomal protein S12 OS=Physcomitrella patens subsp. patens GN=PHYPADRAFT_142612 PE=3 SV=1	A9TAH6_PHYPA	15 kDa			0.14	0.16	0.24	0.094		0.094
40S ribosomal protein S12 (Fragment) OS=Physcomitrella patens subsp. patens GN=PHYPADRAFT_49325 PE=3 SV=1	A9RT00_PHYPA	14 kDa			0.15	0.17	0.25	0.098		0
Predicted protein OS=Physcomitrella patens subsp. patens GN=PHYPADRAFT_161945 PE=4 SV=1	A9RZ45_PHYPA	28 kDa	0.046	0.046		0.17	0.046	0.12		0
Uncharacterized protein (Fragment) OS=Physcomitrella patens subsp. patens GN=PHYPADRAFT_38592 PE=4 SV=1	A9RBY5_PHYPA	9 kDa	0		0	0.16	0.15	0.16
Serine hydroxymethyltransferase OS=Physcomitrella patens subsp. patens GN=PHYPADRAFT_197330 PE=3 SV=1	A9TQS1_PHYPA	53 kDa			0.033	0.082	0.063	0.033		0.033	0
Predicted protein OS=Physcomitrella patens subsp. patens GN=PHYPADRAFT_141802 PE=3 SV=1	A9T8E8_PHYPA (+1)	69 kDa				0.053	0.036	0.036
Cluster of Predicted protein OS=Physcomitrella patens subsp. patens GN=PHYPADRAFT_131174 PE=3 SV=1 (A9SKA3_PHYPA)	A9SKA3_PHYPA [2]	59 kDa		0.027	0	0.073	0.027	0.042
Predicted protein OS=Physcomitrella patens subsp. patens GN=PHYPADRAFT_131174 PE=3 SV=1	A9SKA3_PHYPA	59 kDa		0.025	0	0.067	0.025	0.042
Predicted protein OS=Physcomitrella patens subsp. patens GN=PHYPADRAFT_66684 PE=3 SV=1	A9RIS6_PHYPA	55 kDa		0.027		0.073	0.027	0.025
Predicted protein OS=Physcomitrella patens subsp. patens GN=Ure2p1 PE=2 SV=1	A9TVV6_PHYPA	25 kDa	0.14			0.074	0.074	0.21
Predicted protein OS=Physcomitrella patens subsp. patens GN=PHYPADRAFT_153994 PE=4 SV=1	A9U0T9_PHYPA	37 kDa	0.046	0.046		0.12	0.043	0.043	0.046	0
Phospholipase D OS=Physcomitrella patens subsp. patens GN=PHYPADRAFT_163602 PE=3 SV=1	A9S9E2_PHYPA	91 kDa			0.019	0.058	0.042	0.042
Photosystem II CP43 reaction center protein OS=Physcomitrella patens subsp. patens GN=psbC PE=3 SV=1	PSBC_PHYPA	52 kDa		0.034		0.051	0.034	0.034	0.034	0.034
Predicted protein OS=Physcomitrella patens subsp. patens GN=PHYPADRAFT_116924 PE=4 SV=1	A9RMZ3_PHYPA	54 kDa			0.042	0.03	0.03	0.1
Predicted protein OS=Physcomitrella patens subsp. patens GN=PHYPADRAFT_137470 PE=3 SV=1	A9SYE0_PHYPA	24 kDa	0	0		0.25	0.19	0.14		0.066
Predicted protein OS=Physcomitrella patens subsp. patens GN=PHYPADRAFT_162911 PE=4 SV=1	A9S567_PHYPA	67 kDa	0.018	0.035		0	0	0.048		0
Predicted protein OS=Physcomitrella patens subsp. patens GN=PHYPADRAFT_227340 PE=3 SV=1	A9U0Z9_PHYPA	12 kDa		0.087	0.087	0.5	0.23	0.23	0.087
Predicted protein OS=Physcomitrella patens subsp. patens GN=PHYPADRAFT_54997 PE=3 SV=1	A9RD43_PHYPA (+3)	20 kDa			0.082	0.082	0.082	0.16		0.082
Cluster of Predicted protein OS=Physcomitrella patens subsp. patens GN=PHYPADRAFT_140925 PE=3 SV=1 (A9T683_PHYPA)	A9T683_PHYPA	25 kDa	0.093	0.056	0	0.16		0.16
Predicted protein OS=Physcomitrella patens subsp. patens GN=PHYPADRAFT_140925 PE=3 SV=1	A9T683_PHYPA	25 kDa	0.093	0.056	0	0.16		0.16
Predicted protein (Fragment) OS=Physcomitrella patens subsp. patens GN=PHYPADRAFT_136845 PE=4 SV=1	A9SXF8_PHYPA	23 kDa
Predicted protein (Fragment) OS=Physcomitrella patens subsp. patens GN=PHYPADRAFT_2979 PE=3 SV=1	A9TWS3_PHYPA	45 kDa	0.066			0.093	0.13	0.13
Photosystem II D2 protein OS=Physcomitrella patens subsp. patens GN=psbD PE=3 SV=1	PSBD_PHYPA	39 kDa	0.028	0.028	0.065	0.065	0.037	0.037	0.028	0.065
Nucleoside diphosphate kinase OS=Physcomitrella patens subsp. patens GN=NDPK3a PE=3 SV=1	A9RL02_PHYPA (+1)	17 kDa		0.11		0.11	0.11	0.17	0.21
Cluster of Predicted protein OS=Physcomitrella patens subsp. patens GN=PHYPADRAFT_220915 PE=3 SV=1 (A9TC15_PHYPA)	A9TC15_PHYPA	50 kDa			0.037	0.062	0.037	0.037		0.037
Predicted protein OS=Physcomitrella patens subsp. patens GN=PHYPADRAFT_220915 PE=3 SV=1	A9TC15_PHYPA	50 kDa			0.036	0.062	0.036	0.036		0.036
3-oxoacyl-[acyl-carrier-protein] synthase OS=Physcomitrella patens subsp. patens GN=PHYPADRAFT_125854 PE=3 SV=1	A9S8R9_PHYPA	49 kDa			0.037	0.037	0.037	0.037		0.037
Cluster of 60S ribosomal protein L13 OS=Physcomitrella patens subsp. patens GN=PHYPADRAFT_204501 PE=3 SV=1 (A9RPU7_PHYPA)	A9RPU7_PHYPA	24 kDa		0.082	0	0.14			0	0.053
60S ribosomal protein L13 OS=Physcomitrella patens subsp. patens GN=PHYPADRAFT_204501 PE=3 SV=1	A9RPU7_PHYPA	24 kDa		0.082	0	0.14			0	0.053
60S ribosomal protein L13 OS=Physcomitrella patens subsp. patens GN=PHYPADRAFT_181260 PE=3 SV=1	A9S4N9_PHYPA	24 kDa				0.053				0.053
Cluster of Predicted protein OS=Physcomitrella patens subsp. patens GN=PHYPADRAFT_160075 PE=4 SV=1 (A9RN38_PHYPA)	A9RN38_PHYPA [2]	44 kDa				0.11	0.047	0.11
Predicted protein OS=Physcomitrella patens subsp. patens GN=PHYPADRAFT_160075 PE=4 SV=1	A9RN38_PHYPA	44 kDa				0.11	0.047	0.11
Predicted protein OS=Physcomitrella patens subsp. patens GN=PHYPADRAFT_109466 PE=4 SV=1	A9RI50_PHYPA	44 kDa				0.11	0.047	0.11
Predicted protein OS=Physcomitrella patens subsp. patens GN=PHYPADRAFT_145519 PE=4 SV=1	A9TGX1_PHYPA	57 kDa	0		0.023	0.066	0.023	0.023		0.023
Cluster of Predicted protein OS=Physcomitrella patens subsp. patens GN=PHYPADRAFT_207612 PE=4 SV=1 (A9S0X9_PHYPA)	A9S0X9_PHYPA	24 kDa				0.05	0	0.05
Predicted protein OS=Physcomitrella patens subsp. patens GN=PHYPADRAFT_207612 PE=4 SV=1	A9S0X9_PHYPA	24 kDa				0.05	0	0
Predicted protein OS=Physcomitrella patens subsp. patens GN=PHYPADRAFT_161426 PE=4 SV=1	A9RWK3_PHYPA	24 kDa				0.05		0.05
Fructose-bisphosphate aldolase OS=Physcomitrella patens subsp. patens GN=PHYPADRAFT_140886 PE=3 SV=1	A9T663_PHYPA	42 kDa	0	0.023		0.16		0.068	0.023
Predicted protein OS=Physcomitrella patens subsp. patens GN=PHYPADRAFT_138907 PE=4 SV=1	A9T1X0_PHYPA	19 kDa	0.082	0.082		0.082	0.082	0.14	0.082	0.082
Photosystem II 22kDa chloroplast protein OS=Physcomitrella patens subsp. patens GN=PSBS PE=4 SV=1	A9TJ15_PHYPA	29 kDa		0	0.057	0.13	0.057	0.057
Predicted protein (Fragment) OS=Physcomitrella patens subsp. patens GN=PHYPADRAFT_18691 PE=3 SV=1	A9SAF3_PHYPA	14 kDa				0.44	0	0.44
Acyl carrier protein OS=Physcomitrella patens subsp. patens GN=PHYPADRAFT_211342 PE=3 SV=1	A9SE34_PHYPA	10 kDa			0	0.53	0.19	0.34
Ribosomal protein L15 OS=Physcomitrella patens subsp. patens GN=PHYPADRAFT_179263 PE=3 SV=1	A9RG89_PHYPA (+1)	24 kDa				0.18	0	0
Predicted protein OS=Physcomitrella patens subsp. patens GN=PHYPADRAFT_126550 PE=4 SV=1	A9SAK9_PHYPA	24 kDa			0.077	0.15		0.15		0.072
Predicted protein OS=Physcomitrella patens subsp. patens GN=PHYPADRAFT_106587 PE=3 SV=1	A9SJK8_PHYPA (+2)	54 kDa				0.06	0.031	0.06		0.031
Predicted protein OS=Physcomitrella patens subsp. patens GN=PHYPADRAFT_233882 PE=4 SV=1	A9SRQ6_PHYPA	23 kDa				0.11	0	0.2	0.11
Predicted protein (Fragment) OS=Physcomitrella patens subsp. patens GN=PHYPADRAFT_19585 PE=4 SV=1	A9SRF6_PHYPA	13 kDa	0	0.096	0	0.096	0.21	0.21
Predicted protein (Fragment) OS=Physcomitrella patens subsp. patens GN=PHYPADRAFT_132902 PE=4 SV=1	A9SNY4_PHYPA	25 kDa		0		0.087	0.14	0.05			0
Monodehydroascorbate reductase III OS=Physcomitrella patens subsp. patens GN=Mdhar3 PE=4 SV=1	Q2I826_PHYPA	47 kDa				0.035	0.069	0.035
Cluster of Predicted protein OS=Physcomitrella patens subsp. patens GN=PHYPADRAFT_156397 PE=4 SV=1 (A9U4U1_PHYPA)	A9U4U1_PHYPA [2]	22 kDa			0.085	0.16	0.23	0.23		0.085	0
Predicted protein OS=Physcomitrella patens subsp. patens GN=PHYPADRAFT_156397 PE=4 SV=1	A9U4U1_PHYPA	22 kDa			0.085	0.16	0.23	0.23		0.085	0
Predicted protein OS=Physcomitrella patens subsp. patens GN=PHYPADRAFT_135679 PE=4 SV=1	A9SV00_PHYPA	22 kDa			0.084	0.16	0.23	0.23		0.084
Cluster of Predicted protein OS=Physcomitrella patens subsp. patens GN=PHYPADRAFT_179458 PE=4 SV=1 (A9RYG5_PHYPA)	A9RYG5_PHYPA [2]	66 kDa		0.025	0	0.054		0.025			0
Predicted protein OS=Physcomitrella patens subsp. patens GN=PHYPADRAFT_179458 PE=4 SV=1	A9RYG5_PHYPA	66 kDa		0.025	0	0.054		0.025
Predicted protein OS=Physcomitrella patens subsp. patens GN=PHYPADRAFT_208338 PE=4 SV=1	A9S3S9_PHYPA	66 kDa		0.025		0.054		0.025			0
Plastocyanin, chloroplast, isoform 2 OS=Physcomitrella patens subsp. patens GN=PHYPADRAFT_62212 PE=4 SV=1	A9RDX6_PHYPA	17 kDa				0.22	0.24	0.24
Uncharacterized protein (Fragment) OS=Physcomitrella patens subsp. patens GN=PHYPADRAFT_119729 PE=4 SV=1	A9RUW2_PHYPA	18 kDa		0.089	0.095	0.17	0.095	0	0
Uncharacterized protein OS=Physcomitrella patens subsp. patens GN=PHYPADRAFT_232987 PE=4 SV=1	A9SN74_PHYPA (+2)	22 kDa	0	0.059	0.059	0	0.059	0.12
Superoxide dismutase OS=Physcomitrella patens subsp. patens GN=PHYPADRAFT_141133 PE=3 SV=1	A9T6N6_PHYPA	22 kDa				0.15		0.054
Predicted protein (Fragment) OS=Physcomitrella patens subsp. patens GN=PHYPADRAFT_9234 PE=4 SV=1	A9TMW1_PHYPA	9 kDa				0.21		0.35
Cluster of Predicted protein OS=Physcomitrella patens subsp. patens GN=PHYPADRAFT_202293 PE=3 SV=1 (A9RGW5_PHYPA)	A9RGW5_PHYPA [2]	69 kDa			0	0.019		0.035			0
Predicted protein OS=Physcomitrella patens subsp. patens GN=PHYPADRAFT_202293 PE=3 SV=1	A9RGW5_PHYPA	69 kDa			0	0.019		0.035
Predicted protein OS=Physcomitrella patens subsp. patens GN=PHYPADRAFT_114420 PE=3 SV=1	A9RHN4_PHYPA	69 kDa			0	0.019		0.035			0
Predicted protein (Fragment) OS=Physcomitrella patens subsp. patens GN=PHYPADRAFT_36025 PE=3 SV=1	A9RHZ0_PHYPA	20 kDa	0	0		0.17	0.25	0.11
Predicted protein OS=Physcomitrella patens subsp. patens GN=PHYPADRAFT_192417 PE=4 SV=1	A9T7R2_PHYPA	46 kDa	0.024	0.024	0	0.085		0.085	0
Triosephosphate isomerase OS=Physcomitrella patens subsp. patens GN=PHYPADRAFT_201345 PE=3 SV=1	A9RB04_PHYPA	27 kDa			0.074	0.047	0.074	0.12
Cluster of GDSL-like lipase OS=Physcomitrella patens subsp. patens GN=gdslll PE=2 SV=1 (Q4A3V3_PHYPA)	Q4A3V3_PHYPA [2]	46 kDa	0.094			0.14		0.024
GDSL-like lipase OS=Physcomitrella patens subsp. patens GN=gdslll PE=2 SV=1	Q4A3V3_PHYPA	46 kDa	0.087			0.12		0.024
Predicted protein (Fragment) OS=Physcomitrella patens subsp. patens GN=PHYPADRAFT_116683 PE=4 SV=1	A9RMU5_PHYPA	31 kDa	0.094			0.14
Uncharacterized protein OS=Physcomitrella patens subsp. patens GN=ALDH2B PE=3 SV=1	A9U465_PHYPA	57 kDa		0.026		0	0.053	0.026		0
EF1Bgamma class glutathione S-transferase OS=Physcomitrella patens subsp. patens GN=EF1Bgamma4 PE=2 SV=1	A9T682_PHYPA	48 kDa			0.04	0.068	0.079	0.068		0.04
Cluster of Predicted protein OS=Physcomitrella patens subsp. patens GN=PHYPADRAFT_174121 PE=3 SV=1 (A9RE43_PHYPA)	A9RE43_PHYPA [2]	64 kDa		0.031		0.021	0.079	0.069
Predicted protein OS=Physcomitrella patens subsp. patens GN=PHYPADRAFT_174121 PE=3 SV=1	A9RE43_PHYPA	64 kDa		0.031		0.021	0.079	0.048
Predicted protein OS=Physcomitrella patens subsp. patens GN=PHYPADRAFT_191802 PE=3 SV=1	A9T5H0_PHYPA	64 kDa				0.021	0.048	0.069
Cluster of Predicted protein OS=Physcomitrella patens subsp. patens GN=PHYPADRAFT_215726 PE=3 SV=1 (A9SU16_PHYPA)	A9SU16_PHYPA [2]	79 kDa		0		0.037	0	0.042			0
Predicted protein OS=Physcomitrella patens subsp. patens GN=PHYPADRAFT_215726 PE=3 SV=1	A9SU16_PHYPA (+1)	79 kDa		0		0.037	0	0.042
Predicted protein OS=Physcomitrella patens subsp. patens GN=PHYPADRAFT_65832 PE=3 SV=1	A9RGJ8_PHYPA	87 kDa				0.016		0.016			0
Predicted protein OS=Physcomitrella patens subsp. patens GN=PHYPADRAFT_160332 PE=3 SV=1	A9RPY2_PHYPA	11 kDa		0.088	0.24	0.51	0.24	0.24	0.088
Predicted protein (Fragment) OS=Physcomitrella patens subsp. patens GN=PHYPADRAFT_70324 PE=4 SV=1	A9RTF7_PHYPA (+1)	25 kDa	0.057		0.053			0.11
Predicted protein OS=Physcomitrella patens subsp. patens GN=PHYPADRAFT_235143 PE=3 SV=1	A9SXV6_PHYPA	11 kDa			0.33	0.47	0.15	0.15
60S ribosomal protein L18 OS=Physcomitrella patens subsp. patens GN=PHYPADRAFT_197718 PE=3 SV=1	A9TSA3_PHYPA	21 kDa	0.07		0.075	0	0.15	0		0.07
Lactoylglutathione lyase OS=Physcomitrella patens subsp. patens GN=PHYPADRAFT_229251 PE=3 SV=1	A9SF88_PHYPA	29 kDa				0.14		0.042
Cluster of Monodehydroascorbate reductase II OS=Physcomitrella patens subsp. patens GN=Mdhar2 PE=4 SV=1 (Q2I827_PHYPA)	Q2I827_PHYPA	47 kDa				0	0.074	0
Monodehydroascorbate reductase II OS=Physcomitrella patens subsp. patens GN=Mdhar2 PE=4 SV=1	Q2I827_PHYPA	47 kDa				0	0.074	0
Monodehydroascorbate reductase I OS=Physcomitrella patens subsp. patens GN=Mdhar1 PE=4 SV=1	Q2I828_PHYPA	47 kDa				0	0.035	0
Predicted protein OS=Physcomitrella patens subsp. patens GN=PHYPADRAFT_114623 PE=4 SV=1	A9RHV4_PHYPA	22 kDa			0.084	0.16	0.16	0.23		0.084
UDP-glucose 6-dehydrogenase OS=Physcomitrella patens subsp. patens GN=PHYPADRAFT_208903 PE=3 SV=1	A9S5J4_PHYPA (+3)	53 kDa				0.056				0
Predicted protein OS=Physcomitrella patens subsp. patens GN=PHYPADRAFT_185217 PE=3 SV=1	A9SI85_PHYPA	56 kDa				0.073	0.044	0.028
Predicted protein OS=Physcomitrella patens subsp. patens GN=PHYPADRAFT_152320 PE=4 SV=1	A9TXK1_PHYPA	16 kDa				0.24	0.16	0.16
Fructose-bisphosphate aldolase OS=Physcomitrella patens subsp. patens GN=PHYPADRAFT_124602 PE=3 SV=1	A9S5N9_PHYPA	38 kDa				0.037		0.11
Predicted protein (Fragment) OS=Physcomitrella patens subsp. patens GN=PHYPADRAFT_114497 PE=4 SV=1	A9RHR4_PHYPA	30 kDa				0.12	0.073	0.073
40S ribosomal protein S3a OS=Physcomitrella patens subsp. patens GN=PHYPADRAFT_204003 PE=3 SV=1	A9RMS0_PHYPA	30 kDa				0.15	0.068	0.068
Predicted protein OS=Physcomitrella patens subsp. patens GN=PHYPADRAFT_120778 PE=3 SV=1	A9RXB3_PHYPA (+1)	31 kDa				0.11		0.057
tr|A9RMV8|A9RMV8_PHYPA-DECOY Predicted protein OS=Physcomitrella patens subsp. patens...	A9RMV8_PHYPA-DECOY	?						0			0
GAPN OS=Physcomitrella patens subsp. patens GN=ALDH11A5 PE=2 SV=1	Q6RCS1_PHYPA	53 kDa			0	0.091
Predicted protein OS=Physcomitrella patens subsp. patens GN=PHYPADRAFT_123963 PE=4 SV=1	A9S4C2_PHYPA	34 kDa				0.12				0.073
Predicted protein OS=Physcomitrella patens subsp. patens GN=PHYPADRAFT_147884 PE=4 SV=1	A9TMU4_PHYPA	16 kDa					0.086	0.16		0.086
Methylenetetrahydrofolate reductase OS=Physcomitrella patens subsp. patens GN=PHYPADRAFT_161370 PE=3 SV=1	A9RW65_PHYPA (+1)	66 kDa				0.049		0.019
Predicted protein OS=Physcomitrella patens subsp. patens GN=PHYPADRAFT_233194 PE=4 SV=1	A9SFH1_PHYPA	29 kDa				0.17
6-phosphogluconate dehydrogenase, decarboxylating OS=Physcomitrella patens subsp. patens GN=PHYPADRAFT_183544 PE=3 SV=1	A9SCV7_PHYPA	55 kDa			0	0.09		0.018
Predicted protein OS=Physcomitrella patens subsp. patens GN=PHYPADRAFT_92060 PE=4 SV=1	A9TFF4_PHYPA-DECOY	?				0					0
Predicted protein (Fragment) OS=Physcomitrella patens subsp. patens GN=PHYPADRAFT_11066 PE=3 SV=1	A9ST56_PHYPA	70 kDa			0	0.017	0.042	0.017		0
Predicted protein OS=Physcomitrella patens subsp. patens GN=PHYPADRAFT_126774 PE=4 SV=1	A9SB12_PHYPA	50 kDa				0.067
Predicted protein OS=Physcomitrella patens subsp. patens GN=PHYPADRAFT_105813 PE=4 SV=1	A9S5H6_PHYPA	34 kDa		0.038		0.073	0.038	0.038
Predicted protein OS=Physcomitrella patens subsp. patens GN=PHYPADRAFT_192349 PE=4 SV=1	A9T7E0_PHYPA	35 kDa		0.038		0.073	0.038	0.038

## Sheet: percentage total spectra
PERCENTAGE TOTAL SPECTRA
Bio View:319 Proteins in 212 Clusters<BR>With 4 Decoys	Accession Number	Molecular Weight	CONTROL1	CONTROL2	CONTROL3	GLUCOSE1	GLUCOSE2	GLUCOSE3	SORBITOL1	SORBITOL2	SORBITOL3
Ribulose bisphosphate carboxylase large chain OS=Physcomitrella patens subsp. patens GN=rbcL PE=1 SV=2	RBL_PHYPA	53 kDa	0.0024	0.0069	0.018	0.02	0.022	0.032	0.0021	0.0065	0.014
Cluster of Ribulose bisphosphate carboxylase small chain OS=Physcomitrella patens subsp. patens GN=PprbcS1 PE=2 SV=1 (Q75WT7_PHYPA)	Q75WT7_PHYPA [9]	20 kDa	0.0039	0.012	0.016	0.012	0.017	0.019	0.0026	0.0048	0.006
Ribulose bisphosphate carboxylase small chain OS=Physcomitrella patens subsp. patens GN=PprbcS1 PE=2 SV=1	Q75WT7_PHYPA	20 kDa	0.0019	0.0066	0.01	0.0064	0.0093	0.01	0.0011	0.0029	0.0034
Ribulose bisphosphate carboxylase small chain OS=Physcomitrella patens subsp. patens GN=PHYPADRAFT_168764 PE=3 SV=1	A9T9D5_PHYPA	20 kDa	0.00037	0.00052	0.0001	0.0014	0.00086	0.0009	0.00058	0.0001	0
Ribulose bisphosphate carboxylase small chain OS=Physcomitrella patens subsp. patens GN=PHYPADRAFT_225236 PE=3 SV=1	A9TT85_PHYPA	20 kDa	0.0013	0.0043	0.0064	0.0047	0.0061	0.0081	0.00068	0.0017	0.0023
Ribulose bisphosphate carboxylase small chain (Fragment) OS=Physcomitrella patens subsp. patens PE=2 SV=1	Q9SXH1_PHYPA	23 kDa	0.0015	0.0045	0.0067	0.0053	0.0069	0.0088	0.00086	0.0019	0.0027
Ribulose bisphosphate carboxylase small chain OS=Physcomitrella patens subsp. patens GN=PHYPADRAFT_87740 PE=3 SV=1	A9T3W5_PHYPA	20 kDa	0.00037	0.00061	0.0013	0.0029	0.0018	0.003	0.00036	0.00026	6.5e-05
Ribulose bisphosphate carboxylase small chain OS=Physcomitrella patens subsp. patens GN=PHYPADRAFT_233894 PE=3 SV=1	A9SRS0_PHYPA	20 kDa	0.00021	0.00031	0.00026	0.0014	0.0014	0.0014	0.00024	0.00019	0
Ribulose bisphosphate carboxylase small chain OS=Physcomitrella patens subsp. patens GN=PHYPADRAFT_123666 PE=3 SV=1	A9S3R8_PHYPA	20 kDa	0.00012	0.00031	0.00026	0.0014	0.0013	0.0013	0.00022	0.00017	0
Ribulose bisphosphate carboxylase small chain OS=Physcomitrella patens subsp. patens GN=PHYPADRAFT_201973 PE=3 SV=1	A9RG04_PHYPA	20 kDa		0.0003	0.00026	0.0014	0.0013	0.0013	0.00022	0.00017	0
Ribulose bisphosphate carboxylase small chain OS=Physcomitrella patens subsp. patens GN=PHYPADRAFT_61317 PE=3 SV=1	A9TWX2_PHYPA	20 kDa		0.00016
Cluster of Predicted protein OS=Physcomitrella patens subsp. patens GN=PHYPADRAFT_169178 PE=4 SV=1 (A9TBP0_PHYPA)	A9TBP0_PHYPA [3]	48 kDa	0.0023	0.00097	0.0015	0.0044	0.0029	0.0037	0.00086	0.0014	0.00098
Predicted protein OS=Physcomitrella patens subsp. patens GN=PHYPADRAFT_169178 PE=4 SV=1	A9TBP0_PHYPA	48 kDa	0.0021	0.00085	0.0013	0.0039	0.0025	0.0033	0.00072	0.0012	0.00093
Predicted protein OS=Physcomitrella patens subsp. patens GN=PHYPADRAFT_147391 PE=4 SV=1	A9TLG8_PHYPA	45 kDa	0.00045	0.00038	0.00073	0.0027	0.0018	0.0024	0.00046	0.00067	0.00078
Predicted protein OS=Physcomitrella patens subsp. patens GN=PHYPADRAFT_109430 PE=4 SV=1	A9RES5_PHYPA	52 kDa	0.00029	0.0003	0.00031	0.00066	0.00075	0.00064	0.00034	0.00029	3.3e-05
ATP synthase subunit alpha, chloroplastic OS=Physcomitrella patens subsp. patens GN=atpA PE=3 SV=1	ATPA_PHYPA	55 kDa	0.00085	0.0011	0.0022	0.0037	0.0022	0.0033	0.00096	0.0018	0.0018
Cluster of ATP synthase subunit beta, chloroplastic OS=Physcomitrella patens subsp. patens GN=atpB PE=1 SV=2 (ATPB_PHYPA)	ATPB_PHYPA [2]	53 kDa	0.0012	0.0019	0.0009	0.0038	0.0023	0.0026	0.001	0.00071	0.00011
ATP synthase subunit beta, chloroplastic OS=Physcomitrella patens subsp. patens GN=atpB PE=1 SV=2	ATPB_PHYPA	53 kDa	0.001	0.0018	0.00085	0.0036	0.0021	0.0024	0.00094	0.00059	0.00011
ATP synthase subunit beta (Fragment) OS=Physcomitrella patens subsp. patens GN=atpB PE=3 SV=1	Q09R99_PHYPA	45 kDa	0.0011	0.0018	0.0007	0.0035	0.0019	0.0023	0.00098	0.00069	0.00011
Cluster of Predicted protein OS=Physcomitrella patens subsp. patens GN=PHYPADRAFT_200318 PE=4 SV=1 (A9U1K9_PHYPA)	A9U1K9_PHYPA [4]	29 kDa	0.00079	0.0005	0.0012	0.0038	0.0029	0.0033	0.00046	0.00094	0.00018
Predicted protein OS=Physcomitrella patens subsp. patens GN=PHYPADRAFT_200318 PE=4 SV=1	A9U1K9_PHYPA	29 kDa	0.00074	0.00044	0.00096	0.0028	0.0021	0.0025	0.0004	0.00076	0.00015
Predicted protein OS=Physcomitrella patens subsp. patens GN=PHYPADRAFT_225004 PE=4 SV=1	A9TSK0_PHYPA	34 kDa	0.0001	0.0003	0.00077	0.0028	0.002	0.0022	0.00016	0.00067	0.00018
Predicted protein OS=Physcomitrella patens subsp. patens GN=PHYPADRAFT_182810 PE=4 SV=1	A9SA96_PHYPA	34 kDa	0.00014	0.00026	0.00063	0.0024	0.0016	0.0018	0.00012	0.00066	0.00015
Predicted protein OS=Physcomitrella patens subsp. patens GN=PHYPADRAFT_177617 PE=4 SV=1	A9RS28_PHYPA	34 kDa	0.00054	0.00031	0.00044	0.0018	0.0011	0.0012	0.0003	0.00036	0.00011
Cluster of Glyceraldehyde-3-phosphate dehydrogenase OS=Physcomitrella patens subsp. patens GN=PHYPADRAFT_229869 PE=3 SV=1 (A9SK06_PHYPA)	A9SK06_PHYPA [7]	40 kDa	0.0011	0.00092	0.0017	0.0042	0.0023	0.003	0.00048	0.00064	8.2e-05
Glyceraldehyde-3-phosphate dehydrogenase OS=Physcomitrella patens subsp. patens GN=PHYPADRAFT_229869 PE=3 SV=1	A9SK06_PHYPA (+1)	40 kDa	0.00074	0.00068	0.001	0.003	0.0014	0.002	0.00036	0.00039	8.2e-05
Glyceraldehyde-3-phosphate dehydrogenase OS=Physcomitrella patens subsp. patens GN=PHYPADRAFT_202775 PE=3 SV=1	A9RIU5_PHYPA (+1)	43 kDa	0.00068	0.00068	0.0016	0.0031	0.0021	0.0026	0.00048	0.0006	8.2e-05
Glyceraldehyde-3-phosphate dehydrogenase OS=Physcomitrella patens subsp. patens GN=PHYPADRAFT_85464 PE=3 SV=1	A9SXX9_PHYPA (+1)	43 kDa	0.00091	0.00071	0.0011	0.0033	0.0019	0.0023	0.0004	0.00054	8.2e-05
Glyceraldehyde-3-phosphate dehydrogenase OS=Physcomitrella patens subsp. patens GN=PHYPADRAFT_110442 PE=3 SV=1	A9TMD3_PHYPA	43 kDa	0.00091	0.00078	0.0016	0.004	0.0022	0.0028	0.00048	0.00064	8.2e-05
Cluster of Phosphoglycerate kinase OS=Physcomitrella patens subsp. patens GN=PHYPADRAFT_169245 PE=3 SV=1 (A9TC11_PHYPA)	A9TC11_PHYPA [2]	50 kDa	0.00023	0.00026	0.00068	0.0023	0.0016	0.0022	0.00016	0.00064	0.00015
Phosphoglycerate kinase OS=Physcomitrella patens subsp. patens GN=PHYPADRAFT_169245 PE=3 SV=1	A9TC11_PHYPA	50 kDa	0.00023	0.00026	0.00065	0.0023	0.0016	0.0021	0.00016	0.00059	0.00015
Phosphoglycerate kinase OS=Physcomitrella patens subsp. patens GN=PHYPADRAFT_209795 PE=3 SV=1	A9S8R3_PHYPA	50 kDa		8.7e-05	0.00012	0.00037	0.00041	0.00045		0.00023
Cluster of Predicted protein (Fragment) OS=Physcomitrella patens subsp. patens GN=PHYPADRAFT_52279 PE=4 SV=1 (A9RFL7_PHYPA)	A9RFL7_PHYPA [2]	25 kDa	0.00033	0.00038	0.00039	0.0013	0.00082	0.0013	0.00022	0.00037	0.00062
Predicted protein (Fragment) OS=Physcomitrella patens subsp. patens GN=PHYPADRAFT_52279 PE=4 SV=1	A9RFL7_PHYPA	25 kDa	0.00029	0.00035	0.00039	0.0013	0.0008	0.0012	0.00022	0.00037	0.00062
Predicted protein OS=Physcomitrella patens subsp. patens GN=PHYPADRAFT_156993 PE=4 SV=1	A9U5B1_PHYPA	29 kDa	0.00033	0.00031	0.00039	0.0011	0.00059	0.0011	0.0002	0.00037	0.00062
Cluster of Predicted protein OS=Physcomitrella patens subsp. patens GN=PHYPADRAFT_215053 PE=4 SV=1 (A9SRU3_PHYPA)	A9SRU3_PHYPA [2]	40 kDa	0.00041	0.00026	0.00072	0.0021	0.0016	0.0019	0.00018	0.00053	0.0002
Predicted protein OS=Physcomitrella patens subsp. patens GN=PHYPADRAFT_215053 PE=4 SV=1	A9SRU3_PHYPA	40 kDa	0.00039	0.00024	0.00067	0.0019	0.0013	0.0015	0.00014	0.00047	0.0002
Predicted protein OS=Physcomitrella patens subsp. patens GN=PHYPADRAFT_159377 PE=4 SV=1	A9RJ44_PHYPA	40 kDa	6.2e-05	5.2e-05	0.00022	0.00072	0.00047	0.00066	6e-05	0.0003	0.0002
Predicted protein OS=Physcomitrella patens subsp. patens GN=PHYPADRAFT_161667 PE=4 SV=1	A9RXW5_PHYPA	22 kDa	0.00012	0.00024	0.00036	0.00097	0.00071	0.0014	0.0001	0.0002	4.9e-05
Phi class glutathione S-transferase OS=Physcomitrella patens subsp. patens GN=GSTF1 PE=2 SV=1	A9SCV0_PHYPA	25 kDa	0.00021	0.00026	0.00022	0.0018	0.0011	0.0016	0.00022	0.00051	0.00049
Carbonic anhydrase OS=Physcomitrella patens subsp. patens GN=PHYPADRAFT_162454 PE=3 SV=1	A9S2F9_PHYPA	28 kDa	0.00033	0.00052	0.001	0.0014	0.00082	0.0012	0.0004	0.00093	0.0006
Cluster of Predicted protein OS=Physcomitrella patens subsp. patens GN=PHYPADRAFT_122526 PE=3 SV=1 (A9S0R9_PHYPA)	A9S0R9_PHYPA [2]	38 kDa	0.00017	0.00037	0.00034	0.0019	0.00075	0.0013	4e-05	0.00057	0.00018
Predicted protein OS=Physcomitrella patens subsp. patens GN=PHYPADRAFT_122526 PE=3 SV=1	A9S0R9_PHYPA	38 kDa	0.0001	0.00033	0.00027	0.0015	0.00055	0.001	4e-05	0.00054	0.00018
Predicted protein OS=Physcomitrella patens subsp. patens GN=PHYPADRAFT_146278 PE=3 SV=1	A9TIY2_PHYPA	38 kDa	0.00014	0.00026	0.00022	0.0015	0.00051	0.001	4e-05	0.00041	0.00015
Cluster of Adenosylhomocysteinase OS=Physcomitrella patens subsp. patens GN=PHYPADRAFT_176956 PE=3 SV=1 (A9RP25_PHYPA)	A9RP25_PHYPA [3]	54 kDa	0.00025	0.00052	0.00044	0.0017	0.00069	0.0011	0.00024	0.00076	0.00039
Adenosylhomocysteinase OS=Physcomitrella patens subsp. patens GN=PHYPADRAFT_176956 PE=3 SV=1	A9RP25_PHYPA (+1)	54 kDa	0.00025	0.00052	0.00044	0.0016	0.00067	0.0011	0.00024	0.00076	0.00039
Adenosylhomocysteinase OS=Physcomitrella patens subsp. patens GN=PHYPADRAFT_176926 PE=3 SV=1	A9RPH2_PHYPA	54 kDa	0.00025	0.00052	0.00044	0.0016	0.00067	0.001	0.00024	0.00076	0.00039
Cluster of Predicted protein OS=Physcomitrella patens subsp. patens GN=PHYPADRAFT_133111 PE=4 SV=1 (A9SPD7_PHYPA)	A9SPD7_PHYPA [3]	10 kDa	0.00029	0.0015	0.00039	0.0012	0.0002	0.00059	0.00032	0.00079	0.00031
Predicted protein OS=Physcomitrella patens subsp. patens GN=PHYPADRAFT_133111 PE=4 SV=1	A9SPD7_PHYPA	10 kDa	0.00029	0.0015	0.00038	0.0012	0.0002	0.00059	0.00032	0.00079	0.00031
Predicted protein (Fragment) OS=Physcomitrella patens subsp. patens GN=PHYPADRAFT_39045 PE=4 SV=1	A9TU20_PHYPA	9 kDa	0.00029	0.0014	0.00039	0.00087	0.0002	0.00042	0.00032	0.00069	0.00031
Predicted protein (Fragment) OS=Physcomitrella patens subsp. patens GN=PHYPADRAFT_39042 PE=4 SV=1	A9TVA9_PHYPA	8 kDa	0.00029	0.0014	0.00038	0.00087		0.00042		0.00069	0.00031
Cluster of Predicted protein OS=Physcomitrella patens subsp. patens GN=PHYPADRAFT_206341 PE=3 SV=1 (A9RWS2_PHYPA)	A9RWS2_PHYPA [3]	85 kDa	0.00068	0.00047	0.00026	0.0014	0.0014	0.0013	0.00012	0.00031	0
Predicted protein OS=Physcomitrella patens subsp. patens GN=PHYPADRAFT_206341 PE=3 SV=1	A9RWS2_PHYPA	85 kDa	0.00048	0.00033	0.00019	0.00093	0.0009	0.00096	0.00012	0.00024
Predicted protein OS=Physcomitrella patens subsp. patens GN=PHYPADRAFT_227136 PE=3 SV=1	A9U0A5_PHYPA	85 kDa	0.00064	0.00044	0.00024	0.00099	0.001	0.00099	0.00012	0.00029
Predicted protein OS=Physcomitrella patens subsp. patens GN=PHYPADRAFT_205352 PE=3 SV=1	A9RT52_PHYPA	85 kDa	0.00048	0.00026	0.0001	0.00087	0.00078	0.00069	0.0001	0.00017	0
Cluster of Predicted protein OS=Physcomitrella patens subsp. patens GN=PHYPADRAFT_212016 PE=4 SV=1 (A9SG93_PHYPA)	A9SG93_PHYPA [3]	28 kDa	0.00064	0.00024	0.00029	0.00072	0.00055	0.00056	0.00014	0.00024	6.5e-05
Predicted protein OS=Physcomitrella patens subsp. patens GN=PHYPADRAFT_212016 PE=4 SV=1	A9SG93_PHYPA	28 kDa	0.00058	0.00019	0.00014	0.00043	0.00022	0.00033	0.00014	0.00016	6.5e-05
Predicted protein (Fragment) OS=Physcomitrella patens subsp. patens GN=PHYPADRAFT_35924 PE=4 SV=1	A9RIB5_PHYPA	23 kDa	0.00017	0.00014	0.00024	0.00046	0.00047	0.0004	0.0001	0.00021	6.5e-05
Predicted protein OS=Physcomitrella patens subsp. patens GN=PHYPADRAFT_107157 PE=4 SV=1	A9SY12_PHYPA	28 kDa	0.00048	0.00016	1.7e-05	0.00031	8.2e-05	0.00019	4e-05	4.3e-05	6.5e-05
Predicted protein OS=Physcomitrella patens subsp. patens GN=PHYPADRAFT_126875 PE=4 SV=1	A9SB44_PHYPA	21 kDa			0	5.8e-05	8.2e-05	5.2e-05
Cluster of Fructose-bisphosphate aldolase OS=Physcomitrella patens subsp. patens GN=PHYPADRAFT_155603 PE=3 SV=1 (A9U3R4_PHYPA)	A9U3R4_PHYPA [2]	42 kDa	0.00058	0.00045	0.00017	0.0014	0.00096	0.0014	0.0002	0.00043	0
Fructose-bisphosphate aldolase OS=Physcomitrella patens subsp. patens GN=PHYPADRAFT_155603 PE=3 SV=1	A9U3R4_PHYPA	42 kDa	0.00045	0.00038	0.00017	0.0013	0.0009	0.0013	0.0002	0.00041	0
Fructose-bisphosphate aldolase OS=Physcomitrella patens subsp. patens GN=PHYPADRAFT_120582 PE=3 SV=1	A9RX76_PHYPA	42 kDa	0.00019	0.00038	0.00017	0.0013	0.00086	0.0013	0.00018	0.00043	0
Uncharacterized protein OS=Physcomitrella patens subsp. patens GN=PpLOX8a PE=4 SV=1	A9U1H4_PHYPA	103 kDa	0.0001	0.0001	0.00041	0.0013	0.00086	0.0011	4e-05	0.00019	3.3e-05
Cluster of Uncharacterized protein OS=Physcomitrella patens subsp. patens GN=PHYPADRAFT_230273 PE=3 SV=1 (A9SNF1_PHYPA)	A9SNF1_PHYPA [7]	71 kDa	0.00039	0.00023	0.00027	0.0013	0.0009	0.00087	0.00022	0.00016	6.5e-05
Uncharacterized protein OS=Physcomitrella patens subsp. patens GN=PHYPADRAFT_230273 PE=3 SV=1	A9SNF1_PHYPA	71 kDa	0.00039	0.00023	0.00027	0.0011	0.0008	0.00073	0.00022	0.00016	6.5e-05
Predicted protein OS=Physcomitrella patens subsp. patens GN=PHYPADRAFT_226216 PE=3 SV=1	A9TWR9_PHYPA	71 kDa	0.00039	0.00023	0.00024	0.0011	0.00078	0.00069	0.00022	0.00016	6.5e-05
Predicted protein OS=Physcomitrella patens subsp. patens GN=PHYPADRAFT_219762 PE=3 SV=1	A9T7Y9_PHYPA	73 kDa		0.0001	0.00012	0.00027	0.00029	0.00028	8e-05
Predicted protein OS=Physcomitrella patens subsp. patens GN=PHYPADRAFT_158543 PE=3 SV=1	A9RCV9_PHYPA	71 kDa	0.00039	0.00023	0.00026	0.0011	0.00078	0.00071	0.00022	0.00016	6.5e-05
Predicted protein OS=Physcomitrella patens subsp. patens GN=PHYPADRAFT_96217 PE=3 SV=1	A9TRK2_PHYPA	71 kDa		0.00014		0.00054	0.00027	0.00024		7.1e-05	6.5e-05
Predicted protein OS=Physcomitrella patens subsp. patens GN=PHYPADRAFT_58148 PE=3 SV=1	A9SLL3_PHYPA	71 kDa	0.00031	0.00014	0.00014	0.00041	0.00027	0.00024			6.5e-05
Predicted protein OS=Physcomitrella patens subsp. patens GN=PHYPADRAFT_95804 PE=3 SV=1	A9TQG3_PHYPA	73 kDa				0.00025	0.00022	0.00019
Intracellular pathogenesis-related protein-like protein OS=Physcomitrella patens subsp. patens GN=PHYPADRAFT_105033 PE=2 SV=1	Q9AXI3_PHYPA	31 kDa	0.00019	0.00021	0.00014	0.0018	0.00049	0.001	0.00018	0.00031	0.0002
Predicted protein OS=Physcomitrella patens subsp. patens GN=PHYPADRAFT_162315 PE=4 SV=1	A9S1E8_PHYPA	25 kDa	0.00017	0.00014	0.00041	0.0013	0.00069	0.00085	0.00012	0.00034	6.5e-05
Cluster of Predicted protein OS=Physcomitrella patens subsp. patens GN=PHYPADRAFT_109427 PE=4 SV=1 (A9REG3_PHYPA)	A9REG3_PHYPA [3]	22 kDa	0.0006	0.00014	6.8e-05	0.00062	0.00059	0.00049	0.00034	7.1e-05
Predicted protein OS=Physcomitrella patens subsp. patens GN=PHYPADRAFT_109427 PE=4 SV=1	A9REG3_PHYPA	22 kDa	0.00052	0.00014	6.8e-05	0.00058	0.00059	0.00047	0.00034	7.1e-05
Predicted protein (Fragment) OS=Physcomitrella patens subsp. patens GN=PHYPADRAFT_129602 PE=4 SV=1	A9SGR0_PHYPA	17 kDa	0.00021	7e-05	6.8e-05	0.00054	0.00049	0.00042	8e-05	5.7e-05
Uncharacterized protein OS=Physcomitrella patens subsp. patens GN=PHYPADRAFT_110797 PE=4 SV=1	A9RBZ9_PHYPA	18 kDa	0.00012	7e-05	6.8e-05	0.00058	0.00049	0.00043	8e-05	5.7e-05
ATP synthase subunit beta OS=Physcomitrella patens subsp. patens GN=PHYPADRAFT_87133 PE=3 SV=1	A9T278_PHYPA (+2)	52 kDa	0.00029	0.00033	0.00067	0.0015	0.0013	0.0015	0.00022	0.00046	4.9e-05
Predicted protein OS=Physcomitrella patens subsp. patens GN=PHYPADRAFT_108482 PE=3 SV=1	A9TNF2_PHYPA	18 kDa	0.00014	0.00017	0.0002	0.0012	0.00061	0.00094	0.00018	0.00017	0.00013
Cluster of Predicted protein OS=Physcomitrella patens subsp. patens GN=PHYPADRAFT_107024 PE=4 SV=1 (A9SUL8_PHYPA)	A9SUL8_PHYPA [2]	77 kDa	4.1e-05	0.00014	0.00019	0.00091	0.00043	0.00063	6e-05	0.00023	8.2e-05
Predicted protein OS=Physcomitrella patens subsp. patens GN=PHYPADRAFT_107024 PE=4 SV=1	A9SUL8_PHYPA	77 kDa	4.1e-05	0.00014	0.00019	0.00091	0.00043	0.00063	6e-05	0.00023	8.2e-05
Transketolase OS=Physcomitrella patens subsp. patens GN=PHYPADRAFT_84171 PE=3 SV=1	A9SUJ9_PHYPA	75 kDa	4.1e-05	0.00014	0.00019	0.00073	0.00035	0.00047	6e-05	0.00023	8.2e-05
ATP synthase subunit alpha OS=Physcomitrella patens subsp. patens GN=atp1 PE=3 SV=1	Q1XGA4_PHYPA	56 kDa	0.00023	0.00026	0.00031	0.00073	0.00059	0.00069	6e-05	0.00014	9.8e-05
Predicted protein OS=Physcomitrella patens subsp. patens GN=PHYPADRAFT_169593 PE=4 SV=1	A9TED6_PHYPA	27 kDa	0.00031	0.00033	0.00032	0.0014	0.0011	0.0012	8e-05	0.0003	0.00029
Carbonic anhydrase (Fragment) OS=Physcomitrella patens subsp. patens GN=PHYPADRAFT_147703 PE=3 SV=1	A9TMC2_PHYPA	21 kDa	0.00017	8.7e-05	0.00044	0.00077	0.00067	0.00069	0.00014	0.00016	1.6e-05
Predicted protein OS=Physcomitrella patens subsp. patens GN=PHYPADRAFT_192554 PE=4 SV=1	A9T876_PHYPA	24 kDa	0.00014	0.00014	0.00031	0.00064	0.00047	0.00059	8e-05	0.00017	0.00036
Cluster of Predicted protein OS=Physcomitrella patens subsp. patens GN=PHYPADRAFT_115702 PE=3 SV=1 (A9RKJ5_PHYPA)	A9RKJ5_PHYPA [3]	58 kDa	0.00025	0.00026	0.00026	0.00085	0.00045	0.00057	0.0002	0.00026	1.6e-05
Predicted protein OS=Physcomitrella patens subsp. patens GN=PHYPADRAFT_115702 PE=3 SV=1	A9RKJ5_PHYPA	58 kDa	0.00025	0.00026	0.0002	0.00072	0.00039	0.00049	0.0002	0.00026	1.6e-05
Predicted protein OS=Physcomitrella patens subsp. patens GN=PHYPADRAFT_176210 PE=3 SV=1	A9RLL2_PHYPA	64 kDa	0.00017	0.00017	0.00022	0.00072	0.00037	0.00047	0.0001	0.00021	1.6e-05
Predicted protein OS=Physcomitrella patens subsp. patens GN=PHYPADRAFT_110482 PE=3 SV=1	A9TNZ2_PHYPA	64 kDa	0.00017	0.00017	0.00022	0.00072	0.00037	0.00047	0.0001	0.00021	1.6e-05
Uncharacterized protein OS=Physcomitrella patens subsp. patens GN=PHYPADRAFT_173848 PE=4 SV=1	A9RBG5_PHYPA	23 kDa	0.00012	0.00024	0.00034	0.00083	0.00041	0.00069		0.00019	8.2e-05
Cluster of Predicted protein OS=Physcomitrella patens subsp. patens GN=PHYPADRAFT_148997 PE=3 SV=1 (A9TQE5_PHYPA)	A9TQE5_PHYPA [2]	33 kDa	0.00019	0.00016	0.00027	0.00062	0.00041	0.00047	6e-05	0.00026	4.9e-05
Predicted protein OS=Physcomitrella patens subsp. patens GN=PHYPADRAFT_148997 PE=3 SV=1	A9TQE5_PHYPA	33 kDa	0.00019	0.00016	0.00027	0.00062	0.00041	0.00047	6e-05	0.00026	4.9e-05
Predicted protein OS=Physcomitrella patens subsp. patens GN=PHYPADRAFT_152661 PE=3 SV=1	A9TYF3_PHYPA	33 kDa	0.00012	0.00012	0.00024	0.0005	0.00024	0.0004			4.9e-05
Predicted protein OS=Physcomitrella patens subsp. patens GN=PHYPADRAFT_109415 PE=4 SV=1	A9RD61_PHYPA	31 kDa	4.1e-05	0.00021	0.00015	0.00077	0.00031	0.00069	0.00014	0.00037	0.00023
Cluster of Predicted protein OS=Physcomitrella patens subsp. patens GN=PHYPADRAFT_144797 PE=3 SV=1 (A9TFB4_PHYPA)	A9TFB4_PHYPA	35 kDa	4.1e-05	0.00014	0.0002	0.00091	0.00047	0.00071	6e-05	0.00017
Predicted protein OS=Physcomitrella patens subsp. patens GN=PHYPADRAFT_144797 PE=3 SV=1	A9TFB4_PHYPA	35 kDa	4.1e-05	0.00014	0.0002	0.00091	0.00047	0.00071	6e-05	0.00017
Predicted protein OS=Physcomitrella patens subsp. patens GN=PHYPADRAFT_150057 PE=3 SV=1	A9TSX6_PHYPA	34 kDa			0.0001
Cluster of Lipoxygenase OS=Physcomitrella patens subsp. patens GN=PpLOX1 PE=3 SV=1 (A9U1H3_PHYPA)	A9U1H3_PHYPA [2]	105 kDa	6.2e-05	8.7e-05	0.00026	0.00068	0.00045	0.00057	8e-05	0.00021	0.00011
Lipoxygenase OS=Physcomitrella patens subsp. patens GN=PpLOX1 PE=3 SV=1	A9U1H3_PHYPA	105 kDa	6.2e-05	8.7e-05	0.00026	0.00066	0.00045	0.00057	8e-05	0.00021	0.00011
Lipoxygenase OS=Physcomitrella patens subsp. patens PE=2 SV=1	A4ZFY7_PHYPA	105 kDa	6.2e-05	8.7e-05	0.00024	0.00068	0.00043	0.00056	8e-05	0.00021	0.00011
Cluster of Malate dehydrogenase OS=Physcomitrella patens subsp. patens GN=PHYPADRAFT_143364 PE=3 SV=1 (A9TBX2_PHYPA)	A9TBX2_PHYPA [4]	33 kDa	0.00017	0.00012	0.0002	0.00083	0.00075	0.001	4e-05	0.0002
Malate dehydrogenase OS=Physcomitrella patens subsp. patens GN=PHYPADRAFT_143364 PE=3 SV=1	A9TBX2_PHYPA	33 kDa	8.3e-05	7e-05	0.0001	0.00048	0.00049	0.00056	2e-05	0.00013
Malate dehydrogenase OS=Physcomitrella patens subsp. patens GN=PHYPADRAFT_131843 PE=3 SV=1	A9SLS5_PHYPA	34 kDa	0.00012	0.00012	0.00012	0.00052	0.00041	0.00054	4e-05	7.1e-05
Malate dehydrogenase OS=Physcomitrella patens subsp. patens GN=PHYPADRAFT_207351 PE=3 SV=1	A9RZZ9_PHYPA	38 kDa	0.0001	7e-05	6.8e-05	0.00027	0.00027	0.00028	4e-05	7.1e-05
Malate dehydrogenase OS=Physcomitrella patens subsp. patens GN=PHYPADRAFT_162162 PE=3 SV=1	A9S0Q4_PHYPA	38 kDa	8.3e-05	7e-05	6.8e-05	0.00023	0.00022	0.00026	4e-05	7.1e-05
Cluster of Predicted protein OS=Physcomitrella patens subsp. patens GN=PHYPADRAFT_176216 PE=3 SV=1 (A9RLL8_PHYPA)	A9RLL8_PHYPA [2]	112 kDa	0.00014	8.7e-05	0.00024	0.00058	0.00061	0.00066	0	0.00019
Predicted protein OS=Physcomitrella patens subsp. patens GN=PHYPADRAFT_176216 PE=3 SV=1	A9RLL8_PHYPA	112 kDa	0.00014	8.7e-05	0.00024	0.00056	0.00061	0.00064	0	0.00019
Predicted protein OS=Physcomitrella patens subsp. patens GN=PHYPADRAFT_171132 PE=3 SV=1	A9TNZ8_PHYPA	108 kDa	6.2e-05	3.5e-05	0.00012	0.00039	0.00033	0.0004		0.0001
Cluster of Predicted protein OS=Physcomitrella patens subsp. patens GN=PHYPADRAFT_109208 PE=4 SV=1 (A9U245_PHYPA)	A9U245_PHYPA [3]	94 kDa	0.00012	0.00012	0.0002	0.00054	0.00047	0.00045	4e-05	0.00017
Predicted protein OS=Physcomitrella patens subsp. patens GN=PHYPADRAFT_109208 PE=4 SV=1	A9U245_PHYPA	94 kDa	0.00012	0.00012	0.0002	0.00054	0.00047	0.00045	4e-05	0.00017
Predicted protein OS=Physcomitrella patens subsp. patens GN=PHYPADRAFT_189887 PE=4 SV=1	A9SYQ2_PHYPA (+1)	94 kDa	0.00012	0.00012	0.0002	0.00052	0.00047	0.00045	4e-05	0.00017
Cluster of Phi class glutathione S-transferase OS=Physcomitrella patens subsp. patens GN=GSTF3 PE=2 SV=1 (A9RSP0_PHYPA)	A9RSP0_PHYPA	25 kDa	6.2e-05	0.00014	5.1e-05	0.00054	0.00024	0.00049	0.00014	0.00029	1.6e-05
Phi class glutathione S-transferase OS=Physcomitrella patens subsp. patens GN=GSTF3 PE=2 SV=1	A9RSP0_PHYPA	25 kDa	6.2e-05	0.00014	5.1e-05	0.00054	0.00024	0.00049	0.00014	0.00029	1.6e-05
Predicted protein (Fragment) OS=Physcomitrella patens subsp. patens GN=PHYPADRAFT_125642 PE=3 SV=1	A9S8A4_PHYPA (+1)	22 kDa								0.00023
Cluster of Uncharacterized protein OS=Physcomitrella patens subsp. patens GN=PHYPADRAFT_63926 PE=3 SV=1 (A9RBJ9_PHYPA)	A9RBJ9_PHYPA [2]	48 kDa	2.1e-05	0.00012	0.00022	0.00048	0.00033	0.00049	8e-05	0.00017	0
Uncharacterized protein OS=Physcomitrella patens subsp. patens GN=PHYPADRAFT_63926 PE=3 SV=1	A9RBJ9_PHYPA	48 kDa	2.1e-05	0.00012	0.00022	0.00048	0.00033	0.00049	8e-05	0.00017	0
Uncharacterized protein OS=Physcomitrella patens subsp. patens GN=PHYPADRAFT_111190 PE=3 SV=1	A9RBK0_PHYPA	48 kDa	2.1e-05	0.00012	0.00022	0.00048	0.00033	0.00049		0.00016
Predicted protein OS=Physcomitrella patens subsp. patens GN=PHYPADRAFT_207186 PE=3 SV=1	A9RZD9_PHYPA	52 kDa
Cluster of Light-harvesting chlorophyll a/b-binding protein 2 OS=Physcomitrella patens subsp. patens GN=PpLhcb2 PE=4 SV=1 (Q765P5_PHYPA)	Q765P5_PHYPA [8]	28 kDa	0	1.7e-05	0	0.00087	0.00014	0.00036		0	0
Light-harvesting chlorophyll a/b-binding protein 2 OS=Physcomitrella patens subsp. patens GN=PpLhcb2 PE=4 SV=1	Q765P5_PHYPA	28 kDa		1.7e-05	0	0.00037	4.1e-05	0.00023
Predicted protein OS=Physcomitrella patens subsp. patens GN=PHYPADRAFT_184742 PE=4 SV=1	A9SGM1_PHYPA (+2)	28 kDa	0	1.7e-05	0	0.00044	0.00012	0.00026			0
Predicted protein OS=Physcomitrella patens subsp. patens GN=PHYPADRAFT_175594 PE=4 SV=1	A9RJS3_PHYPA	28 kDa		1.7e-05	0	0.00021	6.1e-05	0.00017
Uncharacterized protein OS=Physcomitrella patens subsp. patens GN=PHYPADRAFT_110989 PE=4 SV=1	A9RBQ5_PHYPA	29 kDa		1.7e-05	0	0.00017	8.2e-05	0.00019
Predicted protein OS=Physcomitrella patens subsp. patens GN=PHYPADRAFT_176684 PE=4 SV=1	A9RNP2_PHYPA	28 kDa	0	1.7e-05	0	0.00019	6.1e-05	0.00017			0
Predicted protein OS=Physcomitrella patens subsp. patens GN=PHYPADRAFT_105126 PE=4 SV=1	A9RT62_PHYPA	28 kDa		1.7e-05	0	0.00019	8.2e-05	0.00014
Cluster of Aminomethyltransferase OS=Physcomitrella patens subsp. patens GN=PHYPADRAFT_131811 PE=3 SV=1 (A9SLK1_PHYPA)	A9SLK1_PHYPA [2]	45 kDa	0.00019	7e-05	0.0002	0.00054	0.00047	0.00054	4e-05	0.00026
Aminomethyltransferase OS=Physcomitrella patens subsp. patens GN=PHYPADRAFT_131811 PE=3 SV=1	A9SLK1_PHYPA	45 kDa	0.00019	7e-05	0.0002	0.00054	0.00047	0.00054	4e-05	0.00023
Aminomethyltransferase OS=Physcomitrella patens subsp. patens GN=PHYPADRAFT_67193 PE=3 SV=1	A9RK35_PHYPA	41 kDa	8.3e-05	1.7e-05	0.0001	0.00027	0.00014	0.00024		0.00017
Elongation factor 1-alpha OS=Physcomitrella patens subsp. patens GN=PHYPADRAFT_104509 PE=3 SV=1	A9RGD1_PHYPA (+2)	49 kDa	0.0001	7e-05	1.7e-05	0.00073	0.00012	0.00038	8e-05	0.0002	3.3e-05
Phosphoglycerate kinase OS=Physcomitrella patens subsp. patens GN=PHYPADRAFT_60168 PE=3 SV=1	A9TG05_PHYPA	43 kDa	0	0	1.7e-05	0.00037	0.00029	0.00042	2e-05	0.00011	0
Elongation factor Tu OS=Physcomitrella patens subsp. patens GN=PHYPADRAFT_217801 PE=3 SV=1	A9T0S0_PHYPA	50 kDa	6.2e-05	5.2e-05	8.5e-05	0.00066	0.00047	0.0005	8e-05	7.1e-05
Predicted protein OS=Physcomitrella patens subsp. patens GN=PHYPADRAFT_204471 PE=3 SV=1	A9RP60_PHYPA	45 kDa	0.00012	0.00012	5.1e-05	0.00056	0.00039	0.00038	4e-05	0.0001	4.9e-05
Non-symbiotic hemoglobin 0 OS=Physcomitrella patens subsp. patens GN=GLB0 PE=2 SV=1	HBL0_PHYPA	20 kDa		7e-05		0.00039	0.00022	0.00043	0	0.00017
Predicted protein OS=Physcomitrella patens subsp. patens GN=PHYPADRAFT_211595 PE=4 SV=1	A9SEW4_PHYPA	46 kDa	0.00012	7e-05	0.0001	0.00056	0.0002	0.00021	4e-05	0.00014
Cluster of Predicted protein OS=Physcomitrella patens subsp. patens GN=PHYPADRAFT_122707 PE=3 SV=1 (A9S1S8_PHYPA)	A9S1S8_PHYPA [2]	37 kDa	0.00012	7e-05	5.1e-05	0.00037	0.0002	0.00019		0.00011	0
Predicted protein OS=Physcomitrella patens subsp. patens GN=PHYPADRAFT_122707 PE=3 SV=1	A9S1S8_PHYPA	37 kDa	0.00012	7e-05	5.1e-05	0.00033	0.0002	0.00019		0.00011
Predicted protein OS=Physcomitrella patens subsp. patens GN=PHYPADRAFT_200440 PE=3 SV=1	A9U222_PHYPA	42 kDa	0.0001	7e-05	5.1e-05	0.00021	0.00018	0.00016		0.0001	0
Predicted protein OS=Physcomitrella patens subsp. patens GN=PHYPADRAFT_110121 PE=4 SV=1	A9SX66_PHYPA	42 kDa	6.2e-05	3.5e-05	0.00027	0.00041	0.00035	0.00031		5.7e-05	0
Cluster of Serine hydroxymethyltransferase OS=Physcomitrella patens subsp. patens GN=PHYPADRAFT_117570 PE=3 SV=1 (A9RQ31_PHYPA)	A9RQ31_PHYPA [2]	53 kDa	2.1e-05	0.00012	0.00017	0.00039	0.0002	0.0003	0.00012	0.00021	4.9e-05
Serine hydroxymethyltransferase OS=Physcomitrella patens subsp. patens GN=PHYPADRAFT_117570 PE=3 SV=1	A9RQ31_PHYPA	53 kDa	2.1e-05	0.00012	0.00017	0.00039	0.0002	0.0003	0.00012	0.00021	4.9e-05
Serine hydroxymethyltransferase OS=Physcomitrella patens subsp. patens GN=PHYPADRAFT_129878 PE=3 SV=1	A9SHC0_PHYPA	52 kDa				7.7e-05		0.00016			0
Predicted protein OS=Physcomitrella patens subsp. patens GN=PHYPADRAFT_110695 PE=4 SV=1	A9U4I0_PHYPA	20 kDa				0.00058	0.0002	0.00024	0.00034	0.00026	8.2e-05
Cluster of Predicted protein OS=Physcomitrella patens subsp. patens GN=PHYPADRAFT_108007 PE=3 SV=1 (A9TEQ9_PHYPA)	A9TEQ9_PHYPA [3]	50 kDa	6.2e-05	1.7e-05	0.0001	0.00041	0.00037	0.00036		7.1e-05
Predicted protein OS=Physcomitrella patens subsp. patens GN=PHYPADRAFT_108007 PE=3 SV=1	A9TEQ9_PHYPA (+1)	50 kDa	4.1e-05	1.7e-05	1.7e-05	0.00031	0.00022	0.00024		2.9e-05
Alpha tubulin OS=Physcomitrella patens subsp. patens GN=PpTUA2 PE=2 SV=1	Q8H932_PHYPA	50 kDa	2.1e-05	1.7e-05	8.5e-05	0.00031	0.00027	0.00026		7.1e-05
Predicted protein OS=Physcomitrella patens subsp. patens GN=PHYPADRAFT_136749 PE=3 SV=1	A9SWZ8_PHYPA	50 kDa
Predicted protein OS=Physcomitrella patens subsp. patens GN=PHYPADRAFT_179848 PE=3 SV=1	A9RZU5_PHYPA	34 kDa	4.1e-05	0.00019	3.4e-05	0.00044	0.00035	0.00026	0	8.6e-05
Fasciclin-like protein OS=Physcomitrella patens subsp. patens GN=flp PE=2 SV=1	Q4A3V1_PHYPA	24 kDa	0.00033	0.00023	0.00017	0.00039	0.00024	0.00024	0.0002	0.0001
Predicted protein OS=Physcomitrella patens subsp. patens GN=PHYPADRAFT_173131 PE=3 SV=1	A9U188_PHYPA	42 kDa	4.1e-05	0.00014	5.1e-05	0.00029	0.00037	0.00031	4e-05	8.6e-05
Predicted protein OS=Physcomitrella patens subsp. patens GN=PHYPADRAFT_194139 PE=4 SV=1	A9TE45_PHYPA	177 kDa	6.2e-05	1.7e-05	0.00012	0.00031	0.0002	0.00021		4.3e-05
Predicted protein OS=Physcomitrella patens subsp. patens GN=PHYPADRAFT_117400 PE=3 SV=1	A9RPA8_PHYPA	32 kDa	8.3e-05	0.0001	8.5e-05	0.00041	0.00041	0.00038	4e-05	0.00013	1.6e-05
Photosystem I iron-sulfur center OS=Physcomitrella patens subsp. patens GN=psaC PE=3 SV=3	PSAC_PHYPA	9 kDa		0.0001	8.5e-05	0.00044	0.00014	0.00028	8e-05	8.6e-05	6.5e-05
Cluster of Predicted protein OS=Physcomitrella patens subsp. patens GN=PHYPADRAFT_159452 PE=4 SV=1 (A9RJI9_PHYPA)	A9RJI9_PHYPA [5]	18 kDa	8.3e-05	8.7e-05	0.00015	0.00029	0.0002	0.00014	4e-05	5.7e-05
Predicted protein OS=Physcomitrella patens subsp. patens GN=PHYPADRAFT_159452 PE=4 SV=1	A9RJI9_PHYPA (+2)	18 kDa	8.3e-05	8.7e-05	0.00015	0.00029	0.0002	0.00014	4e-05	5.7e-05
Predicted protein OS=Physcomitrella patens subsp. patens GN=PHYPADRAFT_216423 PE=4 SV=1	A9SWJ1_PHYPA (+1)	17 kDa	4.1e-05	3.5e-05		0		0	0
Cluster of Predicted protein OS=Physcomitrella patens subsp. patens GN=PHYPADRAFT_232922 PE=3 SV=1 (A9T251_PHYPA)	A9T251_PHYPA [3]	68 kDa	0.00019	0.0001	0.00012	0.00025	0.00031	0.00026	6e-05	8.6e-05	0
Predicted protein OS=Physcomitrella patens subsp. patens GN=PHYPADRAFT_232922 PE=3 SV=1	A9T251_PHYPA	68 kDa	0.00019	0.0001	0.00012	0.00025	0.00031	0.00026	6e-05	8.6e-05
Predicted protein OS=Physcomitrella patens subsp. patens GN=PHYPADRAFT_113309 PE=3 SV=1	A9RFC9_PHYPA (+1)	72 kDa		8.7e-05	5.1e-05	0.00012	0.00012	0.0001			0
Nucleoside diphosphate kinase OS=Physcomitrella patens subsp. patens GN=NDPK1 PE=3 SV=1	A9T4T4_PHYPA	17 kDa		0.0001	6.8e-05	0.00033	0.00018	0.00024	2e-05	0.00023	0.00013
Cluster of Predicted protein OS=Physcomitrella patens subsp. patens GN=PHYPADRAFT_107162 PE=3 SV=1 (A9SY53_PHYPA)	A9SY53_PHYPA	47 kDa	4.1e-05	0.0001	0	0.00021	0.0002	0.00016	6e-05	5.7e-05	1.6e-05
Predicted protein OS=Physcomitrella patens subsp. patens GN=PHYPADRAFT_107162 PE=3 SV=1	A9SY53_PHYPA	47 kDa	4.1e-05	0.0001	0	0.00021	0.0002	0.00016	6e-05	5.7e-05	1.6e-05
Predicted protein OS=Physcomitrella patens subsp. patens GN=PHYPADRAFT_60709 PE=4 SV=1	A9TNS6_PHYPA (+1)	45 kDa			0	1.9e-05
Predicted protein OS=Physcomitrella patens subsp. patens GN=PHYPADRAFT_229164 PE=4 SV=1	A9SF03_PHYPA	69 kDa	0.0001	7e-05	0.00015	0.00033	0.00018	0.00016	0.00012	4.3e-05
Predicted protein OS=Physcomitrella patens subsp. patens GN=PHYPADRAFT_221851 PE=3 SV=1	A9TFL9_PHYPA (+3)	81 kDa		3.5e-05	6.8e-05	0.00029	0.00027	0.0003	0	8.6e-05
Adenosine kinase OS=Physcomitrella patens subsp. patens GN=ADK PE=2 SV=1	ADK_PHYPA	37 kDa		7e-05	5.1e-05	0.00039	0.00018	0.00035		0.0001	0
Cluster of Predicted protein OS=Physcomitrella patens subsp. patens GN=PHYPADRAFT_175850 PE=3 SV=1 (A9RKD8_PHYPA)	A9RKD8_PHYPA [2]	18 kDa	4.1e-05	0.00016	1.7e-05	0.00025	0.0001	0.00016	0.00014	0.00021	0.00013
Predicted protein OS=Physcomitrella patens subsp. patens GN=PHYPADRAFT_175850 PE=3 SV=1	A9RKD8_PHYPA	18 kDa	4.1e-05	0.00016	1.7e-05	0.00023	0.0001	0.00016	0.00014	0.00021	0.00013
Predicted protein OS=Physcomitrella patens subsp. patens GN=PHYPADRAFT_212316 PE=3 SV=1	A9SH83_PHYPA	18 kDa	4.1e-05	0.00016	1.7e-05	0.00025	0.0001	0.00016	0.00014	0.00021	0.00013
Cluster of S-adenosylmethionine synthase OS=Physcomitrella patens subsp. patens GN=PHYPADRAFT_60419 PE=3 SV=1 (A9TJG9_PHYPA)	A9TJG9_PHYPA [2]	43 kDa	0	1.7e-05	8.5e-05	0.00046	0.00024	0.00028		1.4e-05	1.6e-05
S-adenosylmethionine synthase OS=Physcomitrella patens subsp. patens GN=PHYPADRAFT_60419 PE=3 SV=1	A9TJG9_PHYPA	43 kDa	0	1.7e-05	8.5e-05	0.00043	0.00022	0.00028		1.4e-05	1.6e-05
Predicted protein (Fragment) OS=Physcomitrella patens subsp. patens GN=PHYPADRAFT_187695 PE=3 SV=1	A9SRR7_PHYPA	17 kDa			0	9.7e-05	8.2e-05	6.9e-05			1.6e-05
Predicted protein OS=Physcomitrella patens subsp. patens GN=PHYPADRAFT_190268 PE=4 SV=1	A9SZY6_PHYPA (+1)	15 kDa	2.1e-05	5.2e-05	5.1e-05	0.00023	0.00024	0.00024	0.00014	2.9e-05
Cluster of Phosphoribulokinase OS=Physcomitrella patens subsp. patens GN=PHYPADRAFT_108642 PE=3 SV=1 (A9TRN4_PHYPA)	A9TRN4_PHYPA [2]	46 kDa	4.1e-05	3.5e-05	1.7e-05	0.00029	0.00022	0.00023		2.9e-05
Phosphoribulokinase OS=Physcomitrella patens subsp. patens GN=PHYPADRAFT_108642 PE=3 SV=1	A9TRN4_PHYPA	46 kDa	4.1e-05	3.5e-05	1.7e-05	0.00029	0.00022	0.00017		2.9e-05
Phosphoribulokinase OS=Physcomitrella patens subsp. patens GN=PHYPADRAFT_232765 PE=3 SV=1	A9SXF3_PHYPA	37 kDa	2.1e-05	3.5e-05	1.7e-05	0.00021	0.0002	0.00023
Cluster of Predicted protein OS=Physcomitrella patens subsp. patens GN=PHYPADRAFT_189801 PE=3 SV=1 (A9SYH4_PHYPA)	A9SYH4_PHYPA [2]	29 kDa	6.2e-05	8.7e-05	8.5e-05	0.00019	0.00016	0.00021	4e-05
Predicted protein OS=Physcomitrella patens subsp. patens GN=PHYPADRAFT_189801 PE=3 SV=1	A9SYH4_PHYPA	29 kDa	6.2e-05	8.7e-05	8.5e-05	0.00019	0.00014	0.00021	4e-05
Predicted protein OS=Physcomitrella patens subsp. patens GN=PHYPADRAFT_234509 PE=3 SV=1	A9SYJ1_PHYPA	29 kDa	6.2e-05	8.7e-05	5.1e-05	0.00017	0.00012	0.00017	4e-05
Glyceraldehyde-3-phosphate dehydrogenase (Fragment) OS=Physcomitrella patens subsp. patens GN=gapCp PE=2 SV=1	Q8VX98_PHYPA	45 kDa	0	3.5e-05	8.5e-05	0.00046	0.00016	0.00024		8.6e-05
Cluster of Predicted protein OS=Physcomitrella patens subsp. patens GN=PHYPADRAFT_105852 PE=3 SV=1 (A9S6G5_PHYPA)	A9S6G5_PHYPA [3]	11 kDa	6.2e-05	0.00012	0.00014	0.00062	0.00033	0.00054	4e-05	1.4e-05
Predicted protein OS=Physcomitrella patens subsp. patens GN=PHYPADRAFT_105852 PE=3 SV=1	A9S6G5_PHYPA	11 kDa	4.1e-05	7e-05	0.00012	0.00044	0.00027	0.0004	2e-05	0
Uncharacterized protein OS=Physcomitrella patens subsp. patens GN=PHYPADRAFT_161175 PE=3 SV=1	A9RV72_PHYPA	11 kDa	2.1e-05	7e-05	8.5e-05	0.00031	0.0002	0.00036	4e-05	1.4e-05
Predicted protein OS=Physcomitrella patens subsp. patens GN=PHYPADRAFT_175904 PE=3 SV=1	A9RKJ0_PHYPA	11 kDa	0	5.2e-05	6.8e-05	0.00029	0.00022	0.00036	2e-05
Dihydrolipoyl dehydrogenase OS=Physcomitrella patens subsp. patens GN=PHYPADRAFT_106783 PE=3 SV=1	A9SNH9_PHYPA	53 kDa	2.1e-05	1.7e-05	0.00014	0.00015	0.0002	0.00023
Actin 7 OS=Physcomitrella patens subsp. patens GN=Act7 PE=3 SV=1	A9TBG2_PHYPA (+3)	42 kDa	4.1e-05	8.7e-05	0.00014	0.00025	0.00018	0.00021		2.9e-05
40S ribosomal protein SA OS=Physcomitrella patens subsp. patens GN=PHYPADRAFT_105781 PE=3 SV=1	A9S4V0_PHYPA (+2)	31 kDa	0	7e-05		0.00025	8.2e-05	0.00019	2e-05	1.4e-05	0
Predicted protein OS=Physcomitrella patens subsp. patens GN=PHYPADRAFT_71619 PE=4 SV=1	A9RWX8_PHYPA	19 kDa	4.1e-05	3.5e-05		0.00023	0.00024	0.00035	2e-05	0
6-phosphogluconate dehydrogenase, decarboxylating OS=Physcomitrella patens subsp. patens GN=PHYPADRAFT_227811 PE=3 SV=1	A9U2X9_PHYPA	56 kDa	0	3.5e-05	6.8e-05	0.00027	0.00014	0.00028	2e-05	4.3e-05
Cluster of Predicted protein OS=Physcomitrella patens subsp. patens GN=PHYPADRAFT_149544 PE=3 SV=1 (A9TRS0_PHYPA)	A9TRS0_PHYPA [2]	26 kDa	2.1e-05	7e-05	3.4e-05	0.00012	0.00012	0.00019		0.0001
Predicted protein OS=Physcomitrella patens subsp. patens GN=PHYPADRAFT_149544 PE=3 SV=1	A9TRS0_PHYPA	26 kDa	2.1e-05	7e-05	3.4e-05	7.7e-05	0.0001	0.00019		0.0001
Predicted protein OS=Physcomitrella patens subsp. patens GN=PHYPADRAFT_228342 PE=3 SV=1	A9U501_PHYPA	27 kDa	2.1e-05	7e-05	0	3.9e-05	2e-05	0		7.1e-05
Cluster of Predicted protein (Fragment) OS=Physcomitrella patens subsp. patens GN=PHYPADRAFT_3688 PE=3 SV=1 (A9SJR0_PHYPA)	A9SJR0_PHYPA [5]	47 kDa	0	1.7e-05	3.4e-05	0.00023	0.00014	0.00016		1.4e-05
Predicted protein (Fragment) OS=Physcomitrella patens subsp. patens GN=PHYPADRAFT_3688 PE=3 SV=1	A9SJR0_PHYPA (+1)	47 kDa		1.7e-05	3.4e-05	0.00023	0.00012	0.00014		1.4e-05
Predicted protein OS=Physcomitrella patens subsp. patens GN=PHYPADRAFT_121199 PE=3 SV=1	A9RY37_PHYPA	50 kDa		1.7e-05	3.4e-05	7.7e-05	0.00012	0.0001		1.4e-05
Beta-tubulin 5 OS=Physcomitrella patens subsp. patens GN=Tub5 PE=3 SV=1	Q6TYR3_PHYPA (+1)	50 kDa		1.7e-05	3.4e-05	0.00014	0.00012	0.0001		1.4e-05
Cluster of Predicted protein OS=Physcomitrella patens subsp. patens GN=PHYPADRAFT_226131 PE=4 SV=1 (A9TWH1_PHYPA)	A9TWH1_PHYPA [2]	50 kDa	8.3e-05	0.00019	8.5e-05	0.00021	2e-05	8.7e-05	8e-05	2.9e-05	1.6e-05
Predicted protein OS=Physcomitrella patens subsp. patens GN=PHYPADRAFT_226131 PE=4 SV=1	A9TWH1_PHYPA	50 kDa	8.3e-05	0.00016	8.5e-05	0.00021	2e-05	8.7e-05	8e-05	2.9e-05	1.6e-05
Predicted protein OS=Physcomitrella patens subsp. patens GN=PHYPADRAFT_227756 PE=3 SV=1	A9U2Q2_PHYPA	79 kDa	4.1e-05	0.0001	6.8e-05	0.00015	0	6.9e-05	0	2.9e-05	1.6e-05
Cluster of Predicted protein OS=Physcomitrella patens subsp. patens GN=PHYPADRAFT_63513 PE=3 SV=1 (A9TY71_PHYPA)	A9TY71_PHYPA	51 kDa		5.2e-05	1.7e-05	0.00037	8.2e-05	0.00016	6e-05	1.4e-05	1.6e-05
Predicted protein OS=Physcomitrella patens subsp. patens GN=PHYPADRAFT_63513 PE=3 SV=1	A9TY71_PHYPA	51 kDa		5.2e-05	1.7e-05	0.00033	6.1e-05	0.00012	6e-05	1.4e-05	1.6e-05
Predicted protein OS=Physcomitrella patens subsp. patens GN=PHYPADRAFT_224573 PE=3 SV=1	A9TQW9_PHYPA	50 kDa		5.2e-05	1.7e-05	0.00037	8.2e-05	0.00016	6e-05	1.4e-05	1.6e-05
Predicted protein OS=Physcomitrella patens subsp. patens GN=PHYPADRAFT_204314 PE=3 SV=1	A9RNZ6_PHYPA	50 kDa			1.7e-05			0.00012			1.6e-05
Cluster of Predicted protein OS=Physcomitrella patens subsp. patens GN=PHYPADRAFT_170239 PE=4 SV=1 (A9TIB8_PHYPA)	A9TIB8_PHYPA [2]	42 kDa	4.1e-05	3.5e-05	3.4e-05	0.00025	0.00022	0.00024		0	0
Predicted protein OS=Physcomitrella patens subsp. patens GN=PHYPADRAFT_170239 PE=4 SV=1	A9TIB8_PHYPA	42 kDa	4.1e-05	3.5e-05	3.4e-05	0.00025	0.00022	0.00024		0	0
Predicted protein OS=Physcomitrella patens subsp. patens GN=PHYPADRAFT_168267 PE=4 SV=1	A9T619_PHYPA	42 kDa		3.5e-05	3.4e-05	0.00025	0.0002	0.00024		0	0
Predicted protein OS=Physcomitrella patens subsp. patens GN=PHYPADRAFT_110501 PE=4 SV=1	A9TQQ1_PHYPA	64 kDa	4.1e-05	5.2e-05	6.8e-05	0.00023	0.00014	0.00017	2e-05	4.3e-05	1.6e-05
Cysteine synthase OS=Physcomitrella patens subsp. patens GN=PHYPADRAFT_116788 PE=3 SV=1	A9RMD3_PHYPA	37 kDa	0.0001	7e-05	6.8e-05	0.00031	0.00018	0.00019	2e-05	7.1e-05
Predicted protein OS=Physcomitrella patens subsp. patens GN=PHYPADRAFT_217719 PE=3 SV=1	A9T0G3_PHYPA	25 kDa	4.1e-05	5.2e-05	0	0.00014	0.00014	0.00021	6e-05	1.4e-05
Predicted protein OS=Physcomitrella patens subsp. patens GN=PHYPADRAFT_63071 PE=2 SV=1	Q8GU36_PHYPA	28 kDa		0	5.1e-05	0.00015	0.00022	0.00017	0	0	0
40S ribosomal protein S6 OS=Physcomitrella patens subsp. patens GN=PHYPADRAFT_161334 PE=3 SV=1	A9RVN0_PHYPA (+3)	28 kDa		5.2e-05	8.5e-05	0.00023	0.00016	0.00014	4e-05	8.6e-05	8.2e-05
Cluster of Predicted protein OS=Physcomitrella patens subsp. patens GN=PHYPADRAFT_116325 PE=3 SV=1 (A9RL92_PHYPA)	A9RL92_PHYPA [2]	51 kDa	4.1e-05	5.2e-05	5.1e-05	0.00031	0.00012	0.00019	2e-05	2.9e-05
Predicted protein OS=Physcomitrella patens subsp. patens GN=PHYPADRAFT_116325 PE=3 SV=1	A9RL92_PHYPA	51 kDa	4.1e-05	5.2e-05	5.1e-05	0.00031	0.00012	0.00019	2e-05	2.9e-05
Predicted protein OS=Physcomitrella patens subsp. patens GN=PHYPADRAFT_181992 PE=3 SV=1	A9S7G9_PHYPA	52 kDa		3.5e-05	5.1e-05	0.00025	6.1e-05	0.00014
Cluster of Superoxide dismutase [Cu-Zn] OS=Physcomitrella patens subsp. patens GN=PHYPADRAFT_63006 PE=3 SV=1 (A9SX31_PHYPA)	A9SX31_PHYPA [2]	17 kDa	2.1e-05			0.00031	0.0001	0.00035
Superoxide dismutase [Cu-Zn] OS=Physcomitrella patens subsp. patens GN=PHYPADRAFT_63006 PE=3 SV=1	A9SX31_PHYPA	17 kDa	2.1e-05			0.00031	0.0001	0.00031
Superoxide dismutase [Cu-Zn] OS=Physcomitrella patens subsp. patens GN=PHYPADRAFT_85183 PE=3 SV=1	A9SX65_PHYPA	17 kDa	2.1e-05			0.00017	4.1e-05	0.00024
Predicted protein OS=Physcomitrella patens subsp. patens GN=PHYPADRAFT_200781 PE=3 SV=1	A9U378_PHYPA	17 kDa		7e-05	8.5e-05	0.00019	0.00012	0.00014		0.00011	8.2e-05
Predicted protein OS=Physcomitrella patens subsp. patens GN=PHYPADRAFT_118241 PE=3 SV=1	A9RR37_PHYPA (+3)	102 kDa	0	1.7e-05	3.4e-05	0.00021	0.00012	6.9e-05	2e-05	0
Cluster of Predicted protein OS=Physcomitrella patens subsp. patens GN=PHYPADRAFT_134633 PE=3 SV=1 (A9SSR9_PHYPA)	A9SSR9_PHYPA	63 kDa	8.3e-05	0	1.7e-05	0.00027	0.00014	0.0001		2.9e-05	3.3e-05
Predicted protein OS=Physcomitrella patens subsp. patens GN=PHYPADRAFT_134633 PE=3 SV=1	A9SSR9_PHYPA	63 kDa	8.3e-05	0	1.7e-05	0.00027	0.00014	0.0001		2.9e-05	3.3e-05
Predicted protein OS=Physcomitrella patens subsp. patens GN=PHYPADRAFT_191937 PE=3 SV=1	A9T5W1_PHYPA	62 kDa				5.8e-05	0	0
Cluster of Lipoxygenase OS=Physcomitrella patens subsp. patens GN=PpLOX11 PE=3 SV=1 (A9T660_PHYPA)	A9T660_PHYPA [2]	102 kDa		0	5.1e-05	0.00019	0.00018	0.00017		2.9e-05
Lipoxygenase OS=Physcomitrella patens subsp. patens GN=PpLOX11 PE=3 SV=1	A9T660_PHYPA	102 kDa		0	5.1e-05	0.00019	0.00018	0.00017		2.9e-05
Lipoxygenase OS=Physcomitrella patens subsp. patens PE=2 SV=1	A4ZFZ1_PHYPA	106 kDa			5.1e-05	0.00019	0.00018	0.00017		2.9e-05
Cluster of Predicted protein OS=Physcomitrella patens subsp. patens GN=PHYPADRAFT_179979 PE=4 SV=1 (A9S087_PHYPA)	A9S087_PHYPA [2]	53 kDa	2.1e-05	1.7e-05	1.7e-05	0.00021	0.00012	0.00016		4.3e-05
Predicted protein OS=Physcomitrella patens subsp. patens GN=PHYPADRAFT_179979 PE=4 SV=1	A9S087_PHYPA	53 kDa	2.1e-05	1.7e-05	1.7e-05	0.00017	0.00012	0.00014		4.3e-05
Predicted protein OS=Physcomitrella patens subsp. patens GN=PHYPADRAFT_171263 PE=4 SV=1	A9TPV2_PHYPA	57 kDa	2.1e-05	1.7e-05	1.7e-05	0.00019	0.00012	0.00016		4.3e-05
Peptidyl-prolyl cis-trans isomerase OS=Physcomitrella patens subsp. patens GN=PHYPADRAFT_170556 PE=3 SV=1	A9TK88_PHYPA	19 kDa				0.00019	0.00012	0.00024		8.6e-05
Cluster of Predicted protein OS=Physcomitrella patens subsp. patens GN=PHYPADRAFT_209586 PE=3 SV=1 (A9S819_PHYPA)	A9S819_PHYPA [2]	21 kDa		8.7e-05	1.7e-05	0.00033	8.2e-05	0.00014	8e-05	4.3e-05	0
Predicted protein OS=Physcomitrella patens subsp. patens GN=PHYPADRAFT_209586 PE=3 SV=1	A9S819_PHYPA	21 kDa		8.7e-05	1.7e-05	0.00031	8.2e-05	0.00014	8e-05	4.3e-05	0
Predicted protein OS=Physcomitrella patens subsp. patens GN=PHYPADRAFT_105288 PE=3 SV=1	A9RW94_PHYPA	22 kDa		8.7e-05	1.7e-05	0.00033	8.2e-05	0.00014	8e-05	4.3e-05	0
Cluster of Predicted protein OS=Physcomitrella patens subsp. patens GN=PHYPADRAFT_176699 PE=3 SV=1 (A9RNQ2_PHYPA)	A9RNQ2_PHYPA [2]	44 kDa	6.2e-05	3.5e-05	5.1e-05	0.00019	0.00016	0.00017		2.9e-05
Predicted protein OS=Physcomitrella patens subsp. patens GN=PHYPADRAFT_176699 PE=3 SV=1	A9RNQ2_PHYPA	44 kDa	6.2e-05	3.5e-05	5.1e-05	0.00017	0.00016	0.00017		2.9e-05
Predicted protein OS=Physcomitrella patens subsp. patens GN=PHYPADRAFT_199392 PE=3 SV=1	A9TY57_PHYPA	44 kDa	6.2e-05	3.5e-05	5.1e-05	0.00019	0.00012	0.00016		2.9e-05
Uncharacterized protein OS=Physcomitrella patens subsp. patens GN=PHYPADRAFT_205920 PE=4 SV=1	A9RVC0_PHYPA	30 kDa	2.1e-05		6.8e-05	0.00019	0.00016	0.00019
Predicted protein OS=Physcomitrella patens subsp. patens GN=PHYPADRAFT_215892 PE=4 SV=1	A9SUK7_PHYPA	59 kDa			0	0.00031	8.2e-05	0.00016		4.3e-05
Predicted protein OS=Physcomitrella patens subsp. patens GN=PHYPADRAFT_200376 PE=4 SV=1	A9U1T8_PHYPA	57 kDa		1.7e-05	8.5e-05	0.00027	0.00014	0.00017		0
Cluster of Hexokinase protein HXK6 OS=Physcomitrella patens subsp. patens GN=hxk6 PE=3 SV=1 (A9S9F8_PHYPA)	A9S9F8_PHYPA [3]	57 kDa				3.9e-05	2e-05	3.5e-05			0
Hexokinase protein HXK6 OS=Physcomitrella patens subsp. patens GN=hxk6 PE=3 SV=1	A9S9F8_PHYPA (+2)	57 kDa				3.9e-05	2e-05	3.5e-05
Hexokinase protein HXK5 OS=Physcomitrella patens subsp. patens GN=hxk5 PE=3 SV=1	A9SJG4_PHYPA	57 kDa				1.9e-05	0	3.5e-05			0
Predicted protein OS=Physcomitrella patens subsp. patens GN=PHYPADRAFT_105954 PE=4 SV=1	A9S841_PHYPA	44 kDa	2.1e-05	3.5e-05	6.8e-05	0.00027	4.1e-05	0.00016
EF1Bgamma class glutathione S-transferase OS=Physcomitrella patens subsp. patens GN=EF1Bgamma1 PE=2 SV=1	A9SXF9_PHYPA	48 kDa		3.5e-05	8.5e-05	0.00041	0.00027	0.00028	2e-05	0.00013
Predicted protein OS=Physcomitrella patens subsp. patens GN=PHYPADRAFT_166897 PE=3 SV=1	A9RUL6_PHYPA (+1)	26 kDa		1.7e-05		0.00012	0.0001	0.00021		7.1e-05
Predicted protein OS=Physcomitrella patens subsp. patens GN=PHYPADRAFT_122014 PE=3 SV=1	A9RZW6_PHYPA	61 kDa	0	3.5e-05	5.1e-05	0.00017	8.2e-05	0.00012
Pectinesterase (Fragment) OS=Physcomitrella patens subsp. patens GN=PHYPADRAFT_4364 PE=3 SV=1	A9TEQ0_PHYPA	32 kDa	4.1e-05	3.5e-05	1.7e-05	0.00012	8.2e-05	0.00016	0	5.7e-05
ATP synthase epsilon chain, chloroplastic OS=Physcomitrella patens subsp. patens GN=atpE PE=3 SV=1	Q6YXR2_PHYPA	15 kDa	0	5.2e-05	3.4e-05	0	0.00012	6.9e-05			0
Predicted protein OS=Physcomitrella patens subsp. patens GN=PHYPADRAFT_221767 PE=3 SV=1	A9TF97_PHYPA	33 kDa		0	3.4e-05	0.00012	6.1e-05	8.7e-05		1.4e-05
Cluster of Predicted protein OS=Physcomitrella patens subsp. patens GN=PHYPADRAFT_160605 PE=4 SV=1 (A9RRW8_PHYPA)	A9RRW8_PHYPA [2]	46 kDa		1.7e-05		0.00023	0.0001	0.00012		4.3e-05	0
Predicted protein OS=Physcomitrella patens subsp. patens GN=PHYPADRAFT_160605 PE=4 SV=1	A9RRW8_PHYPA	46 kDa		1.7e-05		0.00023	0.0001	0.00012		4.3e-05	0
Predicted protein OS=Physcomitrella patens subsp. patens GN=PHYPADRAFT_142308 PE=4 SV=1	A9T9I6_PHYPA	38 kDa		1.7e-05		0.00023	0.0001	0.00012		4.3e-05
Predicted protein OS=Physcomitrella patens subsp. patens GN=PHYPADRAFT_199163 PE=3 SV=1	A9TX48_PHYPA	54 kDa		5.2e-05	1.7e-05	0.00019	8.2e-05	0.00012	0	1.4e-05
Predicted protein OS=Physcomitrella patens subsp. patens GN=PHYPADRAFT_128315 PE=3 SV=1	A9SDW7_PHYPA (+2)	34 kDa	0.0001	7e-05	0.00017	3.9e-05	0.0001	5.2e-05	4e-05	5.7e-05
Glyceraldehyde-3-phosphate dehydrogenase OS=Physcomitrella patens subsp. patens GN=PHYPADRAFT_109421 PE=3 SV=1	A9RDK9_PHYPA	37 kDa		0		0.00015	0.00016	0.00014		2.9e-05
Predicted protein OS=Physcomitrella patens subsp. patens GN=PHYPADRAFT_55477 PE=4 SV=1	A9RJE6_PHYPA (+1)	24 kDa	8.3e-05	7e-05	5.1e-05	7.7e-05	6.1e-05	6.9e-05	2e-05	2.9e-05	0
Cluster of 40S ribosomal protein S8 OS=Physcomitrella patens subsp. patens GN=PHYPADRAFT_194737 PE=3 SV=1 (A9TG34_PHYPA)	A9TG34_PHYPA	24 kDa	2.1e-05	1.7e-05	1.7e-05	9.7e-05	0.00012	6.9e-05		1.4e-05
40S ribosomal protein S8 OS=Physcomitrella patens subsp. patens GN=PHYPADRAFT_194737 PE=3 SV=1	A9TG34_PHYPA	24 kDa	2.1e-05	1.7e-05	1.7e-05	9.7e-05	0.00012	6.9e-05		1.4e-05
40S ribosomal protein S8 OS=Physcomitrella patens subsp. patens GN=PHYPADRAFT_194964 PE=3 SV=1	A9TGU7_PHYPA	24 kDa
Predicted protein OS=Physcomitrella patens subsp. patens GN=PHYPADRAFT_211050 PE=3 SV=1	A9SDA7_PHYPA (+1)	30 kDa		1.7e-05	0	0.00017	0.0001	0.00017	0	0
Predicted protein OS=Physcomitrella patens subsp. patens GN=PHYPADRAFT_145803 PE=3 SV=1	A9THV8_PHYPA	33 kDa		1.7e-05		0.00027	8.2e-05	0.00019		0
Predicted protein OS=Physcomitrella patens subsp. patens GN=PHYPADRAFT_233731 PE=4 SV=1	A9SNV6_PHYPA	27 kDa	0.00023	0.00012	0.00014	0.00081	0.00041	0.00063	4e-05	0.0001	0.00029
Predicted protein OS=Physcomitrella patens subsp. patens GN=PHYPADRAFT_62987 PE=4 SV=1	A9SVT2_PHYPA	38 kDa			0	0.00019	8.2e-05	0.0001	0	2.9e-05
Cluster of Fructose-bisphosphate aldolase OS=Physcomitrella patens subsp. patens GN=PHYPADRAFT_233547 PE=3 SV=1 (A9SKS8_PHYPA)	A9SKS8_PHYPA [2]	38 kDa	4.1e-05	1.7e-05	0	5.8e-05	0.00012	8.7e-05
Fructose-bisphosphate aldolase OS=Physcomitrella patens subsp. patens GN=PHYPADRAFT_233547 PE=3 SV=1	A9SKS8_PHYPA	38 kDa	4.1e-05	1.7e-05	0	5.8e-05	6.1e-05	5.2e-05
Fructose-bisphosphate aldolase OS=Physcomitrella patens subsp. patens GN=PHYPADRAFT_166170 PE=3 SV=1	A9SQI1_PHYPA	38 kDa	4.1e-05	1.7e-05	0	3.9e-05	6.1e-05	6.9e-05
Cluster of Predicted protein OS=Physcomitrella patens subsp. patens GN=PHYPADRAFT_143643 PE=4 SV=1 (A9TCU9_PHYPA)	A9TCU9_PHYPA [2]	15 kDa	4.1e-05	0		0.00017	0.00014	8.7e-05	0	4.3e-05	0
Predicted protein OS=Physcomitrella patens subsp. patens GN=PHYPADRAFT_143643 PE=4 SV=1	A9TCU9_PHYPA	15 kDa	2.1e-05	0		0.00017	0.00014	8.7e-05	0	4.3e-05	0
PsaH photosystem I reaction center subunit OS=Physcomitrella patens subsp. patens GN=PHYPADRAFT_165481 PE=4 SV=1	A9SL09_PHYPA	15 kDa	2.1e-05	0		0.00017	0.00014	8.7e-05	0	4.3e-05
Cluster of Glutamate decarboxylase OS=Physcomitrella patens subsp. patens GN=PHYPADRAFT_105373 PE=3 SV=1 (A9RXP9_PHYPA)	A9RXP9_PHYPA	60 kDa				3.9e-05	4.1e-05	1.7e-05		1.4e-05
Glutamate decarboxylase OS=Physcomitrella patens subsp. patens GN=PHYPADRAFT_105373 PE=3 SV=1	A9RXP9_PHYPA	60 kDa				3.9e-05	4.1e-05	1.7e-05		1.4e-05
Glutamate decarboxylase OS=Physcomitrella patens subsp. patens GN=PHYPADRAFT_127975 PE=3 SV=1	A9SDK9_PHYPA	58 kDa				0
Predicted protein OS=Physcomitrella patens subsp. patens GN=PHYPADRAFT_207358 PE=3 SV=1	A9S013_PHYPA (+1)	33 kDa	0	0	0	9.7e-05	8.2e-05	0.0001		0
Cluster of Predicted protein (Fragment) OS=Physcomitrella patens subsp. patens GN=PHYPADRAFT_47696 PE=4 SV=1 (A9SUQ3_PHYPA)	A9SUQ3_PHYPA [2]	20 kDa	0.00012	0	3.4e-05	1.9e-05	2e-05	1.7e-05	2e-05
Predicted protein (Fragment) OS=Physcomitrella patens subsp. patens GN=PHYPADRAFT_47696 PE=4 SV=1	A9SUQ3_PHYPA	20 kDa	0.0001	0	3.4e-05	1.9e-05	2e-05	1.7e-05	2e-05
Predicted protein OS=Physcomitrella patens subsp. patens GN=PHYPADRAFT_151795 PE=4 SV=1	A9TWD4_PHYPA	23 kDa	8.3e-05	0	3.4e-05	1.9e-05	2e-05	1.7e-05	2e-05
Plastocyanin, chloroplastic OS=Physcomitrella patens subsp. patens GN=PETE PE=2 SV=2	PLAS_PHYPA	17 kDa			0	0.00027	0.00012	0.00017
Predicted protein OS=Physcomitrella patens subsp. patens GN=PHYPADRAFT_170769 PE=4 SV=1	A9TLM2_PHYPA	67 kDa		3.5e-05		0.00017	2e-05	0.0001			0
Predicted protein OS=Physcomitrella patens subsp. patens GN=PHYPADRAFT_108003 PE=4 SV=1	A9TEP5_PHYPA	53 kDa	2.1e-05	0	0	0.00012	4.1e-05	3.5e-05		4.3e-05
Predicted protein OS=Physcomitrella patens subsp. patens GN=PHYPADRAFT_163620 PE=4 SV=1	A9S9J7_PHYPA	27 kDa				0.00025	4.1e-05	8.7e-05
Predicted protein OS=Physcomitrella patens subsp. patens GN=PHYPADRAFT_106946 PE=3 SV=1	A9RHY5_PHYPA	22 kDa	0.0001	5.2e-05	5.1e-05	5.8e-05	4.1e-05	6.9e-05	4e-05	2.9e-05
Cluster of Malate dehydrogenase OS=Physcomitrella patens subsp. patens GN=PHYPADRAFT_129976 PE=3 SV=1 (A9SHF4_PHYPA)	A9SHF4_PHYPA [2]	36 kDa	8.3e-05	0.0001	6.8e-05	0.00029	0.00031	0.00026	2e-05	0.00013
Malate dehydrogenase OS=Physcomitrella patens subsp. patens GN=PHYPADRAFT_129976 PE=3 SV=1	A9SHF4_PHYPA	36 kDa	8.3e-05	0.0001	6.8e-05	0.00029	0.00031	0.00026	2e-05	0.00013
Malate dehydrogenase OS=Physcomitrella patens subsp. patens GN=PHYPADRAFT_118897 PE=3 SV=1	A9RSL3_PHYPA	36 kDa	8.3e-05	0.0001	6.8e-05	0.00029	0.00029	0.00026		0.00013
Predicted protein OS=Physcomitrella patens subsp. patens GN=PHYPADRAFT_178542 PE=4 SV=1	A9RW02_PHYPA	22 kDa				7.7e-05	4.1e-05	0.00012
Peptidyl-prolyl cis-trans isomerase (Fragment) OS=Physcomitrella patens subsp. patens GN=PHYPADRAFT_142762 PE=3 SV=1	A9TAX1_PHYPA	18 kDa	0	5.2e-05	1.7e-05	0.00012	2e-05	8.7e-05		2.9e-05
Cluster of 40S ribosomal protein S12 OS=Physcomitrella patens subsp. patens GN=PHYPADRAFT_142612 PE=3 SV=1 (A9TAH6_PHYPA)	A9TAH6_PHYPA [2]	15 kDa			1.7e-05	0.00021	8.2e-05	0.00012		1.4e-05
40S ribosomal protein S12 OS=Physcomitrella patens subsp. patens GN=PHYPADRAFT_142612 PE=3 SV=1	A9TAH6_PHYPA	15 kDa			1.7e-05	0.00014	4.1e-05	6.9e-05		1.4e-05
40S ribosomal protein S12 (Fragment) OS=Physcomitrella patens subsp. patens GN=PHYPADRAFT_49325 PE=3 SV=1	A9RT00_PHYPA	14 kDa			1.7e-05	9.7e-05	6.1e-05	5.2e-05		0
Predicted protein OS=Physcomitrella patens subsp. patens GN=PHYPADRAFT_161945 PE=4 SV=1	A9RZ45_PHYPA	28 kDa	2.1e-05	3.5e-05		0.00012	2e-05	5.2e-05		0
Uncharacterized protein (Fragment) OS=Physcomitrella patens subsp. patens GN=PHYPADRAFT_38592 PE=4 SV=1	A9RBY5_PHYPA	9 kDa	0		0	0.00023	6.1e-05	0.0001
Serine hydroxymethyltransferase OS=Physcomitrella patens subsp. patens GN=PHYPADRAFT_197330 PE=3 SV=1	A9TQS1_PHYPA	53 kDa			3.4e-05	0.00014	8.2e-05	6.9e-05		1.4e-05	0
Predicted protein OS=Physcomitrella patens subsp. patens GN=PHYPADRAFT_141802 PE=3 SV=1	A9T8E8_PHYPA (+1)	69 kDa				0.00017	4.1e-05	8.7e-05
Cluster of Predicted protein OS=Physcomitrella patens subsp. patens GN=PHYPADRAFT_131174 PE=3 SV=1 (A9SKA3_PHYPA)	A9SKA3_PHYPA [2]	59 kDa		3.5e-05	0	0.00012	6.1e-05	6.9e-05
Predicted protein OS=Physcomitrella patens subsp. patens GN=PHYPADRAFT_131174 PE=3 SV=1	A9SKA3_PHYPA	59 kDa		3.5e-05	0	0.00012	6.1e-05	6.9e-05
Predicted protein OS=Physcomitrella patens subsp. patens GN=PHYPADRAFT_66684 PE=3 SV=1	A9RIS6_PHYPA	55 kDa		3.5e-05		0.00012	6.1e-05	5.2e-05
Predicted protein OS=Physcomitrella patens subsp. patens GN=Ure2p1 PE=2 SV=1	A9TVV6_PHYPA	25 kDa	2.1e-05			9.7e-05	6.1e-05	0.00012
Predicted protein OS=Physcomitrella patens subsp. patens GN=PHYPADRAFT_153994 PE=4 SV=1	A9U0T9_PHYPA	37 kDa	8.3e-05	7e-05		0.00012	2e-05	1.7e-05	2e-05	0
Phospholipase D OS=Physcomitrella patens subsp. patens GN=PHYPADRAFT_163602 PE=3 SV=1	A9S9E2_PHYPA	91 kDa			1.7e-05	0.00017	6.1e-05	0.00012
Photosystem II CP43 reaction center protein OS=Physcomitrella patens subsp. patens GN=psbC PE=3 SV=1	PSBC_PHYPA	52 kDa		5.2e-05		0.00012	2e-05	1.7e-05	6e-05	2.9e-05
Predicted protein OS=Physcomitrella patens subsp. patens GN=PHYPADRAFT_116924 PE=4 SV=1	A9RMZ3_PHYPA	54 kDa			1.7e-05	7.7e-05	6.1e-05	0.0001
Predicted protein OS=Physcomitrella patens subsp. patens GN=PHYPADRAFT_137470 PE=3 SV=1	A9SYE0_PHYPA	24 kDa	0	0		0.00014	0.00012	3.5e-05		4.3e-05
Predicted protein OS=Physcomitrella patens subsp. patens GN=PHYPADRAFT_162911 PE=4 SV=1	A9S567_PHYPA	67 kDa	6.2e-05	3.5e-05		0	0	3.5e-05		0
Predicted protein OS=Physcomitrella patens subsp. patens GN=PHYPADRAFT_227340 PE=3 SV=1	A9U0Z9_PHYPA	12 kDa		3.5e-05	6.8e-05	0.00035	0.00029	0.00038	2e-05
Predicted protein OS=Physcomitrella patens subsp. patens GN=PHYPADRAFT_54997 PE=3 SV=1	A9RD43_PHYPA (+3)	20 kDa			5.1e-05	9.7e-05	8.2e-05	8.7e-05		4.3e-05
Cluster of Predicted protein OS=Physcomitrella patens subsp. patens GN=PHYPADRAFT_140925 PE=3 SV=1 (A9T683_PHYPA)	A9T683_PHYPA	25 kDa	4.1e-05	3.5e-05	0	7.7e-05		0.00012
Predicted protein OS=Physcomitrella patens subsp. patens GN=PHYPADRAFT_140925 PE=3 SV=1	A9T683_PHYPA	25 kDa	4.1e-05	3.5e-05	0	7.7e-05		0.00012
Predicted protein (Fragment) OS=Physcomitrella patens subsp. patens GN=PHYPADRAFT_136845 PE=4 SV=1	A9SXF8_PHYPA	23 kDa
Predicted protein (Fragment) OS=Physcomitrella patens subsp. patens GN=PHYPADRAFT_2979 PE=3 SV=1	A9TWS3_PHYPA	45 kDa	2.1e-05			9.7e-05	8.2e-05	8.7e-05
Photosystem II D2 protein OS=Physcomitrella patens subsp. patens GN=psbD PE=3 SV=1	PSBD_PHYPA	39 kDa	2.1e-05	1.7e-05	6.8e-05	9.7e-05	2e-05	3.5e-05	2e-05	2.9e-05
Nucleoside diphosphate kinase OS=Physcomitrella patens subsp. patens GN=NDPK3a PE=3 SV=1	A9RL02_PHYPA (+1)	17 kDa		3.5e-05		0.00014	4.1e-05	8.7e-05	4e-05
Cluster of Predicted protein OS=Physcomitrella patens subsp. patens GN=PHYPADRAFT_220915 PE=3 SV=1 (A9TC15_PHYPA)	A9TC15_PHYPA	50 kDa			3.4e-05	0.00015	2e-05	3.5e-05		4.3e-05
Predicted protein OS=Physcomitrella patens subsp. patens GN=PHYPADRAFT_220915 PE=3 SV=1	A9TC15_PHYPA	50 kDa			3.4e-05	0.00015	2e-05	3.5e-05		4.3e-05
3-oxoacyl-[acyl-carrier-protein] synthase OS=Physcomitrella patens subsp. patens GN=PHYPADRAFT_125854 PE=3 SV=1	A9S8R9_PHYPA	49 kDa			3.4e-05	0.00012	2e-05	3.5e-05		4.3e-05
Cluster of 60S ribosomal protein L13 OS=Physcomitrella patens subsp. patens GN=PHYPADRAFT_204501 PE=3 SV=1 (A9RPU7_PHYPA)	A9RPU7_PHYPA	24 kDa		3.5e-05	0	0.00012			0	2.9e-05
60S ribosomal protein L13 OS=Physcomitrella patens subsp. patens GN=PHYPADRAFT_204501 PE=3 SV=1	A9RPU7_PHYPA	24 kDa		3.5e-05	0	0.00012			0	2.9e-05
60S ribosomal protein L13 OS=Physcomitrella patens subsp. patens GN=PHYPADRAFT_181260 PE=3 SV=1	A9S4N9_PHYPA	24 kDa				5.8e-05				2.9e-05
Cluster of Predicted protein OS=Physcomitrella patens subsp. patens GN=PHYPADRAFT_160075 PE=4 SV=1 (A9RN38_PHYPA)	A9RN38_PHYPA [2]	44 kDa				0.00015	2e-05	8.7e-05
Predicted protein OS=Physcomitrella patens subsp. patens GN=PHYPADRAFT_160075 PE=4 SV=1	A9RN38_PHYPA	44 kDa				0.00015	2e-05	8.7e-05
Predicted protein OS=Physcomitrella patens subsp. patens GN=PHYPADRAFT_109466 PE=4 SV=1	A9RI50_PHYPA	44 kDa				0.00015	2e-05	8.7e-05
Predicted protein OS=Physcomitrella patens subsp. patens GN=PHYPADRAFT_145519 PE=4 SV=1	A9TGX1_PHYPA	57 kDa	0		1.7e-05	0.00014	4.1e-05	1.7e-05		1.4e-05
Cluster of Predicted protein OS=Physcomitrella patens subsp. patens GN=PHYPADRAFT_207612 PE=4 SV=1 (A9S0X9_PHYPA)	A9S0X9_PHYPA	24 kDa				3.9e-05	0	1.7e-05
Predicted protein OS=Physcomitrella patens subsp. patens GN=PHYPADRAFT_207612 PE=4 SV=1	A9S0X9_PHYPA	24 kDa				1.9e-05	0	0
Predicted protein OS=Physcomitrella patens subsp. patens GN=PHYPADRAFT_161426 PE=4 SV=1	A9RWK3_PHYPA	24 kDa				1.9e-05		1.7e-05
Fructose-bisphosphate aldolase OS=Physcomitrella patens subsp. patens GN=PHYPADRAFT_140886 PE=3 SV=1	A9T663_PHYPA	42 kDa	0	0.00012		0.00017		3.5e-05	2e-05
Predicted protein OS=Physcomitrella patens subsp. patens GN=PHYPADRAFT_138907 PE=4 SV=1	A9T1X0_PHYPA	19 kDa	4.1e-05	3.5e-05		3.9e-05	4.1e-05	5.2e-05	2e-05	1.4e-05
Photosystem II 22kDa chloroplast protein OS=Physcomitrella patens subsp. patens GN=PSBS PE=4 SV=1	A9TJ15_PHYPA	29 kDa		0	1.7e-05	7.7e-05	4.1e-05	3.5e-05
Predicted protein (Fragment) OS=Physcomitrella patens subsp. patens GN=PHYPADRAFT_18691 PE=3 SV=1	A9SAF3_PHYPA	14 kDa				9.7e-05	0	0.00012
Acyl carrier protein OS=Physcomitrella patens subsp. patens GN=PHYPADRAFT_211342 PE=3 SV=1	A9SE34_PHYPA	10 kDa			0	0.00014	2e-05	6.9e-05
Ribosomal protein L15 OS=Physcomitrella patens subsp. patens GN=PHYPADRAFT_179263 PE=3 SV=1	A9RG89_PHYPA (+1)	24 kDa				5.8e-05	0	0
Predicted protein OS=Physcomitrella patens subsp. patens GN=PHYPADRAFT_126550 PE=4 SV=1	A9SAK9_PHYPA	24 kDa			1.7e-05	0.00015		8.7e-05		1.4e-05
Predicted protein OS=Physcomitrella patens subsp. patens GN=PHYPADRAFT_106587 PE=3 SV=1	A9SJK8_PHYPA (+2)	54 kDa				9.7e-05	2e-05	8.7e-05		1.4e-05
Predicted protein OS=Physcomitrella patens subsp. patens GN=PHYPADRAFT_233882 PE=4 SV=1	A9SRQ6_PHYPA	23 kDa				3.9e-05	0	5.2e-05	4e-05
Predicted protein (Fragment) OS=Physcomitrella patens subsp. patens GN=PHYPADRAFT_19585 PE=4 SV=1	A9SRF6_PHYPA	13 kDa	0	1.7e-05	0	1.9e-05	8.2e-05	5.2e-05
Predicted protein (Fragment) OS=Physcomitrella patens subsp. patens GN=PHYPADRAFT_132902 PE=4 SV=1	A9SNY4_PHYPA	25 kDa		0		3.9e-05	6.1e-05	1.7e-05			0
Monodehydroascorbate reductase III OS=Physcomitrella patens subsp. patens GN=Mdhar3 PE=4 SV=1	Q2I826_PHYPA	47 kDa				9.7e-05	4.1e-05	5.2e-05
Cluster of Predicted protein OS=Physcomitrella patens subsp. patens GN=PHYPADRAFT_156397 PE=4 SV=1 (A9U4U1_PHYPA)	A9U4U1_PHYPA [2]	22 kDa			3.4e-05	0.00025	0.00018	0.00036		2.9e-05	0
Predicted protein OS=Physcomitrella patens subsp. patens GN=PHYPADRAFT_156397 PE=4 SV=1	A9U4U1_PHYPA	22 kDa			3.4e-05	0.00023	0.00016	0.00033		2.9e-05	0
Predicted protein OS=Physcomitrella patens subsp. patens GN=PHYPADRAFT_135679 PE=4 SV=1	A9SV00_PHYPA	22 kDa			3.4e-05	0.00021	0.00016	0.00033		2.9e-05
Cluster of Predicted protein OS=Physcomitrella patens subsp. patens GN=PHYPADRAFT_179458 PE=4 SV=1 (A9RYG5_PHYPA)	A9RYG5_PHYPA [2]	66 kDa		1.7e-05	0	9.7e-05		5.2e-05			0
Predicted protein OS=Physcomitrella patens subsp. patens GN=PHYPADRAFT_179458 PE=4 SV=1	A9RYG5_PHYPA	66 kDa		1.7e-05	0	9.7e-05		5.2e-05
Predicted protein OS=Physcomitrella patens subsp. patens GN=PHYPADRAFT_208338 PE=4 SV=1	A9S3S9_PHYPA	66 kDa		1.7e-05		9.7e-05		5.2e-05			0
Plastocyanin, chloroplast, isoform 2 OS=Physcomitrella patens subsp. patens GN=PHYPADRAFT_62212 PE=4 SV=1	A9RDX6_PHYPA	17 kDa				0.00014	0.00012	0.0001
Uncharacterized protein (Fragment) OS=Physcomitrella patens subsp. patens GN=PHYPADRAFT_119729 PE=4 SV=1	A9RUW2_PHYPA	18 kDa		1.7e-05	1.7e-05	9.7e-05	2e-05	0	0
Uncharacterized protein OS=Physcomitrella patens subsp. patens GN=PHYPADRAFT_232987 PE=4 SV=1	A9SN74_PHYPA (+2)	22 kDa	0	1.7e-05	3.4e-05	0	4.1e-05	5.2e-05
Superoxide dismutase OS=Physcomitrella patens subsp. patens GN=PHYPADRAFT_141133 PE=3 SV=1	A9T6N6_PHYPA	22 kDa				0.00012		1.7e-05
Predicted protein (Fragment) OS=Physcomitrella patens subsp. patens GN=PHYPADRAFT_9234 PE=4 SV=1	A9TMW1_PHYPA	9 kDa				3.9e-05		6.9e-05
Cluster of Predicted protein OS=Physcomitrella patens subsp. patens GN=PHYPADRAFT_202293 PE=3 SV=1 (A9RGW5_PHYPA)	A9RGW5_PHYPA [2]	69 kDa			0	7.7e-05		3.5e-05			0
Predicted protein OS=Physcomitrella patens subsp. patens GN=PHYPADRAFT_202293 PE=3 SV=1	A9RGW5_PHYPA	69 kDa			0	7.7e-05		3.5e-05
Predicted protein OS=Physcomitrella patens subsp. patens GN=PHYPADRAFT_114420 PE=3 SV=1	A9RHN4_PHYPA	69 kDa			0	7.7e-05		3.5e-05			0
Predicted protein (Fragment) OS=Physcomitrella patens subsp. patens GN=PHYPADRAFT_36025 PE=3 SV=1	A9RHZ0_PHYPA	20 kDa	0	0		3.9e-05	0.0001	3.5e-05
Predicted protein OS=Physcomitrella patens subsp. patens GN=PHYPADRAFT_192417 PE=4 SV=1	A9T7R2_PHYPA	46 kDa	4.1e-05	3.5e-05	0	0.00019		6.9e-05	0
Triosephosphate isomerase OS=Physcomitrella patens subsp. patens GN=PHYPADRAFT_201345 PE=3 SV=1	A9RB04_PHYPA	27 kDa			3.4e-05	3.9e-05	2e-05	3.5e-05
Cluster of GDSL-like lipase OS=Physcomitrella patens subsp. patens GN=gdslll PE=2 SV=1 (Q4A3V3_PHYPA)	Q4A3V3_PHYPA [2]	46 kDa	8.3e-05			0.00017		3.5e-05
GDSL-like lipase OS=Physcomitrella patens subsp. patens GN=gdslll PE=2 SV=1	Q4A3V3_PHYPA	46 kDa	8.3e-05			0.00017		3.5e-05
Predicted protein (Fragment) OS=Physcomitrella patens subsp. patens GN=PHYPADRAFT_116683 PE=4 SV=1	A9RMU5_PHYPA	31 kDa	4.1e-05			0.00012
Uncharacterized protein OS=Physcomitrella patens subsp. patens GN=ALDH2B PE=3 SV=1	A9U465_PHYPA	57 kDa		1.7e-05		0	6.1e-05	5.2e-05		0
EF1Bgamma class glutathione S-transferase OS=Physcomitrella patens subsp. patens GN=EF1Bgamma4 PE=2 SV=1	A9T682_PHYPA	48 kDa			5.1e-05	0.00023	0.00016	0.00019		5.7e-05
Cluster of Predicted protein OS=Physcomitrella patens subsp. patens GN=PHYPADRAFT_174121 PE=3 SV=1 (A9RE43_PHYPA)	A9RE43_PHYPA [2]	64 kDa		1.7e-05		3.9e-05	4.1e-05	3.5e-05
Predicted protein OS=Physcomitrella patens subsp. patens GN=PHYPADRAFT_174121 PE=3 SV=1	A9RE43_PHYPA	64 kDa		1.7e-05		1.9e-05	4.1e-05	1.7e-05
Predicted protein OS=Physcomitrella patens subsp. patens GN=PHYPADRAFT_191802 PE=3 SV=1	A9T5H0_PHYPA	64 kDa				1.9e-05	2e-05	3.5e-05
Cluster of Predicted protein OS=Physcomitrella patens subsp. patens GN=PHYPADRAFT_215726 PE=3 SV=1 (A9SU16_PHYPA)	A9SU16_PHYPA [2]	79 kDa		0		5.8e-05	0	3.5e-05			0
Predicted protein OS=Physcomitrella patens subsp. patens GN=PHYPADRAFT_215726 PE=3 SV=1	A9SU16_PHYPA (+1)	79 kDa		0		5.8e-05	0	3.5e-05
Predicted protein OS=Physcomitrella patens subsp. patens GN=PHYPADRAFT_65832 PE=3 SV=1	A9RGJ8_PHYPA	87 kDa				3.9e-05		1.7e-05			0
Predicted protein OS=Physcomitrella patens subsp. patens GN=PHYPADRAFT_160332 PE=3 SV=1	A9RPY2_PHYPA	11 kDa		3.5e-05	8.5e-05	0.00027	0.00022	0.00033	2e-05
Predicted protein (Fragment) OS=Physcomitrella patens subsp. patens GN=PHYPADRAFT_70324 PE=4 SV=1	A9RTF7_PHYPA (+1)	25 kDa	4.1e-05		1.7e-05			3.5e-05
Predicted protein OS=Physcomitrella patens subsp. patens GN=PHYPADRAFT_235143 PE=3 SV=1	A9SXV6_PHYPA	11 kDa			1.7e-05	5.8e-05	2e-05	1.7e-05
60S ribosomal protein L18 OS=Physcomitrella patens subsp. patens GN=PHYPADRAFT_197718 PE=3 SV=1	A9TSA3_PHYPA	21 kDa	2.1e-05		1.7e-05	0	4.1e-05	0		1.4e-05
Lactoylglutathione lyase OS=Physcomitrella patens subsp. patens GN=PHYPADRAFT_229251 PE=3 SV=1	A9SF88_PHYPA	29 kDa				5.8e-05		1.7e-05
Cluster of Monodehydroascorbate reductase II OS=Physcomitrella patens subsp. patens GN=Mdhar2 PE=4 SV=1 (Q2I827_PHYPA)	Q2I827_PHYPA	47 kDa				0	4.1e-05	0
Monodehydroascorbate reductase II OS=Physcomitrella patens subsp. patens GN=Mdhar2 PE=4 SV=1	Q2I827_PHYPA	47 kDa				0	4.1e-05	0
Monodehydroascorbate reductase I OS=Physcomitrella patens subsp. patens GN=Mdhar1 PE=4 SV=1	Q2I828_PHYPA	47 kDa				0	2e-05	0
Predicted protein OS=Physcomitrella patens subsp. patens GN=PHYPADRAFT_114623 PE=4 SV=1	A9RHV4_PHYPA	22 kDa			3.4e-05	0.00021	0.00014	0.00031		2.9e-05
UDP-glucose 6-dehydrogenase OS=Physcomitrella patens subsp. patens GN=PHYPADRAFT_208903 PE=3 SV=1	A9S5J4_PHYPA (+3)	53 kDa				3.9e-05				0
Predicted protein OS=Physcomitrella patens subsp. patens GN=PHYPADRAFT_185217 PE=3 SV=1	A9SI85_PHYPA	56 kDa				3.9e-05	4.1e-05	1.7e-05
Predicted protein OS=Physcomitrella patens subsp. patens GN=PHYPADRAFT_152320 PE=4 SV=1	A9TXK1_PHYPA	16 kDa				5.8e-05	4.1e-05	1.7e-05
Fructose-bisphosphate aldolase OS=Physcomitrella patens subsp. patens GN=PHYPADRAFT_124602 PE=3 SV=1	A9S5N9_PHYPA	38 kDa				7.7e-05		3.5e-05
Predicted protein (Fragment) OS=Physcomitrella patens subsp. patens GN=PHYPADRAFT_114497 PE=4 SV=1	A9RHR4_PHYPA	30 kDa				3.9e-05	2e-05	1.7e-05
40S ribosomal protein S3a OS=Physcomitrella patens subsp. patens GN=PHYPADRAFT_204003 PE=3 SV=1	A9RMS0_PHYPA	30 kDa				5.8e-05	2e-05	1.7e-05
Predicted protein OS=Physcomitrella patens subsp. patens GN=PHYPADRAFT_120778 PE=3 SV=1	A9RXB3_PHYPA (+1)	31 kDa				7.7e-05		1.7e-05
tr|A9RMV8|A9RMV8_PHYPA-DECOY Predicted protein OS=Physcomitrella patens subsp. patens...	A9RMV8_PHYPA-DECOY	?						1.7e-05			3.3e-05
GAPN OS=Physcomitrella patens subsp. patens GN=ALDH11A5 PE=2 SV=1	Q6RCS1_PHYPA	53 kDa			0	7.7e-05
Predicted protein OS=Physcomitrella patens subsp. patens GN=PHYPADRAFT_123963 PE=4 SV=1	A9S4C2_PHYPA	34 kDa				5.8e-05				1.4e-05
Predicted protein OS=Physcomitrella patens subsp. patens GN=PHYPADRAFT_147884 PE=4 SV=1	A9TMU4_PHYPA	16 kDa					2e-05	3.5e-05		1.4e-05
Methylenetetrahydrofolate reductase OS=Physcomitrella patens subsp. patens GN=PHYPADRAFT_161370 PE=3 SV=1	A9RW65_PHYPA (+1)	66 kDa				3.9e-05		1.7e-05
Predicted protein OS=Physcomitrella patens subsp. patens GN=PHYPADRAFT_233194 PE=4 SV=1	A9SFH1_PHYPA	29 kDa				5.8e-05
6-phosphogluconate dehydrogenase, decarboxylating OS=Physcomitrella patens subsp. patens GN=PHYPADRAFT_183544 PE=3 SV=1	A9SCV7_PHYPA	55 kDa			0	5.8e-05		1.7e-05
Predicted protein OS=Physcomitrella patens subsp. patens GN=PHYPADRAFT_92060 PE=4 SV=1	A9TFF4_PHYPA-DECOY	?				0					3.3e-05
Predicted protein (Fragment) OS=Physcomitrella patens subsp. patens GN=PHYPADRAFT_11066 PE=3 SV=1	A9ST56_PHYPA	70 kDa			0	3.9e-05	6.1e-05	3.5e-05		0
Predicted protein OS=Physcomitrella patens subsp. patens GN=PHYPADRAFT_126774 PE=4 SV=1	A9SB12_PHYPA	50 kDa				3.9e-05
Predicted protein OS=Physcomitrella patens subsp. patens GN=PHYPADRAFT_105813 PE=4 SV=1	A9S5H6_PHYPA	34 kDa		1.7e-05		3.9e-05	4.1e-05	1.7e-05
Predicted protein OS=Physcomitrella patens subsp. patens GN=PHYPADRAFT_192349 PE=4 SV=1	A9T7E0_PHYPA	35 kDa		1.7e-05		3.9e-05	4.1e-05	1.7e-05

## Sheet: exclusive unique peptide count
EXCLUSIVE UNIQUE PEPTIDE COUNT
Bio View:319 Proteins in 212 Clusters<BR>With 4 Decoys	Accession Number	Molecular Weight	CONTROL1	CONTROL2	CONTROL3	GLUCOSE1	GLUCOSE2	GLUCOSE3	SORBITOL1	SORBITOL2	SORBITOL3
Ribulose bisphosphate carboxylase large chain OS=Physcomitrella patens subsp. patens GN=rbcL PE=1 SV=2	RBL_PHYPA	53 kDa	12	12	13	22	17	24	10	8	10
Cluster of Ribulose bisphosphate carboxylase small chain OS=Physcomitrella patens subsp. patens GN=PprbcS1 PE=2 SV=1 (Q75WT7_PHYPA)	Q75WT7_PHYPA [9]	20 kDa	14	19	16	34	26	33	10	15	9
Ribulose bisphosphate carboxylase small chain OS=Physcomitrella patens subsp. patens GN=PprbcS1 PE=2 SV=1	Q75WT7_PHYPA	20 kDa	2	4	3	6	5	6	3	3	4
Ribulose bisphosphate carboxylase small chain OS=Physcomitrella patens subsp. patens GN=PHYPADRAFT_168764 PE=3 SV=1	A9T9D5_PHYPA	20 kDa	3	2	1	5	4	5	1	1	0
Ribulose bisphosphate carboxylase small chain OS=Physcomitrella patens subsp. patens GN=PHYPADRAFT_225236 PE=3 SV=1	A9TT85_PHYPA	20 kDa	0	1	2	1	1	2	0	1	0
Ribulose bisphosphate carboxylase small chain (Fragment) OS=Physcomitrella patens subsp. patens PE=2 SV=1	Q9SXH1_PHYPA	23 kDa	1	1	1	1	1	1	0	1	1
Ribulose bisphosphate carboxylase small chain OS=Physcomitrella patens subsp. patens GN=PHYPADRAFT_87740 PE=3 SV=1	A9T3W5_PHYPA	20 kDa	0	0	0	1	0	0	0	0	1
Ribulose bisphosphate carboxylase small chain OS=Physcomitrella patens subsp. patens GN=PHYPADRAFT_233894 PE=3 SV=1	A9SRS0_PHYPA	20 kDa	1	0	0	1	1	1	1	1	0
Ribulose bisphosphate carboxylase small chain OS=Physcomitrella patens subsp. patens GN=PHYPADRAFT_123666 PE=3 SV=1	A9S3R8_PHYPA	20 kDa	0	0	0	0	0	0	0	0	0
Ribulose bisphosphate carboxylase small chain OS=Physcomitrella patens subsp. patens GN=PHYPADRAFT_201973 PE=3 SV=1	A9RG04_PHYPA	20 kDa		0	0	1	0	1	0	0	0
Ribulose bisphosphate carboxylase small chain OS=Physcomitrella patens subsp. patens GN=PHYPADRAFT_61317 PE=3 SV=1	A9TWX2_PHYPA	20 kDa		0
Cluster of Predicted protein OS=Physcomitrella patens subsp. patens GN=PHYPADRAFT_169178 PE=4 SV=1 (A9TBP0_PHYPA)	A9TBP0_PHYPA [3]	48 kDa	13	12	12	19	14	18	12	12	6
Predicted protein OS=Physcomitrella patens subsp. patens GN=PHYPADRAFT_169178 PE=4 SV=1	A9TBP0_PHYPA	48 kDa	5	5	4	5	5	7	5	5	2
Predicted protein OS=Physcomitrella patens subsp. patens GN=PHYPADRAFT_147391 PE=4 SV=1	A9TLG8_PHYPA	45 kDa	3	2	3	4	3	3	3	3	1
Predicted protein OS=Physcomitrella patens subsp. patens GN=PHYPADRAFT_109430 PE=4 SV=1	A9RES5_PHYPA	52 kDa	1	1	1	1	1	1	1	1	0
ATP synthase subunit alpha, chloroplastic OS=Physcomitrella patens subsp. patens GN=atpA PE=3 SV=1	ATPA_PHYPA	55 kDa	8	10	9	12	12	15	7	8	6
Cluster of ATP synthase subunit beta, chloroplastic OS=Physcomitrella patens subsp. patens GN=atpB PE=1 SV=2 (ATPB_PHYPA)	ATPB_PHYPA [2]	53 kDa	8	11	9	18	16	16	8	10	2
ATP synthase subunit beta, chloroplastic OS=Physcomitrella patens subsp. patens GN=atpB PE=1 SV=2	ATPB_PHYPA	53 kDa	2	1	2	3	3	3	1	1	0
ATP synthase subunit beta (Fragment) OS=Physcomitrella patens subsp. patens GN=atpB PE=3 SV=1	Q09R99_PHYPA	45 kDa	1	1	1	1	1	1	1	1	0
Cluster of Predicted protein OS=Physcomitrella patens subsp. patens GN=PHYPADRAFT_200318 PE=4 SV=1 (A9U1K9_PHYPA)	A9U1K9_PHYPA [4]	29 kDa	8	9	11	19	18	19	7	9	3
Predicted protein OS=Physcomitrella patens subsp. patens GN=PHYPADRAFT_200318 PE=4 SV=1	A9U1K9_PHYPA	29 kDa	3	2	3	6	6	6	2	2	0
Predicted protein OS=Physcomitrella patens subsp. patens GN=PHYPADRAFT_225004 PE=4 SV=1	A9TSK0_PHYPA	34 kDa	0	1	1	2	2	2	1	1	1
Predicted protein OS=Physcomitrella patens subsp. patens GN=PHYPADRAFT_182810 PE=4 SV=1	A9SA96_PHYPA	34 kDa	1	1	0	1	1	1	0	1	0
Predicted protein OS=Physcomitrella patens subsp. patens GN=PHYPADRAFT_177617 PE=4 SV=1	A9RS28_PHYPA	34 kDa	0	0	1	1	1	1	0	0	0
Cluster of Glyceraldehyde-3-phosphate dehydrogenase OS=Physcomitrella patens subsp. patens GN=PHYPADRAFT_229869 PE=3 SV=1 (A9SK06_PHYPA)	A9SK06_PHYPA [7]	40 kDa	13	14	12	16	15	18	7	9	1
Glyceraldehyde-3-phosphate dehydrogenase OS=Physcomitrella patens subsp. patens GN=PHYPADRAFT_229869 PE=3 SV=1	A9SK06_PHYPA (+1)	40 kDa	1	2	1	3	2	3	0	0	0
Glyceraldehyde-3-phosphate dehydrogenase OS=Physcomitrella patens subsp. patens GN=PHYPADRAFT_202775 PE=3 SV=1	A9RIU5_PHYPA (+1)	43 kDa	1	1	1	1	1	1	0	0	0
Glyceraldehyde-3-phosphate dehydrogenase OS=Physcomitrella patens subsp. patens GN=PHYPADRAFT_85464 PE=3 SV=1	A9SXX9_PHYPA (+1)	43 kDa	1	1	0	1	0	2	0	0	0
Glyceraldehyde-3-phosphate dehydrogenase OS=Physcomitrella patens subsp. patens GN=PHYPADRAFT_110442 PE=3 SV=1	A9TMD3_PHYPA	43 kDa	0	0	0	0	1	0	0	0	0
Cluster of Phosphoglycerate kinase OS=Physcomitrella patens subsp. patens GN=PHYPADRAFT_169245 PE=3 SV=1 (A9TC11_PHYPA)	A9TC11_PHYPA [2]	50 kDa	7	7	9	14	13	12	3	8	2
Phosphoglycerate kinase OS=Physcomitrella patens subsp. patens GN=PHYPADRAFT_169245 PE=3 SV=1	A9TC11_PHYPA	50 kDa	6	6	7	12	11	10	2	6	2
Phosphoglycerate kinase OS=Physcomitrella patens subsp. patens GN=PHYPADRAFT_209795 PE=3 SV=1	A9S8R3_PHYPA	50 kDa		0	1	1	1	1		1
Cluster of Predicted protein (Fragment) OS=Physcomitrella patens subsp. patens GN=PHYPADRAFT_52279 PE=4 SV=1 (A9RFL7_PHYPA)	A9RFL7_PHYPA [2]	25 kDa	7	8	5	10	9	9	5	4	2
Predicted protein (Fragment) OS=Physcomitrella patens subsp. patens GN=PHYPADRAFT_52279 PE=4 SV=1	A9RFL7_PHYPA	25 kDa	0	1	0	2	2	1	1	0	0
Predicted protein OS=Physcomitrella patens subsp. patens GN=PHYPADRAFT_156993 PE=4 SV=1	A9U5B1_PHYPA	29 kDa	1	1	0	1	1	2	0	0	0
Cluster of Predicted protein OS=Physcomitrella patens subsp. patens GN=PHYPADRAFT_215053 PE=4 SV=1 (A9SRU3_PHYPA)	A9SRU3_PHYPA [2]	40 kDa	8	7	8	17	18	16	5	8	1
Predicted protein OS=Physcomitrella patens subsp. patens GN=PHYPADRAFT_215053 PE=4 SV=1	A9SRU3_PHYPA	40 kDa	6	5	6	11	10	10	2	5	0
Predicted protein OS=Physcomitrella patens subsp. patens GN=PHYPADRAFT_159377 PE=4 SV=1	A9RJ44_PHYPA	40 kDa	1	1	1	3	5	4	2	2	0
Predicted protein OS=Physcomitrella patens subsp. patens GN=PHYPADRAFT_161667 PE=4 SV=1	A9RXW5_PHYPA	22 kDa	2	3	2	4	5	4	2	3	1
Phi class glutathione S-transferase OS=Physcomitrella patens subsp. patens GN=GSTF1 PE=2 SV=1	A9SCV0_PHYPA	25 kDa	4	4	3	9	8	9	4	5	2
Carbonic anhydrase OS=Physcomitrella patens subsp. patens GN=PHYPADRAFT_162454 PE=3 SV=1	A9S2F9_PHYPA	28 kDa	5	4	5	8	7	7	4	4	3
Cluster of Predicted protein OS=Physcomitrella patens subsp. patens GN=PHYPADRAFT_122526 PE=3 SV=1 (A9S0R9_PHYPA)	A9S0R9_PHYPA [2]	38 kDa	7	8	6	8	7	9	2	5	3
Predicted protein OS=Physcomitrella patens subsp. patens GN=PHYPADRAFT_122526 PE=3 SV=1	A9S0R9_PHYPA	38 kDa	1	2	2	3	2	2	0	2	1
Predicted protein OS=Physcomitrella patens subsp. patens GN=PHYPADRAFT_146278 PE=3 SV=1	A9TIY2_PHYPA	38 kDa	2	1	2	2	2	2	0	1	0
Cluster of Adenosylhomocysteinase OS=Physcomitrella patens subsp. patens GN=PHYPADRAFT_176956 PE=3 SV=1 (A9RP25_PHYPA)	A9RP25_PHYPA [3]	54 kDa	4	5	7	12	10	11	2	4	3
Adenosylhomocysteinase OS=Physcomitrella patens subsp. patens GN=PHYPADRAFT_176956 PE=3 SV=1	A9RP25_PHYPA (+1)	54 kDa	0	0	0	1	1	1	0	0	0
Adenosylhomocysteinase OS=Physcomitrella patens subsp. patens GN=PHYPADRAFT_176926 PE=3 SV=1	A9RPH2_PHYPA	54 kDa	0	0	0	1	1	1	0	0	0
Cluster of Predicted protein OS=Physcomitrella patens subsp. patens GN=PHYPADRAFT_133111 PE=4 SV=1 (A9SPD7_PHYPA)	A9SPD7_PHYPA [3]	10 kDa	2	3	2	3	1	3	1	2	2
Predicted protein OS=Physcomitrella patens subsp. patens GN=PHYPADRAFT_133111 PE=4 SV=1	A9SPD7_PHYPA	10 kDa	0	1	0	1	0	1	0	1	0
Predicted protein (Fragment) OS=Physcomitrella patens subsp. patens GN=PHYPADRAFT_39045 PE=4 SV=1	A9TU20_PHYPA	9 kDa	0	0	1	0	0	0	0	0	0
Predicted protein (Fragment) OS=Physcomitrella patens subsp. patens GN=PHYPADRAFT_39042 PE=4 SV=1	A9TVA9_PHYPA	8 kDa	0	0	0	0		0		0	0
Cluster of Predicted protein OS=Physcomitrella patens subsp. patens GN=PHYPADRAFT_206341 PE=3 SV=1 (A9RWS2_PHYPA)	A9RWS2_PHYPA [3]	85 kDa	11	13	9	23	21	19	4	10	0
Predicted protein OS=Physcomitrella patens subsp. patens GN=PHYPADRAFT_206341 PE=3 SV=1	A9RWS2_PHYPA	85 kDa	0	2	1	4	3	3	0	1
Predicted protein OS=Physcomitrella patens subsp. patens GN=PHYPADRAFT_227136 PE=3 SV=1	A9U0A5_PHYPA	85 kDa	2	3	1	2	4	3	0	2
Predicted protein OS=Physcomitrella patens subsp. patens GN=PHYPADRAFT_205352 PE=3 SV=1	A9RT52_PHYPA	85 kDa	1	0	0	4	4	3	0	0	0
Cluster of Predicted protein OS=Physcomitrella patens subsp. patens GN=PHYPADRAFT_212016 PE=4 SV=1 (A9SG93_PHYPA)	A9SG93_PHYPA [3]	28 kDa	4	6	4	10	7	10	2	5	1
Predicted protein OS=Physcomitrella patens subsp. patens GN=PHYPADRAFT_212016 PE=4 SV=1	A9SG93_PHYPA	28 kDa	0	0	1	2	1	1	0	1	0
Predicted protein (Fragment) OS=Physcomitrella patens subsp. patens GN=PHYPADRAFT_35924 PE=4 SV=1	A9RIB5_PHYPA	23 kDa	1	2	1	2	2	3	0	1	0
Predicted protein OS=Physcomitrella patens subsp. patens GN=PHYPADRAFT_107157 PE=4 SV=1	A9SY12_PHYPA	28 kDa	1	1	1	1	1	1	0	1	0
Predicted protein OS=Physcomitrella patens subsp. patens GN=PHYPADRAFT_126875 PE=4 SV=1	A9SB44_PHYPA	21 kDa			0	0	0	0
Cluster of Fructose-bisphosphate aldolase OS=Physcomitrella patens subsp. patens GN=PHYPADRAFT_155603 PE=3 SV=1 (A9U3R4_PHYPA)	A9U3R4_PHYPA [2]	42 kDa	8	5	3	9	8	9	2	3	0
Fructose-bisphosphate aldolase OS=Physcomitrella patens subsp. patens GN=PHYPADRAFT_155603 PE=3 SV=1	A9U3R4_PHYPA	42 kDa	4	1	0	2	2	2	1	0	0
Fructose-bisphosphate aldolase OS=Physcomitrella patens subsp. patens GN=PHYPADRAFT_120582 PE=3 SV=1	A9RX76_PHYPA	42 kDa	2	2	0	2	2	3	0	1	0
Uncharacterized protein OS=Physcomitrella patens subsp. patens GN=PpLOX8a PE=4 SV=1	A9U1H4_PHYPA	103 kDa	3	3	7	17	11	12	2	6	1
Cluster of Uncharacterized protein OS=Physcomitrella patens subsp. patens GN=PHYPADRAFT_230273 PE=3 SV=1 (A9SNF1_PHYPA)	A9SNF1_PHYPA [7]	71 kDa	4	6	8	20	14	14	3	5	1
Uncharacterized protein OS=Physcomitrella patens subsp. patens GN=PHYPADRAFT_230273 PE=3 SV=1	A9SNF1_PHYPA	71 kDa	0	0	1	2	2	1	0	0	0
Predicted protein OS=Physcomitrella patens subsp. patens GN=PHYPADRAFT_226216 PE=3 SV=1	A9TWR9_PHYPA	71 kDa	0	0	0	2	1	2	0	0	0
Predicted protein OS=Physcomitrella patens subsp. patens GN=PHYPADRAFT_219762 PE=3 SV=1	A9T7Y9_PHYPA	73 kDa		0	0	1	1	1	0
Predicted protein OS=Physcomitrella patens subsp. patens GN=PHYPADRAFT_158543 PE=3 SV=1	A9RCV9_PHYPA	71 kDa	0	0	0	2	1	1	0	0	0
Predicted protein OS=Physcomitrella patens subsp. patens GN=PHYPADRAFT_96217 PE=3 SV=1	A9TRK2_PHYPA	71 kDa		0		0	0	0		0	0
Predicted protein OS=Physcomitrella patens subsp. patens GN=PHYPADRAFT_58148 PE=3 SV=1	A9SLL3_PHYPA	71 kDa	0	0	0	0	0	0			0
Predicted protein OS=Physcomitrella patens subsp. patens GN=PHYPADRAFT_95804 PE=3 SV=1	A9TQG3_PHYPA	73 kDa				0	0	0
Intracellular pathogenesis-related protein-like protein OS=Physcomitrella patens subsp. patens GN=PHYPADRAFT_105033 PE=2 SV=1	Q9AXI3_PHYPA	31 kDa	2	2	2	7	6	8	2	3	1
Predicted protein OS=Physcomitrella patens subsp. patens GN=PHYPADRAFT_162315 PE=4 SV=1	A9S1E8_PHYPA	25 kDa	4	5	6	6	6	6	4	6	1
Cluster of Predicted protein OS=Physcomitrella patens subsp. patens GN=PHYPADRAFT_109427 PE=4 SV=1 (A9REG3_PHYPA)	A9REG3_PHYPA [3]	22 kDa	3	3	1	7	4	6	3	2
Predicted protein OS=Physcomitrella patens subsp. patens GN=PHYPADRAFT_109427 PE=4 SV=1	A9REG3_PHYPA	22 kDa	1	2	0	2	1	2	2	1
Predicted protein (Fragment) OS=Physcomitrella patens subsp. patens GN=PHYPADRAFT_129602 PE=4 SV=1	A9SGR0_PHYPA	17 kDa	1	0	0	0	0	0	0	0
Uncharacterized protein OS=Physcomitrella patens subsp. patens GN=PHYPADRAFT_110797 PE=4 SV=1	A9RBZ9_PHYPA	18 kDa	0	0	0	1	0	1	0	0
ATP synthase subunit beta OS=Physcomitrella patens subsp. patens GN=PHYPADRAFT_87133 PE=3 SV=1	A9T278_PHYPA (+2)	52 kDa	5	5	4	9	8	9	3	7	0
Predicted protein OS=Physcomitrella patens subsp. patens GN=PHYPADRAFT_108482 PE=3 SV=1	A9TNF2_PHYPA	18 kDa	2	2	2	2	3	3	2	2	1
Cluster of Predicted protein OS=Physcomitrella patens subsp. patens GN=PHYPADRAFT_107024 PE=4 SV=1 (A9SUL8_PHYPA)	A9SUL8_PHYPA [2]	77 kDa	1	3	4	9	7	6	3	3	2
Predicted protein OS=Physcomitrella patens subsp. patens GN=PHYPADRAFT_107024 PE=4 SV=1	A9SUL8_PHYPA	77 kDa	0	0	0	1	1	1	0	0	0
Transketolase OS=Physcomitrella patens subsp. patens GN=PHYPADRAFT_84171 PE=3 SV=1	A9SUJ9_PHYPA	75 kDa	0	0	0	0	0	0	0	0	0
ATP synthase subunit alpha OS=Physcomitrella patens subsp. patens GN=atp1 PE=3 SV=1	Q1XGA4_PHYPA	56 kDa	5	6	5	8	6	6	1	5	2
Predicted protein OS=Physcomitrella patens subsp. patens GN=PHYPADRAFT_169593 PE=4 SV=1	A9TED6_PHYPA	27 kDa	2	3	2	3	5	4	2	3	0
Carbonic anhydrase (Fragment) OS=Physcomitrella patens subsp. patens GN=PHYPADRAFT_147703 PE=3 SV=1	A9TMC2_PHYPA	21 kDa	2	2	5	5	4	5	2	3	1
Predicted protein OS=Physcomitrella patens subsp. patens GN=PHYPADRAFT_192554 PE=4 SV=1	A9T876_PHYPA	24 kDa	2	3	2	4	4	4	2	4	2
Cluster of Predicted protein OS=Physcomitrella patens subsp. patens GN=PHYPADRAFT_115702 PE=3 SV=1 (A9RKJ5_PHYPA)	A9RKJ5_PHYPA [3]	58 kDa	6	4	7	10	5	8	3	5	1
Predicted protein OS=Physcomitrella patens subsp. patens GN=PHYPADRAFT_115702 PE=3 SV=1	A9RKJ5_PHYPA	58 kDa	2	1	1	3	1	2	1	1	0
Predicted protein OS=Physcomitrella patens subsp. patens GN=PHYPADRAFT_176210 PE=3 SV=1	A9RLL2_PHYPA	64 kDa	0	0	0	0	0	0	0	0	0
Predicted protein OS=Physcomitrella patens subsp. patens GN=PHYPADRAFT_110482 PE=3 SV=1	A9TNZ2_PHYPA	64 kDa	0	0	0	0	0	0	0	0	0
Uncharacterized protein OS=Physcomitrella patens subsp. patens GN=PHYPADRAFT_173848 PE=4 SV=1	A9RBG5_PHYPA	23 kDa	2	3	2	3	3	3		3	2
Cluster of Predicted protein OS=Physcomitrella patens subsp. patens GN=PHYPADRAFT_148997 PE=3 SV=1 (A9TQE5_PHYPA)	A9TQE5_PHYPA [2]	33 kDa	4	5	2	7	6	6	1	4	1
Predicted protein OS=Physcomitrella patens subsp. patens GN=PHYPADRAFT_148997 PE=3 SV=1	A9TQE5_PHYPA	33 kDa	2	2	1	3	3	2	0	2	0
Predicted protein OS=Physcomitrella patens subsp. patens GN=PHYPADRAFT_152661 PE=3 SV=1	A9TYF3_PHYPA	33 kDa	0	0	0	0	0	0			0
Predicted protein OS=Physcomitrella patens subsp. patens GN=PHYPADRAFT_109415 PE=4 SV=1	A9RD61_PHYPA	31 kDa	0	2	1	4	4	5	2	2	2
Cluster of Predicted protein OS=Physcomitrella patens subsp. patens GN=PHYPADRAFT_144797 PE=3 SV=1 (A9TFB4_PHYPA)	A9TFB4_PHYPA	35 kDa	1	4	3	9	9	9	2	5
Predicted protein OS=Physcomitrella patens subsp. patens GN=PHYPADRAFT_144797 PE=3 SV=1	A9TFB4_PHYPA	35 kDa	1	4	2	8	8	8	2	5
Predicted protein OS=Physcomitrella patens subsp. patens GN=PHYPADRAFT_150057 PE=3 SV=1	A9TSX6_PHYPA	34 kDa			0
Cluster of Lipoxygenase OS=Physcomitrella patens subsp. patens GN=PpLOX1 PE=3 SV=1 (A9U1H3_PHYPA)	A9U1H3_PHYPA [2]	105 kDa	2	1	5	6	6	6	2	4	2
Lipoxygenase OS=Physcomitrella patens subsp. patens GN=PpLOX1 PE=3 SV=1	A9U1H3_PHYPA	105 kDa	0	0	1	0	1	1	0	0	0
Lipoxygenase OS=Physcomitrella patens subsp. patens PE=2 SV=1	A4ZFY7_PHYPA	105 kDa	0	0	0	1	0	0	0	0	0
Cluster of Malate dehydrogenase OS=Physcomitrella patens subsp. patens GN=PHYPADRAFT_143364 PE=3 SV=1 (A9TBX2_PHYPA)	A9TBX2_PHYPA [4]	33 kDa	4	3	4	6	7	8	1	2
Malate dehydrogenase OS=Physcomitrella patens subsp. patens GN=PHYPADRAFT_143364 PE=3 SV=1	A9TBX2_PHYPA	33 kDa	1	0	2	2	2	2	0	2
Malate dehydrogenase OS=Physcomitrella patens subsp. patens GN=PHYPADRAFT_131843 PE=3 SV=1	A9SLS5_PHYPA	34 kDa	0	0	1	1	1	1	0	0
Malate dehydrogenase OS=Physcomitrella patens subsp. patens GN=PHYPADRAFT_207351 PE=3 SV=1	A9RZZ9_PHYPA	38 kDa	1	0	0	0	1	1	0	0
Malate dehydrogenase OS=Physcomitrella patens subsp. patens GN=PHYPADRAFT_162162 PE=3 SV=1	A9S0Q4_PHYPA	38 kDa	0	0	0	0	0	1	0	0
Cluster of Predicted protein OS=Physcomitrella patens subsp. patens GN=PHYPADRAFT_176216 PE=3 SV=1 (A9RLL8_PHYPA)	A9RLL8_PHYPA [2]	112 kDa	4	4	3	6	5	7	0	4
Predicted protein OS=Physcomitrella patens subsp. patens GN=PHYPADRAFT_176216 PE=3 SV=1	A9RLL8_PHYPA	112 kDa	2	2	1	2	2	3	0	1
Predicted protein OS=Physcomitrella patens subsp. patens GN=PHYPADRAFT_171132 PE=3 SV=1	A9TNZ8_PHYPA	108 kDa	0	0	0	1	0	1		0
Cluster of Predicted protein OS=Physcomitrella patens subsp. patens GN=PHYPADRAFT_109208 PE=4 SV=1 (A9U245_PHYPA)	A9U245_PHYPA [3]	94 kDa	2	1	4	7	6	6	1	3
Predicted protein OS=Physcomitrella patens subsp. patens GN=PHYPADRAFT_109208 PE=4 SV=1	A9U245_PHYPA	94 kDa	0	0	0	1	0	0	0	0
Predicted protein OS=Physcomitrella patens subsp. patens GN=PHYPADRAFT_189887 PE=4 SV=1	A9SYQ2_PHYPA (+1)	94 kDa	0	0	0	0	0	0	0	0
Cluster of Phi class glutathione S-transferase OS=Physcomitrella patens subsp. patens GN=GSTF3 PE=2 SV=1 (A9RSP0_PHYPA)	A9RSP0_PHYPA	25 kDa	2	2	1	6	5	7	2	3	1
Phi class glutathione S-transferase OS=Physcomitrella patens subsp. patens GN=GSTF3 PE=2 SV=1	A9RSP0_PHYPA	25 kDa	1	1	1	5	4	6	1	2	0
Predicted protein (Fragment) OS=Physcomitrella patens subsp. patens GN=PHYPADRAFT_125642 PE=3 SV=1	A9S8A4_PHYPA (+1)	22 kDa								0
Cluster of Uncharacterized protein OS=Physcomitrella patens subsp. patens GN=PHYPADRAFT_63926 PE=3 SV=1 (A9RBJ9_PHYPA)	A9RBJ9_PHYPA [2]	48 kDa	1	3	3	4	3	3	1	3	0
Uncharacterized protein OS=Physcomitrella patens subsp. patens GN=PHYPADRAFT_63926 PE=3 SV=1	A9RBJ9_PHYPA	48 kDa	0	0	0	0	0	0	0	1	0
Uncharacterized protein OS=Physcomitrella patens subsp. patens GN=PHYPADRAFT_111190 PE=3 SV=1	A9RBK0_PHYPA	48 kDa	0	0	0	0	0	0		0
Predicted protein OS=Physcomitrella patens subsp. patens GN=PHYPADRAFT_207186 PE=3 SV=1	A9RZD9_PHYPA	52 kDa
Cluster of Light-harvesting chlorophyll a/b-binding protein 2 OS=Physcomitrella patens subsp. patens GN=PpLhcb2 PE=4 SV=1 (Q765P5_PHYPA)	Q765P5_PHYPA [8]	28 kDa	0	1	0	12	4	7		0	0
Light-harvesting chlorophyll a/b-binding protein 2 OS=Physcomitrella patens subsp. patens GN=PpLhcb2 PE=4 SV=1	Q765P5_PHYPA	28 kDa		0	0	1	1	1
Predicted protein OS=Physcomitrella patens subsp. patens GN=PHYPADRAFT_184742 PE=4 SV=1	A9SGM1_PHYPA (+2)	28 kDa	0	0	0	2	0	1			0
Predicted protein OS=Physcomitrella patens subsp. patens GN=PHYPADRAFT_175594 PE=4 SV=1	A9RJS3_PHYPA	28 kDa		0	0	1	0	0
Uncharacterized protein OS=Physcomitrella patens subsp. patens GN=PHYPADRAFT_110989 PE=4 SV=1	A9RBQ5_PHYPA	29 kDa		0	0	0	0	1
Predicted protein OS=Physcomitrella patens subsp. patens GN=PHYPADRAFT_176684 PE=4 SV=1	A9RNP2_PHYPA	28 kDa	0	0	0	2	0	0			0
Predicted protein OS=Physcomitrella patens subsp. patens GN=PHYPADRAFT_105126 PE=4 SV=1	A9RT62_PHYPA	28 kDa		0	0	1	0	0
Cluster of Aminomethyltransferase OS=Physcomitrella patens subsp. patens GN=PHYPADRAFT_131811 PE=3 SV=1 (A9SLK1_PHYPA)	A9SLK1_PHYPA [2]	45 kDa	5	3	4	7	6	7	1	7
Aminomethyltransferase OS=Physcomitrella patens subsp. patens GN=PHYPADRAFT_131811 PE=3 SV=1	A9SLK1_PHYPA	45 kDa	3	2	2	3	3	3	1	2
Aminomethyltransferase OS=Physcomitrella patens subsp. patens GN=PHYPADRAFT_67193 PE=3 SV=1	A9RK35_PHYPA	41 kDa	0	0	0	0	0	0		1
Elongation factor 1-alpha OS=Physcomitrella patens subsp. patens GN=PHYPADRAFT_104509 PE=3 SV=1	A9RGD1_PHYPA (+2)	49 kDa	2	1	1	4	3	3	1	1	2
Phosphoglycerate kinase OS=Physcomitrella patens subsp. patens GN=PHYPADRAFT_60168 PE=3 SV=1	A9TG05_PHYPA	43 kDa	0	0	1	4	4	4	1	2	0
Elongation factor Tu OS=Physcomitrella patens subsp. patens GN=PHYPADRAFT_217801 PE=3 SV=1	A9T0S0_PHYPA	50 kDa	1	3	1	4	3	5	1	2
Predicted protein OS=Physcomitrella patens subsp. patens GN=PHYPADRAFT_204471 PE=3 SV=1	A9RP60_PHYPA	45 kDa	3	3	3	8	6	6	1	3	1
Non-symbiotic hemoglobin 0 OS=Physcomitrella patens subsp. patens GN=GLB0 PE=2 SV=1	HBL0_PHYPA	20 kDa		2		3	2	4	0	2
Predicted protein OS=Physcomitrella patens subsp. patens GN=PHYPADRAFT_211595 PE=4 SV=1	A9SEW4_PHYPA	46 kDa	5	2	3	6	4	6	1	4
Cluster of Predicted protein OS=Physcomitrella patens subsp. patens GN=PHYPADRAFT_122707 PE=3 SV=1 (A9S1S8_PHYPA)	A9S1S8_PHYPA [2]	37 kDa	2	1	1	4	2	2		2	0
Predicted protein OS=Physcomitrella patens subsp. patens GN=PHYPADRAFT_122707 PE=3 SV=1	A9S1S8_PHYPA	37 kDa	1	0	0	2	1	1		1
Predicted protein OS=Physcomitrella patens subsp. patens GN=PHYPADRAFT_200440 PE=3 SV=1	A9U222_PHYPA	42 kDa	0	0	0	1	0	0		0	0
Predicted protein OS=Physcomitrella patens subsp. patens GN=PHYPADRAFT_110121 PE=4 SV=1	A9SX66_PHYPA	42 kDa	1	2	2	3	3	2		2	0
Cluster of Serine hydroxymethyltransferase OS=Physcomitrella patens subsp. patens GN=PHYPADRAFT_117570 PE=3 SV=1 (A9RQ31_PHYPA)	A9RQ31_PHYPA [2]	53 kDa	1	1	2	3	2	4	1	2	1
Serine hydroxymethyltransferase OS=Physcomitrella patens subsp. patens GN=PHYPADRAFT_117570 PE=3 SV=1	A9RQ31_PHYPA	53 kDa	1	1	1	2	1	2	1	1	1
Serine hydroxymethyltransferase OS=Physcomitrella patens subsp. patens GN=PHYPADRAFT_129878 PE=3 SV=1	A9SHC0_PHYPA	52 kDa				0		0			0
Predicted protein OS=Physcomitrella patens subsp. patens GN=PHYPADRAFT_110695 PE=4 SV=1	A9U4I0_PHYPA	20 kDa				2	2	2	2	2	1
Cluster of Predicted protein OS=Physcomitrella patens subsp. patens GN=PHYPADRAFT_108007 PE=3 SV=1 (A9TEQ9_PHYPA)	A9TEQ9_PHYPA [3]	50 kDa	2	1	3	5	5	5		2
Predicted protein OS=Physcomitrella patens subsp. patens GN=PHYPADRAFT_108007 PE=3 SV=1	A9TEQ9_PHYPA (+1)	50 kDa	1	0	1	1	1	1		0
Alpha tubulin OS=Physcomitrella patens subsp. patens GN=PpTUA2 PE=2 SV=1	Q8H932_PHYPA	50 kDa	0	0	1	0	2	1		0
Predicted protein OS=Physcomitrella patens subsp. patens GN=PHYPADRAFT_136749 PE=3 SV=1	A9SWZ8_PHYPA	50 kDa
Predicted protein OS=Physcomitrella patens subsp. patens GN=PHYPADRAFT_179848 PE=3 SV=1	A9RZU5_PHYPA	34 kDa	1	4	1	7	4	5	0	3
Fasciclin-like protein OS=Physcomitrella patens subsp. patens GN=flp PE=2 SV=1	Q4A3V1_PHYPA	24 kDa	3	3	3	3	3	2	3	2
Predicted protein OS=Physcomitrella patens subsp. patens GN=PHYPADRAFT_173131 PE=3 SV=1	A9U188_PHYPA	42 kDa	1	2	1	4	5	5	1	1
Predicted protein OS=Physcomitrella patens subsp. patens GN=PHYPADRAFT_194139 PE=4 SV=1	A9TE45_PHYPA	177 kDa	2	1	2	3	4	3		2
Predicted protein OS=Physcomitrella patens subsp. patens GN=PHYPADRAFT_117400 PE=3 SV=1	A9RPA8_PHYPA	32 kDa	2	3	2	4	5	4	1	3	1
Photosystem I iron-sulfur center OS=Physcomitrella patens subsp. patens GN=psaC PE=3 SV=3	PSAC_PHYPA	9 kDa		1	2	2	2	2	2	1	2
Cluster of Predicted protein OS=Physcomitrella patens subsp. patens GN=PHYPADRAFT_159452 PE=4 SV=1 (A9RJI9_PHYPA)	A9RJI9_PHYPA [5]	18 kDa	3	2	1	1	1	1	1	1
Predicted protein OS=Physcomitrella patens subsp. patens GN=PHYPADRAFT_159452 PE=4 SV=1	A9RJI9_PHYPA (+2)	18 kDa	1	1	1	1	1	1	1	1
Predicted protein OS=Physcomitrella patens subsp. patens GN=PHYPADRAFT_216423 PE=4 SV=1	A9SWJ1_PHYPA (+1)	17 kDa	0	0		0		0	0
Cluster of Predicted protein OS=Physcomitrella patens subsp. patens GN=PHYPADRAFT_232922 PE=3 SV=1 (A9T251_PHYPA)	A9T251_PHYPA [3]	68 kDa	2	3	2	5	4	5	1	3	0
Predicted protein OS=Physcomitrella patens subsp. patens GN=PHYPADRAFT_232922 PE=3 SV=1	A9T251_PHYPA	68 kDa	1	1	1	3	3	3	0	2
Predicted protein OS=Physcomitrella patens subsp. patens GN=PHYPADRAFT_113309 PE=3 SV=1	A9RFC9_PHYPA (+1)	72 kDa		0	0	0	0	0			0
Nucleoside diphosphate kinase OS=Physcomitrella patens subsp. patens GN=NDPK1 PE=3 SV=1	A9T4T4_PHYPA	17 kDa		2	1	4	3	3	1	1	1
Cluster of Predicted protein OS=Physcomitrella patens subsp. patens GN=PHYPADRAFT_107162 PE=3 SV=1 (A9SY53_PHYPA)	A9SY53_PHYPA	47 kDa	1	2	0	4	3	4	2	2	1
Predicted protein OS=Physcomitrella patens subsp. patens GN=PHYPADRAFT_107162 PE=3 SV=1	A9SY53_PHYPA	47 kDa	1	2	0	3	3	4	2	2	1
Predicted protein OS=Physcomitrella patens subsp. patens GN=PHYPADRAFT_60709 PE=4 SV=1	A9TNS6_PHYPA (+1)	45 kDa			0	0
Predicted protein OS=Physcomitrella patens subsp. patens GN=PHYPADRAFT_229164 PE=4 SV=1	A9SF03_PHYPA	69 kDa	2	2	4	5	4	3	3	1
Predicted protein OS=Physcomitrella patens subsp. patens GN=PHYPADRAFT_221851 PE=3 SV=1	A9TFL9_PHYPA (+3)	81 kDa		2	1	3	2	3	0	2
Adenosine kinase OS=Physcomitrella patens subsp. patens GN=ADK PE=2 SV=1	ADK_PHYPA	37 kDa		3	2	5	4	6		3	0
Cluster of Predicted protein OS=Physcomitrella patens subsp. patens GN=PHYPADRAFT_175850 PE=3 SV=1 (A9RKD8_PHYPA)	A9RKD8_PHYPA [2]	18 kDa	1	2	1	2	1	1	1	1	1
Predicted protein OS=Physcomitrella patens subsp. patens GN=PHYPADRAFT_175850 PE=3 SV=1	A9RKD8_PHYPA	18 kDa	0	0	0	0	0	0	0	0	0
Predicted protein OS=Physcomitrella patens subsp. patens GN=PHYPADRAFT_212316 PE=3 SV=1	A9SH83_PHYPA	18 kDa	0	0	0	1	0	0	0	0	0
Cluster of S-adenosylmethionine synthase OS=Physcomitrella patens subsp. patens GN=PHYPADRAFT_60419 PE=3 SV=1 (A9TJG9_PHYPA)	A9TJG9_PHYPA [2]	43 kDa	0	1	2	5	5	4		1	1
S-adenosylmethionine synthase OS=Physcomitrella patens subsp. patens GN=PHYPADRAFT_60419 PE=3 SV=1	A9TJG9_PHYPA	43 kDa	0	1	2	3	3	3		1	0
Predicted protein (Fragment) OS=Physcomitrella patens subsp. patens GN=PHYPADRAFT_187695 PE=3 SV=1	A9SRR7_PHYPA	17 kDa			0	1	1	0			0
Predicted protein OS=Physcomitrella patens subsp. patens GN=PHYPADRAFT_190268 PE=4 SV=1	A9SZY6_PHYPA (+1)	15 kDa	1	1	1	2	2	2	1	1
Cluster of Phosphoribulokinase OS=Physcomitrella patens subsp. patens GN=PHYPADRAFT_108642 PE=3 SV=1 (A9TRN4_PHYPA)	A9TRN4_PHYPA [2]	46 kDa	2	1	1	6	4	5		2
Phosphoribulokinase OS=Physcomitrella patens subsp. patens GN=PHYPADRAFT_108642 PE=3 SV=1	A9TRN4_PHYPA	46 kDa	1	0	0	2	1	0		2
Phosphoribulokinase OS=Physcomitrella patens subsp. patens GN=PHYPADRAFT_232765 PE=3 SV=1	A9SXF3_PHYPA	37 kDa	0	0	0	0	0	1
Cluster of Predicted protein OS=Physcomitrella patens subsp. patens GN=PHYPADRAFT_189801 PE=3 SV=1 (A9SYH4_PHYPA)	A9SYH4_PHYPA [2]	29 kDa	1	2	2	4	4	4	1
Predicted protein OS=Physcomitrella patens subsp. patens GN=PHYPADRAFT_189801 PE=3 SV=1	A9SYH4_PHYPA	29 kDa	0	0	1	1	1	1	0
Predicted protein OS=Physcomitrella patens subsp. patens GN=PHYPADRAFT_234509 PE=3 SV=1	A9SYJ1_PHYPA	29 kDa	0	0	0	0	1	0	0
Glyceraldehyde-3-phosphate dehydrogenase (Fragment) OS=Physcomitrella patens subsp. patens GN=gapCp PE=2 SV=1	Q8VX98_PHYPA	45 kDa	0	1	2	2	2	2		2
Cluster of Predicted protein OS=Physcomitrella patens subsp. patens GN=PHYPADRAFT_105852 PE=3 SV=1 (A9S6G5_PHYPA)	A9S6G5_PHYPA [3]	11 kDa	2	3	3	4	3	4	1	1
Predicted protein OS=Physcomitrella patens subsp. patens GN=PHYPADRAFT_105852 PE=3 SV=1	A9S6G5_PHYPA	11 kDa	1	1	2	2	1	2	0	0
Uncharacterized protein OS=Physcomitrella patens subsp. patens GN=PHYPADRAFT_161175 PE=3 SV=1	A9RV72_PHYPA	11 kDa	1	1	1	1	1	1	1	1
Predicted protein OS=Physcomitrella patens subsp. patens GN=PHYPADRAFT_175904 PE=3 SV=1	A9RKJ0_PHYPA	11 kDa	0	1	0	1	1	1	0
Dihydrolipoyl dehydrogenase OS=Physcomitrella patens subsp. patens GN=PHYPADRAFT_106783 PE=3 SV=1	A9SNH9_PHYPA	53 kDa	1	1	4	3	4	4
Actin 7 OS=Physcomitrella patens subsp. patens GN=Act7 PE=3 SV=1	A9TBG2_PHYPA (+3)	42 kDa	2	2	1	2	3	2		1
40S ribosomal protein SA OS=Physcomitrella patens subsp. patens GN=PHYPADRAFT_105781 PE=3 SV=1	A9S4V0_PHYPA (+2)	31 kDa	0	1		4	2	4	1	1	0
Predicted protein OS=Physcomitrella patens subsp. patens GN=PHYPADRAFT_71619 PE=4 SV=1	A9RWX8_PHYPA	19 kDa	1	1		2	3	1	1	0
6-phosphogluconate dehydrogenase, decarboxylating OS=Physcomitrella patens subsp. patens GN=PHYPADRAFT_227811 PE=3 SV=1	A9U2X9_PHYPA	56 kDa	0	2	2	2	2	3	1	2
Cluster of Predicted protein OS=Physcomitrella patens subsp. patens GN=PHYPADRAFT_149544 PE=3 SV=1 (A9TRS0_PHYPA)	A9TRS0_PHYPA [2]	26 kDa	1	2	1	3	2	2		2
Predicted protein OS=Physcomitrella patens subsp. patens GN=PHYPADRAFT_149544 PE=3 SV=1	A9TRS0_PHYPA	26 kDa	0	0	1	2	1	2		2
Predicted protein OS=Physcomitrella patens subsp. patens GN=PHYPADRAFT_228342 PE=3 SV=1	A9U501_PHYPA	27 kDa	0	0	0	1	1	0		0
Cluster of Predicted protein (Fragment) OS=Physcomitrella patens subsp. patens GN=PHYPADRAFT_3688 PE=3 SV=1 (A9SJR0_PHYPA)	A9SJR0_PHYPA [5]	47 kDa	0	1	1	4	4	4		1
Predicted protein (Fragment) OS=Physcomitrella patens subsp. patens GN=PHYPADRAFT_3688 PE=3 SV=1	A9SJR0_PHYPA (+1)	47 kDa		0	0	1	0	1		0
Predicted protein OS=Physcomitrella patens subsp. patens GN=PHYPADRAFT_121199 PE=3 SV=1	A9RY37_PHYPA	50 kDa		0	0	0	1	1		0
Beta-tubulin 5 OS=Physcomitrella patens subsp. patens GN=Tub5 PE=3 SV=1	Q6TYR3_PHYPA (+1)	50 kDa		0	0	0	0	0		0
Cluster of Predicted protein OS=Physcomitrella patens subsp. patens GN=PHYPADRAFT_226131 PE=4 SV=1 (A9TWH1_PHYPA)	A9TWH1_PHYPA [2]	50 kDa	3	4	3	3	1	4	1	1	1
Predicted protein OS=Physcomitrella patens subsp. patens GN=PHYPADRAFT_226131 PE=4 SV=1	A9TWH1_PHYPA	50 kDa	1	1	1	1	1	1	1	0	0
Predicted protein OS=Physcomitrella patens subsp. patens GN=PHYPADRAFT_227756 PE=3 SV=1	A9U2Q2_PHYPA	79 kDa	0	1	0	0	0	0	0	0	0
Cluster of Predicted protein OS=Physcomitrella patens subsp. patens GN=PHYPADRAFT_63513 PE=3 SV=1 (A9TY71_PHYPA)	A9TY71_PHYPA	51 kDa		1	1	2	2	2	1	1	1
Predicted protein OS=Physcomitrella patens subsp. patens GN=PHYPADRAFT_63513 PE=3 SV=1	A9TY71_PHYPA	51 kDa		0	0	0	0	0	0	0	0
Predicted protein OS=Physcomitrella patens subsp. patens GN=PHYPADRAFT_224573 PE=3 SV=1	A9TQW9_PHYPA	50 kDa		0	0	1	1	1	0	0	0
Predicted protein OS=Physcomitrella patens subsp. patens GN=PHYPADRAFT_204314 PE=3 SV=1	A9RNZ6_PHYPA	50 kDa			0			0			0
Cluster of Predicted protein OS=Physcomitrella patens subsp. patens GN=PHYPADRAFT_170239 PE=4 SV=1 (A9TIB8_PHYPA)	A9TIB8_PHYPA [2]	42 kDa	1	1	2	4	5	4		0	0
Predicted protein OS=Physcomitrella patens subsp. patens GN=PHYPADRAFT_170239 PE=4 SV=1	A9TIB8_PHYPA	42 kDa	0	0	0	0	1	0		0	0
Predicted protein OS=Physcomitrella patens subsp. patens GN=PHYPADRAFT_168267 PE=4 SV=1	A9T619_PHYPA	42 kDa		0	0	0	0	0		0	0
Predicted protein OS=Physcomitrella patens subsp. patens GN=PHYPADRAFT_110501 PE=4 SV=1	A9TQQ1_PHYPA	64 kDa	1	2	2	3	3	3	1	2	1
Cysteine synthase OS=Physcomitrella patens subsp. patens GN=PHYPADRAFT_116788 PE=3 SV=1	A9RMD3_PHYPA	37 kDa	3	2	2	5	3	4	1	3
Predicted protein OS=Physcomitrella patens subsp. patens GN=PHYPADRAFT_217719 PE=3 SV=1	A9T0G3_PHYPA	25 kDa	1	2	0	2	1	4	2	1
Predicted protein OS=Physcomitrella patens subsp. patens GN=PHYPADRAFT_63071 PE=2 SV=1	Q8GU36_PHYPA	28 kDa		0	1	3	3	2	0	0	0
40S ribosomal protein S6 OS=Physcomitrella patens subsp. patens GN=PHYPADRAFT_161334 PE=3 SV=1	A9RVN0_PHYPA (+3)	28 kDa		1	1	2	2	2	1	1	1
Cluster of Predicted protein OS=Physcomitrella patens subsp. patens GN=PHYPADRAFT_116325 PE=3 SV=1 (A9RL92_PHYPA)	A9RL92_PHYPA [2]	51 kDa	1	2	1	4	3	4	1	1
Predicted protein OS=Physcomitrella patens subsp. patens GN=PHYPADRAFT_116325 PE=3 SV=1	A9RL92_PHYPA	51 kDa	1	1	0	2	2	3	1	0
Predicted protein OS=Physcomitrella patens subsp. patens GN=PHYPADRAFT_181992 PE=3 SV=1	A9S7G9_PHYPA	52 kDa		0	0	0	0	0
Cluster of Superoxide dismutase [Cu-Zn] OS=Physcomitrella patens subsp. patens GN=PHYPADRAFT_63006 PE=3 SV=1 (A9SX31_PHYPA)	A9SX31_PHYPA [2]	17 kDa	1			2	2	3
Superoxide dismutase [Cu-Zn] OS=Physcomitrella patens subsp. patens GN=PHYPADRAFT_63006 PE=3 SV=1	A9SX31_PHYPA	17 kDa	0			1	1	1
Superoxide dismutase [Cu-Zn] OS=Physcomitrella patens subsp. patens GN=PHYPADRAFT_85183 PE=3 SV=1	A9SX65_PHYPA	17 kDa	0			0	0	1
Predicted protein OS=Physcomitrella patens subsp. patens GN=PHYPADRAFT_200781 PE=3 SV=1	A9U378_PHYPA	17 kDa		1	1	2	2	2		1	1
Predicted protein OS=Physcomitrella patens subsp. patens GN=PHYPADRAFT_118241 PE=3 SV=1	A9RR37_PHYPA (+3)	102 kDa	0	1	1	3	5	1	1	0
Cluster of Predicted protein OS=Physcomitrella patens subsp. patens GN=PHYPADRAFT_134633 PE=3 SV=1 (A9SSR9_PHYPA)	A9SSR9_PHYPA	63 kDa	1	0	1	4	2	1		1	2
Predicted protein OS=Physcomitrella patens subsp. patens GN=PHYPADRAFT_134633 PE=3 SV=1	A9SSR9_PHYPA	63 kDa	0	0	1	3	2	1		1	2
Predicted protein OS=Physcomitrella patens subsp. patens GN=PHYPADRAFT_191937 PE=3 SV=1	A9T5W1_PHYPA	62 kDa				0	0	0
Cluster of Lipoxygenase OS=Physcomitrella patens subsp. patens GN=PpLOX11 PE=3 SV=1 (A9T660_PHYPA)	A9T660_PHYPA [2]	102 kDa		0	2	3	3	4		2
Lipoxygenase OS=Physcomitrella patens subsp. patens GN=PpLOX11 PE=3 SV=1	A9T660_PHYPA	102 kDa		0	0	0	0	0		0
Lipoxygenase OS=Physcomitrella patens subsp. patens PE=2 SV=1	A4ZFZ1_PHYPA	106 kDa			0	0	0	0		0
Cluster of Predicted protein OS=Physcomitrella patens subsp. patens GN=PHYPADRAFT_179979 PE=4 SV=1 (A9S087_PHYPA)	A9S087_PHYPA [2]	53 kDa	1	1	1	4	1	4		1
Predicted protein OS=Physcomitrella patens subsp. patens GN=PHYPADRAFT_179979 PE=4 SV=1	A9S087_PHYPA	53 kDa	0	0	0	1	0	0		0
Predicted protein OS=Physcomitrella patens subsp. patens GN=PHYPADRAFT_171263 PE=4 SV=1	A9TPV2_PHYPA	57 kDa	0	0	0	1	0	1		0
Peptidyl-prolyl cis-trans isomerase OS=Physcomitrella patens subsp. patens GN=PHYPADRAFT_170556 PE=3 SV=1	A9TK88_PHYPA	19 kDa				3	1	3		1
Cluster of Predicted protein OS=Physcomitrella patens subsp. patens GN=PHYPADRAFT_209586 PE=3 SV=1 (A9S819_PHYPA)	A9S819_PHYPA [2]	21 kDa		2	1	3	2	2	2	2	0
Predicted protein OS=Physcomitrella patens subsp. patens GN=PHYPADRAFT_209586 PE=3 SV=1	A9S819_PHYPA	21 kDa		0	0	0	0	0	0	0	0
Predicted protein OS=Physcomitrella patens subsp. patens GN=PHYPADRAFT_105288 PE=3 SV=1	A9RW94_PHYPA	22 kDa		0	0	1	0	0	0	0	0
Cluster of Predicted protein OS=Physcomitrella patens subsp. patens GN=PHYPADRAFT_176699 PE=3 SV=1 (A9RNQ2_PHYPA)	A9RNQ2_PHYPA [2]	44 kDa	2	1	2	4	4	3		1
Predicted protein OS=Physcomitrella patens subsp. patens GN=PHYPADRAFT_176699 PE=3 SV=1	A9RNQ2_PHYPA	44 kDa	0	0	0	0	2	1		0
Predicted protein OS=Physcomitrella patens subsp. patens GN=PHYPADRAFT_199392 PE=3 SV=1	A9TY57_PHYPA	44 kDa	0	0	0	1	0	0		0
Uncharacterized protein OS=Physcomitrella patens subsp. patens GN=PHYPADRAFT_205920 PE=4 SV=1	A9RVC0_PHYPA	30 kDa	1		1	3	2	2
Predicted protein OS=Physcomitrella patens subsp. patens GN=PHYPADRAFT_215892 PE=4 SV=1	A9SUK7_PHYPA	59 kDa			0	4	2	4		1
Predicted protein OS=Physcomitrella patens subsp. patens GN=PHYPADRAFT_200376 PE=4 SV=1	A9U1T8_PHYPA	57 kDa		1	3	2	3	4		0
Cluster of Hexokinase protein HXK6 OS=Physcomitrella patens subsp. patens GN=hxk6 PE=3 SV=1 (A9S9F8_PHYPA)	A9S9F8_PHYPA [3]	57 kDa				2	1	1			0
Hexokinase protein HXK6 OS=Physcomitrella patens subsp. patens GN=hxk6 PE=3 SV=1	A9S9F8_PHYPA (+2)	57 kDa				1	1	0
Hexokinase protein HXK5 OS=Physcomitrella patens subsp. patens GN=hxk5 PE=3 SV=1	A9SJG4_PHYPA	57 kDa				0	0	0			0
Predicted protein OS=Physcomitrella patens subsp. patens GN=PHYPADRAFT_105954 PE=4 SV=1	A9S841_PHYPA	44 kDa	1	1	1	4	2	2
EF1Bgamma class glutathione S-transferase OS=Physcomitrella patens subsp. patens GN=EF1Bgamma1 PE=2 SV=1	A9SXF9_PHYPA	48 kDa		1	1	4	2	4	1	2
Predicted protein OS=Physcomitrella patens subsp. patens GN=PHYPADRAFT_166897 PE=3 SV=1	A9RUL6_PHYPA (+1)	26 kDa		1		2	3	4		2
Predicted protein OS=Physcomitrella patens subsp. patens GN=PHYPADRAFT_122014 PE=3 SV=1	A9RZW6_PHYPA	61 kDa	0	1	2	5	2	5
Pectinesterase (Fragment) OS=Physcomitrella patens subsp. patens GN=PHYPADRAFT_4364 PE=3 SV=1	A9TEQ0_PHYPA	32 kDa	1	1	1	2	2	2	0	1
ATP synthase epsilon chain, chloroplastic OS=Physcomitrella patens subsp. patens GN=atpE PE=3 SV=1	Q6YXR2_PHYPA	15 kDa	0	1	1	0	2	2			0
Predicted protein OS=Physcomitrella patens subsp. patens GN=PHYPADRAFT_221767 PE=3 SV=1	A9TF97_PHYPA	33 kDa		0	1	3	1	2		1
Cluster of Predicted protein OS=Physcomitrella patens subsp. patens GN=PHYPADRAFT_160605 PE=4 SV=1 (A9RRW8_PHYPA)	A9RRW8_PHYPA [2]	46 kDa		1		2	1	3		1	0
Predicted protein OS=Physcomitrella patens subsp. patens GN=PHYPADRAFT_160605 PE=4 SV=1	A9RRW8_PHYPA	46 kDa		0		0	0	0		0	0
Predicted protein OS=Physcomitrella patens subsp. patens GN=PHYPADRAFT_142308 PE=4 SV=1	A9T9I6_PHYPA	38 kDa		0		0	0	0		0
Predicted protein OS=Physcomitrella patens subsp. patens GN=PHYPADRAFT_199163 PE=3 SV=1	A9TX48_PHYPA	54 kDa		1	1	3	2	2	0	1
Predicted protein OS=Physcomitrella patens subsp. patens GN=PHYPADRAFT_128315 PE=3 SV=1	A9SDW7_PHYPA (+2)	34 kDa	2	2	2	2	2	2	2	2
Glyceraldehyde-3-phosphate dehydrogenase OS=Physcomitrella patens subsp. patens GN=PHYPADRAFT_109421 PE=3 SV=1	A9RDK9_PHYPA	37 kDa		0		2	3	2		1
Predicted protein OS=Physcomitrella patens subsp. patens GN=PHYPADRAFT_55477 PE=4 SV=1	A9RJE6_PHYPA (+1)	24 kDa	2	1	1	1	1	1	1	1	0
Cluster of 40S ribosomal protein S8 OS=Physcomitrella patens subsp. patens GN=PHYPADRAFT_194737 PE=3 SV=1 (A9TG34_PHYPA)	A9TG34_PHYPA	24 kDa	1	1	1	2	3	3		1
40S ribosomal protein S8 OS=Physcomitrella patens subsp. patens GN=PHYPADRAFT_194737 PE=3 SV=1	A9TG34_PHYPA	24 kDa	0	0	0	0	0	0		0
40S ribosomal protein S8 OS=Physcomitrella patens subsp. patens GN=PHYPADRAFT_194964 PE=3 SV=1	A9TGU7_PHYPA	24 kDa
Predicted protein OS=Physcomitrella patens subsp. patens GN=PHYPADRAFT_211050 PE=3 SV=1	A9SDA7_PHYPA (+1)	30 kDa		1	0	4	2	4	0	0
Predicted protein OS=Physcomitrella patens subsp. patens GN=PHYPADRAFT_145803 PE=3 SV=1	A9THV8_PHYPA	33 kDa		1		2	2	2		0
Predicted protein OS=Physcomitrella patens subsp. patens GN=PHYPADRAFT_233731 PE=4 SV=1	A9SNV6_PHYPA	27 kDa	0	0	1	2	2	2	0	1	0
Predicted protein OS=Physcomitrella patens subsp. patens GN=PHYPADRAFT_62987 PE=4 SV=1	A9SVT2_PHYPA	38 kDa			0	2	2	2	0	1
Cluster of Fructose-bisphosphate aldolase OS=Physcomitrella patens subsp. patens GN=PHYPADRAFT_233547 PE=3 SV=1 (A9SKS8_PHYPA)	A9SKS8_PHYPA [2]	38 kDa	2	1	0	2	3	3
Fructose-bisphosphate aldolase OS=Physcomitrella patens subsp. patens GN=PHYPADRAFT_233547 PE=3 SV=1	A9SKS8_PHYPA	38 kDa	0	0	0	1	1	1
Fructose-bisphosphate aldolase OS=Physcomitrella patens subsp. patens GN=PHYPADRAFT_166170 PE=3 SV=1	A9SQI1_PHYPA	38 kDa	0	0	0	0	2	1
Cluster of Predicted protein OS=Physcomitrella patens subsp. patens GN=PHYPADRAFT_143643 PE=4 SV=1 (A9TCU9_PHYPA)	A9TCU9_PHYPA [2]	15 kDa	2	0		2	2	1	0	1	0
Predicted protein OS=Physcomitrella patens subsp. patens GN=PHYPADRAFT_143643 PE=4 SV=1	A9TCU9_PHYPA	15 kDa	1	0		0	0	0	0	0	0
PsaH photosystem I reaction center subunit OS=Physcomitrella patens subsp. patens GN=PHYPADRAFT_165481 PE=4 SV=1	A9SL09_PHYPA	15 kDa	1	0		0	0	0	0	0
Cluster of Glutamate decarboxylase OS=Physcomitrella patens subsp. patens GN=PHYPADRAFT_105373 PE=3 SV=1 (A9RXP9_PHYPA)	A9RXP9_PHYPA	60 kDa				2	2	1		1
Glutamate decarboxylase OS=Physcomitrella patens subsp. patens GN=PHYPADRAFT_105373 PE=3 SV=1	A9RXP9_PHYPA	60 kDa				2	1	1		1
Glutamate decarboxylase OS=Physcomitrella patens subsp. patens GN=PHYPADRAFT_127975 PE=3 SV=1	A9SDK9_PHYPA	58 kDa				0
Predicted protein OS=Physcomitrella patens subsp. patens GN=PHYPADRAFT_207358 PE=3 SV=1	A9S013_PHYPA (+1)	33 kDa	0	0	0	2	1	2		0
Cluster of Predicted protein (Fragment) OS=Physcomitrella patens subsp. patens GN=PHYPADRAFT_47696 PE=4 SV=1 (A9SUQ3_PHYPA)	A9SUQ3_PHYPA [2]	20 kDa	3	0	1	1	1	1	1
Predicted protein (Fragment) OS=Physcomitrella patens subsp. patens GN=PHYPADRAFT_47696 PE=4 SV=1	A9SUQ3_PHYPA	20 kDa	1	0	0	0	0	0	0
Predicted protein OS=Physcomitrella patens subsp. patens GN=PHYPADRAFT_151795 PE=4 SV=1	A9TWD4_PHYPA	23 kDa	1	0	0	0	0	0	0
Plastocyanin, chloroplastic OS=Physcomitrella patens subsp. patens GN=PETE PE=2 SV=2	PLAS_PHYPA	17 kDa			0	3	1	2
Predicted protein OS=Physcomitrella patens subsp. patens GN=PHYPADRAFT_170769 PE=4 SV=1	A9TLM2_PHYPA	67 kDa		1		4	1	2			0
Predicted protein OS=Physcomitrella patens subsp. patens GN=PHYPADRAFT_108003 PE=4 SV=1	A9TEP5_PHYPA	53 kDa	1	0	0	2	2	2		1
Predicted protein OS=Physcomitrella patens subsp. patens GN=PHYPADRAFT_163620 PE=4 SV=1	A9S9J7_PHYPA	27 kDa				4	1	2
Predicted protein OS=Physcomitrella patens subsp. patens GN=PHYPADRAFT_106946 PE=3 SV=1	A9RHY5_PHYPA	22 kDa	2	1	1	1	1	1	1	1
Cluster of Malate dehydrogenase OS=Physcomitrella patens subsp. patens GN=PHYPADRAFT_129976 PE=3 SV=1 (A9SHF4_PHYPA)	A9SHF4_PHYPA [2]	36 kDa	1	1	0	1	3	1	0	1
Malate dehydrogenase OS=Physcomitrella patens subsp. patens GN=PHYPADRAFT_129976 PE=3 SV=1	A9SHF4_PHYPA	36 kDa	0	0	0	0	1	0	0	0
Malate dehydrogenase OS=Physcomitrella patens subsp. patens GN=PHYPADRAFT_118897 PE=3 SV=1	A9RSL3_PHYPA	36 kDa	0	0	0	0	0	0		0
Predicted protein OS=Physcomitrella patens subsp. patens GN=PHYPADRAFT_178542 PE=4 SV=1	A9RW02_PHYPA	22 kDa				2	1	3
Peptidyl-prolyl cis-trans isomerase (Fragment) OS=Physcomitrella patens subsp. patens GN=PHYPADRAFT_142762 PE=3 SV=1	A9TAX1_PHYPA	18 kDa	0	2	1	2	1	2		1
Cluster of 40S ribosomal protein S12 OS=Physcomitrella patens subsp. patens GN=PHYPADRAFT_142612 PE=3 SV=1 (A9TAH6_PHYPA)	A9TAH6_PHYPA [2]	15 kDa			1	3	3	2		1
40S ribosomal protein S12 OS=Physcomitrella patens subsp. patens GN=PHYPADRAFT_142612 PE=3 SV=1	A9TAH6_PHYPA	15 kDa			0	1	1	1		1
40S ribosomal protein S12 (Fragment) OS=Physcomitrella patens subsp. patens GN=PHYPADRAFT_49325 PE=3 SV=1	A9RT00_PHYPA	14 kDa			0	1	1	1		0
Predicted protein OS=Physcomitrella patens subsp. patens GN=PHYPADRAFT_161945 PE=4 SV=1	A9RZ45_PHYPA	28 kDa	1	1		3	1	2		0
Uncharacterized protein (Fragment) OS=Physcomitrella patens subsp. patens GN=PHYPADRAFT_38592 PE=4 SV=1	A9RBY5_PHYPA	9 kDa	0		0	2	1	2
Serine hydroxymethyltransferase OS=Physcomitrella patens subsp. patens GN=PHYPADRAFT_197330 PE=3 SV=1	A9TQS1_PHYPA	53 kDa			1	3	2	1		1	0
Predicted protein OS=Physcomitrella patens subsp. patens GN=PHYPADRAFT_141802 PE=3 SV=1	A9T8E8_PHYPA (+1)	69 kDa				2	1	1
Cluster of Predicted protein OS=Physcomitrella patens subsp. patens GN=PHYPADRAFT_131174 PE=3 SV=1 (A9SKA3_PHYPA)	A9SKA3_PHYPA [2]	59 kDa		1	0	3	1	2
Predicted protein OS=Physcomitrella patens subsp. patens GN=PHYPADRAFT_131174 PE=3 SV=1	A9SKA3_PHYPA	59 kDa		0	0	0	0	1
Predicted protein OS=Physcomitrella patens subsp. patens GN=PHYPADRAFT_66684 PE=3 SV=1	A9RIS6_PHYPA	55 kDa		0		0	0	0
Predicted protein OS=Physcomitrella patens subsp. patens GN=Ure2p1 PE=2 SV=1	A9TVV6_PHYPA	25 kDa	1			2	2	3
Predicted protein OS=Physcomitrella patens subsp. patens GN=PHYPADRAFT_153994 PE=4 SV=1	A9U0T9_PHYPA	37 kDa	1	1		3	1	1	1	0
Phospholipase D OS=Physcomitrella patens subsp. patens GN=PHYPADRAFT_163602 PE=3 SV=1	A9S9E2_PHYPA	91 kDa			1	3	2	2
Photosystem II CP43 reaction center protein OS=Physcomitrella patens subsp. patens GN=psbC PE=3 SV=1	PSBC_PHYPA	52 kDa		1		2	1	1	1	1
Predicted protein OS=Physcomitrella patens subsp. patens GN=PHYPADRAFT_116924 PE=4 SV=1	A9RMZ3_PHYPA	54 kDa			1	1	1	3
Predicted protein OS=Physcomitrella patens subsp. patens GN=PHYPADRAFT_137470 PE=3 SV=1	A9SYE0_PHYPA	24 kDa	0	0		3	2	2		1
Predicted protein OS=Physcomitrella patens subsp. patens GN=PHYPADRAFT_162911 PE=4 SV=1	A9S567_PHYPA	67 kDa	1	2		0	0	2		0
Predicted protein OS=Physcomitrella patens subsp. patens GN=PHYPADRAFT_227340 PE=3 SV=1	A9U0Z9_PHYPA	12 kDa		0	0	2	1	1	0
Predicted protein OS=Physcomitrella patens subsp. patens GN=PHYPADRAFT_54997 PE=3 SV=1	A9RD43_PHYPA (+3)	20 kDa			1	1	1	2		1
Cluster of Predicted protein OS=Physcomitrella patens subsp. patens GN=PHYPADRAFT_140925 PE=3 SV=1 (A9T683_PHYPA)	A9T683_PHYPA	25 kDa	2	1	0	3		3
Predicted protein OS=Physcomitrella patens subsp. patens GN=PHYPADRAFT_140925 PE=3 SV=1	A9T683_PHYPA	25 kDa	1	1	0	2		2
Predicted protein (Fragment) OS=Physcomitrella patens subsp. patens GN=PHYPADRAFT_136845 PE=4 SV=1	A9SXF8_PHYPA	23 kDa
Predicted protein (Fragment) OS=Physcomitrella patens subsp. patens GN=PHYPADRAFT_2979 PE=3 SV=1	A9TWS3_PHYPA	45 kDa	1			2	2	2
Photosystem II D2 protein OS=Physcomitrella patens subsp. patens GN=psbD PE=3 SV=1	PSBD_PHYPA	39 kDa	1	1	2	2	1	1	1	2
Nucleoside diphosphate kinase OS=Physcomitrella patens subsp. patens GN=NDPK3a PE=3 SV=1	A9RL02_PHYPA (+1)	17 kDa		1		1	1	2	2
Cluster of Predicted protein OS=Physcomitrella patens subsp. patens GN=PHYPADRAFT_220915 PE=3 SV=1 (A9TC15_PHYPA)	A9TC15_PHYPA	50 kDa			1	2	1	1		1
Predicted protein OS=Physcomitrella patens subsp. patens GN=PHYPADRAFT_220915 PE=3 SV=1	A9TC15_PHYPA	50 kDa			0	1	0	0		0
3-oxoacyl-[acyl-carrier-protein] synthase OS=Physcomitrella patens subsp. patens GN=PHYPADRAFT_125854 PE=3 SV=1	A9S8R9_PHYPA	49 kDa			0	0	0	0		0
Cluster of 60S ribosomal protein L13 OS=Physcomitrella patens subsp. patens GN=PHYPADRAFT_204501 PE=3 SV=1 (A9RPU7_PHYPA)	A9RPU7_PHYPA	24 kDa		1	0	2			0	1
60S ribosomal protein L13 OS=Physcomitrella patens subsp. patens GN=PHYPADRAFT_204501 PE=3 SV=1	A9RPU7_PHYPA	24 kDa		1	0	1			0	0
60S ribosomal protein L13 OS=Physcomitrella patens subsp. patens GN=PHYPADRAFT_181260 PE=3 SV=1	A9S4N9_PHYPA	24 kDa				0				0
Cluster of Predicted protein OS=Physcomitrella patens subsp. patens GN=PHYPADRAFT_160075 PE=4 SV=1 (A9RN38_PHYPA)	A9RN38_PHYPA [2]	44 kDa				2	0	2
Predicted protein OS=Physcomitrella patens subsp. patens GN=PHYPADRAFT_160075 PE=4 SV=1	A9RN38_PHYPA	44 kDa				0	0	0
Predicted protein OS=Physcomitrella patens subsp. patens GN=PHYPADRAFT_109466 PE=4 SV=1	A9RI50_PHYPA	44 kDa				0	0	0
Predicted protein OS=Physcomitrella patens subsp. patens GN=PHYPADRAFT_145519 PE=4 SV=1	A9TGX1_PHYPA	57 kDa	0		1	3	1	1		1
Cluster of Predicted protein OS=Physcomitrella patens subsp. patens GN=PHYPADRAFT_207612 PE=4 SV=1 (A9S0X9_PHYPA)	A9S0X9_PHYPA	24 kDa				2	0	1
Predicted protein OS=Physcomitrella patens subsp. patens GN=PHYPADRAFT_207612 PE=4 SV=1	A9S0X9_PHYPA	24 kDa				1	0	0
Predicted protein OS=Physcomitrella patens subsp. patens GN=PHYPADRAFT_161426 PE=4 SV=1	A9RWK3_PHYPA	24 kDa				1		1
Fructose-bisphosphate aldolase OS=Physcomitrella patens subsp. patens GN=PHYPADRAFT_140886 PE=3 SV=1	A9T663_PHYPA	42 kDa	0	0		4		2	0
Predicted protein OS=Physcomitrella patens subsp. patens GN=PHYPADRAFT_138907 PE=4 SV=1	A9T1X0_PHYPA	19 kDa	1	1		1	1	2	1	1
Photosystem II 22kDa chloroplast protein OS=Physcomitrella patens subsp. patens GN=PSBS PE=4 SV=1	A9TJ15_PHYPA	29 kDa		0	1	2	1	1
Predicted protein (Fragment) OS=Physcomitrella patens subsp. patens GN=PHYPADRAFT_18691 PE=3 SV=1	A9SAF3_PHYPA	14 kDa				3	0	3
Acyl carrier protein OS=Physcomitrella patens subsp. patens GN=PHYPADRAFT_211342 PE=3 SV=1	A9SE34_PHYPA	10 kDa			0	3	1	2
Ribosomal protein L15 OS=Physcomitrella patens subsp. patens GN=PHYPADRAFT_179263 PE=3 SV=1	A9RG89_PHYPA (+1)	24 kDa				3	0	0
Predicted protein OS=Physcomitrella patens subsp. patens GN=PHYPADRAFT_126550 PE=4 SV=1	A9SAK9_PHYPA	24 kDa			1	2		2		1
Predicted protein OS=Physcomitrella patens subsp. patens GN=PHYPADRAFT_106587 PE=3 SV=1	A9SJK8_PHYPA (+2)	54 kDa				2	1	2		1
Predicted protein OS=Physcomitrella patens subsp. patens GN=PHYPADRAFT_233882 PE=4 SV=1	A9SRQ6_PHYPA	23 kDa				1	0	2	1
Predicted protein (Fragment) OS=Physcomitrella patens subsp. patens GN=PHYPADRAFT_19585 PE=4 SV=1	A9SRF6_PHYPA	13 kDa	0	1	0	1	2	2
Predicted protein (Fragment) OS=Physcomitrella patens subsp. patens GN=PHYPADRAFT_132902 PE=4 SV=1	A9SNY4_PHYPA	25 kDa		0		1	2	1			0
Monodehydroascorbate reductase III OS=Physcomitrella patens subsp. patens GN=Mdhar3 PE=4 SV=1	Q2I826_PHYPA	47 kDa				1	2	1
Cluster of Predicted protein OS=Physcomitrella patens subsp. patens GN=PHYPADRAFT_156397 PE=4 SV=1 (A9U4U1_PHYPA)	A9U4U1_PHYPA [2]	22 kDa			0	2	3	3		0	0
Predicted protein OS=Physcomitrella patens subsp. patens GN=PHYPADRAFT_156397 PE=4 SV=1	A9U4U1_PHYPA	22 kDa			0	1	1	1		0	0
Predicted protein OS=Physcomitrella patens subsp. patens GN=PHYPADRAFT_135679 PE=4 SV=1	A9SV00_PHYPA	22 kDa			0	1	1	1		0
Cluster of Predicted protein OS=Physcomitrella patens subsp. patens GN=PHYPADRAFT_179458 PE=4 SV=1 (A9RYG5_PHYPA)	A9RYG5_PHYPA [2]	66 kDa		1	0	2		1			0
Predicted protein OS=Physcomitrella patens subsp. patens GN=PHYPADRAFT_179458 PE=4 SV=1	A9RYG5_PHYPA	66 kDa		0	0	0		0
Predicted protein OS=Physcomitrella patens subsp. patens GN=PHYPADRAFT_208338 PE=4 SV=1	A9S3S9_PHYPA	66 kDa		0		0		0			0
Plastocyanin, chloroplast, isoform 2 OS=Physcomitrella patens subsp. patens GN=PHYPADRAFT_62212 PE=4 SV=1	A9RDX6_PHYPA	17 kDa				1	2	2
Uncharacterized protein (Fragment) OS=Physcomitrella patens subsp. patens GN=PHYPADRAFT_119729 PE=4 SV=1	A9RUW2_PHYPA	18 kDa		1	1	2	1	0	0
Uncharacterized protein OS=Physcomitrella patens subsp. patens GN=PHYPADRAFT_232987 PE=4 SV=1	A9SN74_PHYPA (+2)	22 kDa	0	1	1	0	1	2
Superoxide dismutase OS=Physcomitrella patens subsp. patens GN=PHYPADRAFT_141133 PE=3 SV=1	A9T6N6_PHYPA	22 kDa				2		1
Predicted protein (Fragment) OS=Physcomitrella patens subsp. patens GN=PHYPADRAFT_9234 PE=4 SV=1	A9TMW1_PHYPA	9 kDa				1		2
Cluster of Predicted protein OS=Physcomitrella patens subsp. patens GN=PHYPADRAFT_202293 PE=3 SV=1 (A9RGW5_PHYPA)	A9RGW5_PHYPA [2]	69 kDa			0	1		2			0
Predicted protein OS=Physcomitrella patens subsp. patens GN=PHYPADRAFT_202293 PE=3 SV=1	A9RGW5_PHYPA	69 kDa			0	0		0
Predicted protein OS=Physcomitrella patens subsp. patens GN=PHYPADRAFT_114420 PE=3 SV=1	A9RHN4_PHYPA	69 kDa			0	0		0			0
Predicted protein (Fragment) OS=Physcomitrella patens subsp. patens GN=PHYPADRAFT_36025 PE=3 SV=1	A9RHZ0_PHYPA	20 kDa	0	0		1	3	2
Predicted protein OS=Physcomitrella patens subsp. patens GN=PHYPADRAFT_192417 PE=4 SV=1	A9T7R2_PHYPA	46 kDa	0	0	0	2		2	0
Triosephosphate isomerase OS=Physcomitrella patens subsp. patens GN=PHYPADRAFT_201345 PE=3 SV=1	A9RB04_PHYPA	27 kDa			1	1	1	2
Cluster of GDSL-like lipase OS=Physcomitrella patens subsp. patens GN=gdslll PE=2 SV=1 (Q4A3V3_PHYPA)	Q4A3V3_PHYPA [2]	46 kDa	2			3		0
GDSL-like lipase OS=Physcomitrella patens subsp. patens GN=gdslll PE=2 SV=1	Q4A3V3_PHYPA	46 kDa	0			0		0
Predicted protein (Fragment) OS=Physcomitrella patens subsp. patens GN=PHYPADRAFT_116683 PE=4 SV=1	A9RMU5_PHYPA	31 kDa	0			0
Uncharacterized protein OS=Physcomitrella patens subsp. patens GN=ALDH2B PE=3 SV=1	A9U465_PHYPA	57 kDa		1		0	2	1		0
EF1Bgamma class glutathione S-transferase OS=Physcomitrella patens subsp. patens GN=EF1Bgamma4 PE=2 SV=1	A9T682_PHYPA	48 kDa			0	1	1	1		0
Cluster of Predicted protein OS=Physcomitrella patens subsp. patens GN=PHYPADRAFT_174121 PE=3 SV=1 (A9RE43_PHYPA)	A9RE43_PHYPA [2]	64 kDa		1		2	2	2
Predicted protein OS=Physcomitrella patens subsp. patens GN=PHYPADRAFT_174121 PE=3 SV=1	A9RE43_PHYPA	64 kDa		1		1	1	0
Predicted protein OS=Physcomitrella patens subsp. patens GN=PHYPADRAFT_191802 PE=3 SV=1	A9T5H0_PHYPA	64 kDa				1	0	1
Cluster of Predicted protein OS=Physcomitrella patens subsp. patens GN=PHYPADRAFT_215726 PE=3 SV=1 (A9SU16_PHYPA)	A9SU16_PHYPA [2]	79 kDa		0		2	0	2			0
Predicted protein OS=Physcomitrella patens subsp. patens GN=PHYPADRAFT_215726 PE=3 SV=1	A9SU16_PHYPA (+1)	79 kDa		0		1	0	1
Predicted protein OS=Physcomitrella patens subsp. patens GN=PHYPADRAFT_65832 PE=3 SV=1	A9RGJ8_PHYPA	87 kDa				0		0			0
Predicted protein OS=Physcomitrella patens subsp. patens GN=PHYPADRAFT_160332 PE=3 SV=1	A9RPY2_PHYPA	11 kDa		0	1	2	1	1	0
Predicted protein (Fragment) OS=Physcomitrella patens subsp. patens GN=PHYPADRAFT_70324 PE=4 SV=1	A9RTF7_PHYPA (+1)	25 kDa	1		1			2
Predicted protein OS=Physcomitrella patens subsp. patens GN=PHYPADRAFT_235143 PE=3 SV=1	A9SXV6_PHYPA	11 kDa			1	2	1	1
60S ribosomal protein L18 OS=Physcomitrella patens subsp. patens GN=PHYPADRAFT_197718 PE=3 SV=1	A9TSA3_PHYPA	21 kDa	1		1	0	2	0		1
Lactoylglutathione lyase OS=Physcomitrella patens subsp. patens GN=PHYPADRAFT_229251 PE=3 SV=1	A9SF88_PHYPA	29 kDa				3		1
Cluster of Monodehydroascorbate reductase II OS=Physcomitrella patens subsp. patens GN=Mdhar2 PE=4 SV=1 (Q2I827_PHYPA)	Q2I827_PHYPA	47 kDa				0	2	0
Monodehydroascorbate reductase II OS=Physcomitrella patens subsp. patens GN=Mdhar2 PE=4 SV=1	Q2I827_PHYPA	47 kDa				0	1	0
Monodehydroascorbate reductase I OS=Physcomitrella patens subsp. patens GN=Mdhar1 PE=4 SV=1	Q2I828_PHYPA	47 kDa				0	0	0
Predicted protein OS=Physcomitrella patens subsp. patens GN=PHYPADRAFT_114623 PE=4 SV=1	A9RHV4_PHYPA	22 kDa			0	1	1	2		0
UDP-glucose 6-dehydrogenase OS=Physcomitrella patens subsp. patens GN=PHYPADRAFT_208903 PE=3 SV=1	A9S5J4_PHYPA (+3)	53 kDa				2				0
Predicted protein OS=Physcomitrella patens subsp. patens GN=PHYPADRAFT_185217 PE=3 SV=1	A9SI85_PHYPA	56 kDa				2	1	1
Predicted protein OS=Physcomitrella patens subsp. patens GN=PHYPADRAFT_152320 PE=4 SV=1	A9TXK1_PHYPA	16 kDa				2	1	1
Fructose-bisphosphate aldolase OS=Physcomitrella patens subsp. patens GN=PHYPADRAFT_124602 PE=3 SV=1	A9S5N9_PHYPA	38 kDa				1		2
Predicted protein (Fragment) OS=Physcomitrella patens subsp. patens GN=PHYPADRAFT_114497 PE=4 SV=1	A9RHR4_PHYPA	30 kDa				2	1	1
40S ribosomal protein S3a OS=Physcomitrella patens subsp. patens GN=PHYPADRAFT_204003 PE=3 SV=1	A9RMS0_PHYPA	30 kDa				2	1	1
Predicted protein OS=Physcomitrella patens subsp. patens GN=PHYPADRAFT_120778 PE=3 SV=1	A9RXB3_PHYPA (+1)	31 kDa				2		1
tr|A9RMV8|A9RMV8_PHYPA-DECOY Predicted protein OS=Physcomitrella patens subsp. patens...	A9RMV8_PHYPA-DECOY	?						1			2
GAPN OS=Physcomitrella patens subsp. patens GN=ALDH11A5 PE=2 SV=1	Q6RCS1_PHYPA	53 kDa			0	2
Predicted protein OS=Physcomitrella patens subsp. patens GN=PHYPADRAFT_123963 PE=4 SV=1	A9S4C2_PHYPA	34 kDa				2				1
Predicted protein OS=Physcomitrella patens subsp. patens GN=PHYPADRAFT_147884 PE=4 SV=1	A9TMU4_PHYPA	16 kDa					1	2		1
Methylenetetrahydrofolate reductase OS=Physcomitrella patens subsp. patens GN=PHYPADRAFT_161370 PE=3 SV=1	A9RW65_PHYPA (+1)	66 kDa				2		1
Predicted protein OS=Physcomitrella patens subsp. patens GN=PHYPADRAFT_233194 PE=4 SV=1	A9SFH1_PHYPA	29 kDa				3
6-phosphogluconate dehydrogenase, decarboxylating OS=Physcomitrella patens subsp. patens GN=PHYPADRAFT_183544 PE=3 SV=1	A9SCV7_PHYPA	55 kDa			0	2		0
Predicted protein OS=Physcomitrella patens subsp. patens GN=PHYPADRAFT_92060 PE=4 SV=1	A9TFF4_PHYPA-DECOY	?				0					2
Predicted protein (Fragment) OS=Physcomitrella patens subsp. patens GN=PHYPADRAFT_11066 PE=3 SV=1	A9ST56_PHYPA	70 kDa			0	0	1	0		0
Predicted protein OS=Physcomitrella patens subsp. patens GN=PHYPADRAFT_126774 PE=4 SV=1	A9SB12_PHYPA	50 kDa				2
Predicted protein OS=Physcomitrella patens subsp. patens GN=PHYPADRAFT_105813 PE=4 SV=1	A9S5H6_PHYPA	34 kDa		0		0	0	0
Predicted protein OS=Physcomitrella patens subsp. patens GN=PHYPADRAFT_192349 PE=4 SV=1	A9T7E0_PHYPA	35 kDa		0		0	0	0

## Sheet: total unique peptide count
TOTAL UNIQUE PEPTIDE COUNT
Bio View:319 Proteins in 212 Clusters<BR>With 4 Decoys	Accession Number	Molecular Weight	CONTROL1	CONTROL2	CONTROL3	GLUCOSE1	GLUCOSE2	GLUCOSE3	SORBITOL1	SORBITOL2	SORBITOL3
Ribulose bisphosphate carboxylase large chain OS=Physcomitrella patens subsp. patens GN=rbcL PE=1 SV=2	RBL_PHYPA	53 kDa	12	12	13	22	17	24	10	8	10
Cluster of Ribulose bisphosphate carboxylase small chain OS=Physcomitrella patens subsp. patens GN=PprbcS1 PE=2 SV=1 (Q75WT7_PHYPA)	Q75WT7_PHYPA [9]	20 kDa	14	19	16	34	26	33	10	15	9
Ribulose bisphosphate carboxylase small chain OS=Physcomitrella patens subsp. patens GN=PprbcS1 PE=2 SV=1	Q75WT7_PHYPA	20 kDa	4	7	6	12	9	11	5	6	6
Ribulose bisphosphate carboxylase small chain OS=Physcomitrella patens subsp. patens GN=PHYPADRAFT_168764 PE=3 SV=1	A9T9D5_PHYPA	20 kDa	4	4	2	9	6	8	2	2	0
Ribulose bisphosphate carboxylase small chain OS=Physcomitrella patens subsp. patens GN=PHYPADRAFT_225236 PE=3 SV=1	A9TT85_PHYPA	20 kDa	4	6	6	9	8	10	2	4	3
Ribulose bisphosphate carboxylase small chain (Fragment) OS=Physcomitrella patens subsp. patens PE=2 SV=1	Q9SXH1_PHYPA	23 kDa	6	8	7	11	10	11	3	6	4
Ribulose bisphosphate carboxylase small chain OS=Physcomitrella patens subsp. patens GN=PHYPADRAFT_87740 PE=3 SV=1	A9T3W5_PHYPA	20 kDa	3	5	5	9	7	8	3	4	2
Ribulose bisphosphate carboxylase small chain OS=Physcomitrella patens subsp. patens GN=PHYPADRAFT_233894 PE=3 SV=1	A9SRS0_PHYPA	20 kDa	3	4	3	9	6	8	3	3	0
Ribulose bisphosphate carboxylase small chain OS=Physcomitrella patens subsp. patens GN=PHYPADRAFT_123666 PE=3 SV=1	A9S3R8_PHYPA	20 kDa	2	4	3	8	5	7	2	2	0
Ribulose bisphosphate carboxylase small chain OS=Physcomitrella patens subsp. patens GN=PHYPADRAFT_201973 PE=3 SV=1	A9RG04_PHYPA	20 kDa		3	3	8	5	7	2	2	0
Ribulose bisphosphate carboxylase small chain OS=Physcomitrella patens subsp. patens GN=PHYPADRAFT_61317 PE=3 SV=1	A9TWX2_PHYPA	20 kDa		2
Cluster of Predicted protein OS=Physcomitrella patens subsp. patens GN=PHYPADRAFT_169178 PE=4 SV=1 (A9TBP0_PHYPA)	A9TBP0_PHYPA [3]	48 kDa	13	12	12	19	14	18	12	12	6
Predicted protein OS=Physcomitrella patens subsp. patens GN=PHYPADRAFT_169178 PE=4 SV=1	A9TBP0_PHYPA	48 kDa	9	9	8	14	10	14	8	8	5
Predicted protein OS=Physcomitrella patens subsp. patens GN=PHYPADRAFT_147391 PE=4 SV=1	A9TLG8_PHYPA	45 kDa	6	5	6	12	7	9	5	5	4
Predicted protein OS=Physcomitrella patens subsp. patens GN=PHYPADRAFT_109430 PE=4 SV=1	A9RES5_PHYPA	52 kDa	3	3	4	7	5	4	3	3	1
ATP synthase subunit alpha, chloroplastic OS=Physcomitrella patens subsp. patens GN=atpA PE=3 SV=1	ATPA_PHYPA	55 kDa	8	10	9	12	12	15	7	8	6
Cluster of ATP synthase subunit beta, chloroplastic OS=Physcomitrella patens subsp. patens GN=atpB PE=1 SV=2 (ATPB_PHYPA)	ATPB_PHYPA [2]	53 kDa	9	13	11	20	18	18	9	12	3
ATP synthase subunit beta, chloroplastic OS=Physcomitrella patens subsp. patens GN=atpB PE=1 SV=2	ATPB_PHYPA	53 kDa	8	12	10	19	17	17	8	11	3
ATP synthase subunit beta (Fragment) OS=Physcomitrella patens subsp. patens GN=atpB PE=3 SV=1	Q09R99_PHYPA	45 kDa	7	12	9	17	15	15	8	11	3
Cluster of Predicted protein OS=Physcomitrella patens subsp. patens GN=PHYPADRAFT_200318 PE=4 SV=1 (A9U1K9_PHYPA)	A9U1K9_PHYPA [4]	29 kDa	8	9	11	19	18	19	7	9	3
Predicted protein OS=Physcomitrella patens subsp. patens GN=PHYPADRAFT_200318 PE=4 SV=1	A9U1K9_PHYPA	29 kDa	7	6	7	12	12	12	5	5	2
Predicted protein OS=Physcomitrella patens subsp. patens GN=PHYPADRAFT_225004 PE=4 SV=1	A9TSK0_PHYPA	34 kDa	3	5	7	10	9	10	4	6	3
Predicted protein OS=Physcomitrella patens subsp. patens GN=PHYPADRAFT_182810 PE=4 SV=1	A9SA96_PHYPA	34 kDa	4	4	5	8	6	7	3	6	2
Predicted protein OS=Physcomitrella patens subsp. patens GN=PHYPADRAFT_177617 PE=4 SV=1	A9RS28_PHYPA	34 kDa	4	4	5	9	7	8	4	4	2
Cluster of Glyceraldehyde-3-phosphate dehydrogenase OS=Physcomitrella patens subsp. patens GN=PHYPADRAFT_229869 PE=3 SV=1 (A9SK06_PHYPA)	A9SK06_PHYPA [7]	40 kDa	13	14	12	16	15	18	7	9	1
Glyceraldehyde-3-phosphate dehydrogenase OS=Physcomitrella patens subsp. patens GN=PHYPADRAFT_229869 PE=3 SV=1	A9SK06_PHYPA (+1)	40 kDa	7	9	7	10	8	11	5	5	1
Glyceraldehyde-3-phosphate dehydrogenase OS=Physcomitrella patens subsp. patens GN=PHYPADRAFT_202775 PE=3 SV=1	A9RIU5_PHYPA (+1)	43 kDa	8	9	9	9	10	10	7	7	1
Glyceraldehyde-3-phosphate dehydrogenase OS=Physcomitrella patens subsp. patens GN=PHYPADRAFT_85464 PE=3 SV=1	A9SXX9_PHYPA (+1)	43 kDa	9	9	8	10	9	12	6	7	1
Glyceraldehyde-3-phosphate dehydrogenase OS=Physcomitrella patens subsp. patens GN=PHYPADRAFT_110442 PE=3 SV=1	A9TMD3_PHYPA	43 kDa	9	10	9	10	11	11	7	8	1
Cluster of Phosphoglycerate kinase OS=Physcomitrella patens subsp. patens GN=PHYPADRAFT_169245 PE=3 SV=1 (A9TC11_PHYPA)	A9TC11_PHYPA [2]	50 kDa	7	7	9	14	13	12	3	9	2
Phosphoglycerate kinase OS=Physcomitrella patens subsp. patens GN=PHYPADRAFT_169245 PE=3 SV=1	A9TC11_PHYPA	50 kDa	7	7	8	13	12	11	3	8	2
Phosphoglycerate kinase OS=Physcomitrella patens subsp. patens GN=PHYPADRAFT_209795 PE=3 SV=1	A9S8R3_PHYPA	50 kDa		1	2	2	2	2		3
Cluster of Predicted protein (Fragment) OS=Physcomitrella patens subsp. patens GN=PHYPADRAFT_52279 PE=4 SV=1 (A9RFL7_PHYPA)	A9RFL7_PHYPA [2]	25 kDa	7	8	5	10	9	9	5	4	2
Predicted protein (Fragment) OS=Physcomitrella patens subsp. patens GN=PHYPADRAFT_52279 PE=4 SV=1	A9RFL7_PHYPA	25 kDa	5	7	5	9	8	7	5	4	2
Predicted protein OS=Physcomitrella patens subsp. patens GN=PHYPADRAFT_156993 PE=4 SV=1	A9U5B1_PHYPA	29 kDa	6	7	5	8	7	8	4	4	2
Cluster of Predicted protein OS=Physcomitrella patens subsp. patens GN=PHYPADRAFT_215053 PE=4 SV=1 (A9SRU3_PHYPA)	A9SRU3_PHYPA [2]	40 kDa	8	7	8	17	18	16	5	8	1
Predicted protein OS=Physcomitrella patens subsp. patens GN=PHYPADRAFT_215053 PE=4 SV=1	A9SRU3_PHYPA	40 kDa	7	6	7	14	13	12	3	6	1
Predicted protein OS=Physcomitrella patens subsp. patens GN=PHYPADRAFT_159377 PE=4 SV=1	A9RJ44_PHYPA	40 kDa	2	2	2	6	8	6	3	3	1
Predicted protein OS=Physcomitrella patens subsp. patens GN=PHYPADRAFT_161667 PE=4 SV=1	A9RXW5_PHYPA	22 kDa	2	3	2	4	5	4	2	3	1
Phi class glutathione S-transferase OS=Physcomitrella patens subsp. patens GN=GSTF1 PE=2 SV=1	A9SCV0_PHYPA	25 kDa	4	4	3	9	8	9	4	5	2
Carbonic anhydrase OS=Physcomitrella patens subsp. patens GN=PHYPADRAFT_162454 PE=3 SV=1	A9S2F9_PHYPA	28 kDa	5	4	5	8	7	7	4	4	3
Cluster of Predicted protein OS=Physcomitrella patens subsp. patens GN=PHYPADRAFT_122526 PE=3 SV=1 (A9S0R9_PHYPA)	A9S0R9_PHYPA [2]	38 kDa	7	8	6	8	7	9	2	5	3
Predicted protein OS=Physcomitrella patens subsp. patens GN=PHYPADRAFT_122526 PE=3 SV=1	A9S0R9_PHYPA	38 kDa	5	7	4	6	5	7	2	4	3
Predicted protein OS=Physcomitrella patens subsp. patens GN=PHYPADRAFT_146278 PE=3 SV=1	A9TIY2_PHYPA	38 kDa	6	6	4	5	5	7	2	3	2
Cluster of Adenosylhomocysteinase OS=Physcomitrella patens subsp. patens GN=PHYPADRAFT_176956 PE=3 SV=1 (A9RP25_PHYPA)	A9RP25_PHYPA [3]	54 kDa	4	5	7	12	10	11	2	4	3
Adenosylhomocysteinase OS=Physcomitrella patens subsp. patens GN=PHYPADRAFT_176956 PE=3 SV=1	A9RP25_PHYPA (+1)	54 kDa	4	5	7	11	9	10	2	4	3
Adenosylhomocysteinase OS=Physcomitrella patens subsp. patens GN=PHYPADRAFT_176926 PE=3 SV=1	A9RPH2_PHYPA	54 kDa	4	5	7	11	9	10	2	4	3
Cluster of Predicted protein OS=Physcomitrella patens subsp. patens GN=PHYPADRAFT_133111 PE=4 SV=1 (A9SPD7_PHYPA)	A9SPD7_PHYPA [3]	10 kDa	2	3	2	3	1	3	1	2	2
Predicted protein OS=Physcomitrella patens subsp. patens GN=PHYPADRAFT_133111 PE=4 SV=1	A9SPD7_PHYPA	10 kDa	2	3	1	3	1	3	1	2	2
Predicted protein (Fragment) OS=Physcomitrella patens subsp. patens GN=PHYPADRAFT_39045 PE=4 SV=1	A9TU20_PHYPA	9 kDa	2	2	2	2	1	2	1	1	2
Predicted protein (Fragment) OS=Physcomitrella patens subsp. patens GN=PHYPADRAFT_39042 PE=4 SV=1	A9TVA9_PHYPA	8 kDa	2	2	1	2		2		1	2
Cluster of Predicted protein OS=Physcomitrella patens subsp. patens GN=PHYPADRAFT_206341 PE=3 SV=1 (A9RWS2_PHYPA)	A9RWS2_PHYPA [3]	85 kDa	11	13	9	23	21	19	4	10	0
Predicted protein OS=Physcomitrella patens subsp. patens GN=PHYPADRAFT_206341 PE=3 SV=1	A9RWS2_PHYPA	85 kDa	7	9	6	15	11	11	4	6
Predicted protein OS=Physcomitrella patens subsp. patens GN=PHYPADRAFT_227136 PE=3 SV=1	A9U0A5_PHYPA	85 kDa	10	11	8	15	14	13	4	9
Predicted protein OS=Physcomitrella patens subsp. patens GN=PHYPADRAFT_205352 PE=3 SV=1	A9RT52_PHYPA	85 kDa	6	5	4	13	10	9	3	4	0
Cluster of Predicted protein OS=Physcomitrella patens subsp. patens GN=PHYPADRAFT_212016 PE=4 SV=1 (A9SG93_PHYPA)	A9SG93_PHYPA [3]	28 kDa	4	6	4	10	7	10	2	5	1
Predicted protein OS=Physcomitrella patens subsp. patens GN=PHYPADRAFT_212016 PE=4 SV=1	A9SG93_PHYPA	28 kDa	2	3	2	5	2	4	2	3	1
Predicted protein (Fragment) OS=Physcomitrella patens subsp. patens GN=PHYPADRAFT_35924 PE=4 SV=1	A9RIB5_PHYPA	23 kDa	2	4	2	6	5	7	1	3	1
Predicted protein OS=Physcomitrella patens subsp. patens GN=PHYPADRAFT_107157 PE=4 SV=1	A9SY12_PHYPA	28 kDa	2	3	1	4	2	4	1	2	1
Predicted protein OS=Physcomitrella patens subsp. patens GN=PHYPADRAFT_126875 PE=4 SV=1	A9SB44_PHYPA	21 kDa			0	1	1	1
Cluster of Fructose-bisphosphate aldolase OS=Physcomitrella patens subsp. patens GN=PHYPADRAFT_155603 PE=3 SV=1 (A9U3R4_PHYPA)	A9U3R4_PHYPA [2]	42 kDa	8	6	3	9	8	9	3	3	0
Fructose-bisphosphate aldolase OS=Physcomitrella patens subsp. patens GN=PHYPADRAFT_155603 PE=3 SV=1	A9U3R4_PHYPA	42 kDa	6	4	3	7	6	6	3	2	0
Fructose-bisphosphate aldolase OS=Physcomitrella patens subsp. patens GN=PHYPADRAFT_120582 PE=3 SV=1	A9RX76_PHYPA	42 kDa	4	5	3	7	6	7	2	3	0
Uncharacterized protein OS=Physcomitrella patens subsp. patens GN=PpLOX8a PE=4 SV=1	A9U1H4_PHYPA	103 kDa	3	3	7	17	11	12	2	6	1
Cluster of Uncharacterized protein OS=Physcomitrella patens subsp. patens GN=PHYPADRAFT_230273 PE=3 SV=1 (A9SNF1_PHYPA)	A9SNF1_PHYPA [7]	71 kDa	4	6	8	20	14	14	3	5	1
Uncharacterized protein OS=Physcomitrella patens subsp. patens GN=PHYPADRAFT_230273 PE=3 SV=1	A9SNF1_PHYPA	71 kDa	4	6	8	15	11	10	3	5	1
Predicted protein OS=Physcomitrella patens subsp. patens GN=PHYPADRAFT_226216 PE=3 SV=1	A9TWR9_PHYPA	71 kDa	4	6	6	14	10	10	3	5	1
Predicted protein OS=Physcomitrella patens subsp. patens GN=PHYPADRAFT_219762 PE=3 SV=1	A9T7Y9_PHYPA	73 kDa		3	1	4	2	3	2
Predicted protein OS=Physcomitrella patens subsp. patens GN=PHYPADRAFT_158543 PE=3 SV=1	A9RCV9_PHYPA	71 kDa	4	6	7	15	10	10	3	5	1
Predicted protein OS=Physcomitrella patens subsp. patens GN=PHYPADRAFT_96217 PE=3 SV=1	A9TRK2_PHYPA	71 kDa		4		5	2	2		2	1
Predicted protein OS=Physcomitrella patens subsp. patens GN=PHYPADRAFT_58148 PE=3 SV=1	A9SLL3_PHYPA	71 kDa	2	4	2	4	2	2			1
Predicted protein OS=Physcomitrella patens subsp. patens GN=PHYPADRAFT_95804 PE=3 SV=1	A9TQG3_PHYPA	73 kDa				3	1	2
Intracellular pathogenesis-related protein-like protein OS=Physcomitrella patens subsp. patens GN=PHYPADRAFT_105033 PE=2 SV=1	Q9AXI3_PHYPA	31 kDa	3	3	3	8	8	10	3	4	2
Predicted protein OS=Physcomitrella patens subsp. patens GN=PHYPADRAFT_162315 PE=4 SV=1	A9S1E8_PHYPA	25 kDa	4	5	6	6	6	6	4	6	1
Cluster of Predicted protein OS=Physcomitrella patens subsp. patens GN=PHYPADRAFT_109427 PE=4 SV=1 (A9REG3_PHYPA)	A9REG3_PHYPA [3]	22 kDa	3	3	1	7	4	6	3	2
Predicted protein OS=Physcomitrella patens subsp. patens GN=PHYPADRAFT_109427 PE=4 SV=1	A9REG3_PHYPA	22 kDa	2	3	1	6	4	5	3	2
Predicted protein (Fragment) OS=Physcomitrella patens subsp. patens GN=PHYPADRAFT_129602 PE=4 SV=1	A9SGR0_PHYPA	17 kDa	2	1	1	4	3	3	1	1
Uncharacterized protein OS=Physcomitrella patens subsp. patens GN=PHYPADRAFT_110797 PE=4 SV=1	A9RBZ9_PHYPA	18 kDa	1	1	1	5	3	4	1	1
ATP synthase subunit beta OS=Physcomitrella patens subsp. patens GN=PHYPADRAFT_87133 PE=3 SV=1	A9T278_PHYPA (+2)	52 kDa	6	7	6	11	10	11	4	9	1
Predicted protein OS=Physcomitrella patens subsp. patens GN=PHYPADRAFT_108482 PE=3 SV=1	A9TNF2_PHYPA	18 kDa	2	2	2	2	3	3	2	2	1
Cluster of Predicted protein OS=Physcomitrella patens subsp. patens GN=PHYPADRAFT_107024 PE=4 SV=1 (A9SUL8_PHYPA)	A9SUL8_PHYPA [2]	77 kDa	1	3	4	10	7	7	3	4	2
Predicted protein OS=Physcomitrella patens subsp. patens GN=PHYPADRAFT_107024 PE=4 SV=1	A9SUL8_PHYPA	77 kDa	1	3	4	10	7	7	3	4	2
Transketolase OS=Physcomitrella patens subsp. patens GN=PHYPADRAFT_84171 PE=3 SV=1	A9SUJ9_PHYPA	75 kDa	1	3	4	9	6	6	3	4	2
ATP synthase subunit alpha OS=Physcomitrella patens subsp. patens GN=atp1 PE=3 SV=1	Q1XGA4_PHYPA	56 kDa	5	6	5	8	6	6	1	5	2
Predicted protein OS=Physcomitrella patens subsp. patens GN=PHYPADRAFT_169593 PE=4 SV=1	A9TED6_PHYPA	27 kDa	4	5	3	5	7	6	4	6	1
Carbonic anhydrase (Fragment) OS=Physcomitrella patens subsp. patens GN=PHYPADRAFT_147703 PE=3 SV=1	A9TMC2_PHYPA	21 kDa	2	2	5	5	4	5	2	3	1
Predicted protein OS=Physcomitrella patens subsp. patens GN=PHYPADRAFT_192554 PE=4 SV=1	A9T876_PHYPA	24 kDa	2	3	2	4	4	4	2	4	2
Cluster of Predicted protein OS=Physcomitrella patens subsp. patens GN=PHYPADRAFT_115702 PE=3 SV=1 (A9RKJ5_PHYPA)	A9RKJ5_PHYPA [3]	58 kDa	6	4	7	10	5	8	3	5	1
Predicted protein OS=Physcomitrella patens subsp. patens GN=PHYPADRAFT_115702 PE=3 SV=1	A9RKJ5_PHYPA	58 kDa	6	4	6	8	4	6	3	5	1
Predicted protein OS=Physcomitrella patens subsp. patens GN=PHYPADRAFT_176210 PE=3 SV=1	A9RLL2_PHYPA	64 kDa	4	3	6	7	4	6	2	4	1
Predicted protein OS=Physcomitrella patens subsp. patens GN=PHYPADRAFT_110482 PE=3 SV=1	A9TNZ2_PHYPA	64 kDa	4	3	6	7	4	6	2	4	1
Uncharacterized protein OS=Physcomitrella patens subsp. patens GN=PHYPADRAFT_173848 PE=4 SV=1	A9RBG5_PHYPA	23 kDa	2	3	2	3	3	3		3	2
Cluster of Predicted protein OS=Physcomitrella patens subsp. patens GN=PHYPADRAFT_148997 PE=3 SV=1 (A9TQE5_PHYPA)	A9TQE5_PHYPA [2]	33 kDa	4	5	2	7	6	6	1	4	1
Predicted protein OS=Physcomitrella patens subsp. patens GN=PHYPADRAFT_148997 PE=3 SV=1	A9TQE5_PHYPA	33 kDa	4	5	2	7	6	6	1	4	1
Predicted protein OS=Physcomitrella patens subsp. patens GN=PHYPADRAFT_152661 PE=3 SV=1	A9TYF3_PHYPA	33 kDa	2	3	1	4	3	4			1
Predicted protein OS=Physcomitrella patens subsp. patens GN=PHYPADRAFT_109415 PE=4 SV=1	A9RD61_PHYPA	31 kDa	1	3	2	5	6	7	3	3	3
Cluster of Predicted protein OS=Physcomitrella patens subsp. patens GN=PHYPADRAFT_144797 PE=3 SV=1 (A9TFB4_PHYPA)	A9TFB4_PHYPA	35 kDa	1	4	3	9	9	9	2	5
Predicted protein OS=Physcomitrella patens subsp. patens GN=PHYPADRAFT_144797 PE=3 SV=1	A9TFB4_PHYPA	35 kDa	1	4	3	9	9	9	2	5
Predicted protein OS=Physcomitrella patens subsp. patens GN=PHYPADRAFT_150057 PE=3 SV=1	A9TSX6_PHYPA	34 kDa			1
Cluster of Lipoxygenase OS=Physcomitrella patens subsp. patens GN=PpLOX1 PE=3 SV=1 (A9U1H3_PHYPA)	A9U1H3_PHYPA [2]	105 kDa	2	1	5	6	6	6	2	4	2
Lipoxygenase OS=Physcomitrella patens subsp. patens GN=PpLOX1 PE=3 SV=1	A9U1H3_PHYPA	105 kDa	2	1	5	5	6	6	2	4	2
Lipoxygenase OS=Physcomitrella patens subsp. patens PE=2 SV=1	A4ZFY7_PHYPA	105 kDa	2	1	4	6	5	5	2	4	2
Cluster of Malate dehydrogenase OS=Physcomitrella patens subsp. patens GN=PHYPADRAFT_143364 PE=3 SV=1 (A9TBX2_PHYPA)	A9TBX2_PHYPA [4]	33 kDa	5	4	5	8	9	9	2	3
Malate dehydrogenase OS=Physcomitrella patens subsp. patens GN=PHYPADRAFT_143364 PE=3 SV=1	A9TBX2_PHYPA	33 kDa	3	3	3	6	6	5	1	2
Malate dehydrogenase OS=Physcomitrella patens subsp. patens GN=PHYPADRAFT_131843 PE=3 SV=1	A9SLS5_PHYPA	34 kDa	3	4	3	6	6	5	2	1
Malate dehydrogenase OS=Physcomitrella patens subsp. patens GN=PHYPADRAFT_207351 PE=3 SV=1	A9RZZ9_PHYPA	38 kDa	3	2	1	3	4	3	2	1
Malate dehydrogenase OS=Physcomitrella patens subsp. patens GN=PHYPADRAFT_162162 PE=3 SV=1	A9S0Q4_PHYPA	38 kDa	2	2	1	2	2	3	2	1
Cluster of Predicted protein OS=Physcomitrella patens subsp. patens GN=PHYPADRAFT_176216 PE=3 SV=1 (A9RLL8_PHYPA)	A9RLL8_PHYPA [2]	112 kDa	4	4	3	6	5	7	0	4
Predicted protein OS=Physcomitrella patens subsp. patens GN=PHYPADRAFT_176216 PE=3 SV=1	A9RLL8_PHYPA	112 kDa	4	4	3	5	5	6	0	4
Predicted protein OS=Physcomitrella patens subsp. patens GN=PHYPADRAFT_171132 PE=3 SV=1	A9TNZ8_PHYPA	108 kDa	2	2	2	4	3	4		3
Cluster of Predicted protein OS=Physcomitrella patens subsp. patens GN=PHYPADRAFT_109208 PE=4 SV=1 (A9U245_PHYPA)	A9U245_PHYPA [3]	94 kDa	2	1	4	7	6	6	1	3
Predicted protein OS=Physcomitrella patens subsp. patens GN=PHYPADRAFT_109208 PE=4 SV=1	A9U245_PHYPA	94 kDa	2	1	4	7	6	6	1	3
Predicted protein OS=Physcomitrella patens subsp. patens GN=PHYPADRAFT_189887 PE=4 SV=1	A9SYQ2_PHYPA (+1)	94 kDa	2	1	4	6	6	6	1	3
Cluster of Phi class glutathione S-transferase OS=Physcomitrella patens subsp. patens GN=GSTF3 PE=2 SV=1 (A9RSP0_PHYPA)	A9RSP0_PHYPA	25 kDa	2	2	1	6	5	7	2	3	1
Phi class glutathione S-transferase OS=Physcomitrella patens subsp. patens GN=GSTF3 PE=2 SV=1	A9RSP0_PHYPA	25 kDa	2	2	1	6	5	7	2	3	1
Predicted protein (Fragment) OS=Physcomitrella patens subsp. patens GN=PHYPADRAFT_125642 PE=3 SV=1	A9S8A4_PHYPA (+1)	22 kDa								1
Cluster of Uncharacterized protein OS=Physcomitrella patens subsp. patens GN=PHYPADRAFT_63926 PE=3 SV=1 (A9RBJ9_PHYPA)	A9RBJ9_PHYPA [2]	48 kDa	1	3	3	4	3	3	1	3	0
Uncharacterized protein OS=Physcomitrella patens subsp. patens GN=PHYPADRAFT_63926 PE=3 SV=1	A9RBJ9_PHYPA	48 kDa	1	3	3	4	3	3	1	3	0
Uncharacterized protein OS=Physcomitrella patens subsp. patens GN=PHYPADRAFT_111190 PE=3 SV=1	A9RBK0_PHYPA	48 kDa	1	3	3	4	3	3		2
Predicted protein OS=Physcomitrella patens subsp. patens GN=PHYPADRAFT_207186 PE=3 SV=1	A9RZD9_PHYPA	52 kDa
Cluster of Light-harvesting chlorophyll a/b-binding protein 2 OS=Physcomitrella patens subsp. patens GN=PpLhcb2 PE=4 SV=1 (Q765P5_PHYPA)	Q765P5_PHYPA [8]	28 kDa	0	1	0	12	4	7		0	0
Light-harvesting chlorophyll a/b-binding protein 2 OS=Physcomitrella patens subsp. patens GN=PpLhcb2 PE=4 SV=1	Q765P5_PHYPA	28 kDa		1	0	4	2	4
Predicted protein OS=Physcomitrella patens subsp. patens GN=PHYPADRAFT_184742 PE=4 SV=1	A9SGM1_PHYPA (+2)	28 kDa	0	1	0	6	3	4			0
Predicted protein OS=Physcomitrella patens subsp. patens GN=PHYPADRAFT_175594 PE=4 SV=1	A9RJS3_PHYPA	28 kDa		1	0	3	2	3
Uncharacterized protein OS=Physcomitrella patens subsp. patens GN=PHYPADRAFT_110989 PE=4 SV=1	A9RBQ5_PHYPA	29 kDa		1	0	3	2	4
Predicted protein OS=Physcomitrella patens subsp. patens GN=PHYPADRAFT_176684 PE=4 SV=1	A9RNP2_PHYPA	28 kDa	0	1	0	4	2	3			0
Predicted protein OS=Physcomitrella patens subsp. patens GN=PHYPADRAFT_105126 PE=4 SV=1	A9RT62_PHYPA	28 kDa		1	0	3	2	2
Cluster of Aminomethyltransferase OS=Physcomitrella patens subsp. patens GN=PHYPADRAFT_131811 PE=3 SV=1 (A9SLK1_PHYPA)	A9SLK1_PHYPA [2]	45 kDa	5	3	4	7	6	7	1	7
Aminomethyltransferase OS=Physcomitrella patens subsp. patens GN=PHYPADRAFT_131811 PE=3 SV=1	A9SLK1_PHYPA	45 kDa	5	3	4	7	6	7	1	6
Aminomethyltransferase OS=Physcomitrella patens subsp. patens GN=PHYPADRAFT_67193 PE=3 SV=1	A9RK35_PHYPA	41 kDa	2	1	2	4	2	3		5
Elongation factor 1-alpha OS=Physcomitrella patens subsp. patens GN=PHYPADRAFT_104509 PE=3 SV=1	A9RGD1_PHYPA (+2)	49 kDa	2	1	1	4	3	3	1	1	2
Phosphoglycerate kinase OS=Physcomitrella patens subsp. patens GN=PHYPADRAFT_60168 PE=3 SV=1	A9TG05_PHYPA	43 kDa	0	0	1	4	4	4	1	3	0
Elongation factor Tu OS=Physcomitrella patens subsp. patens GN=PHYPADRAFT_217801 PE=3 SV=1	A9T0S0_PHYPA	50 kDa	1	3	1	4	3	5	1	2
Predicted protein OS=Physcomitrella patens subsp. patens GN=PHYPADRAFT_204471 PE=3 SV=1	A9RP60_PHYPA	45 kDa	3	3	3	8	6	6	1	3	1
Non-symbiotic hemoglobin 0 OS=Physcomitrella patens subsp. patens GN=GLB0 PE=2 SV=1	HBL0_PHYPA	20 kDa		2		3	2	4	0	2
Predicted protein OS=Physcomitrella patens subsp. patens GN=PHYPADRAFT_211595 PE=4 SV=1	A9SEW4_PHYPA	46 kDa	5	2	3	6	4	6	1	4
Cluster of Predicted protein OS=Physcomitrella patens subsp. patens GN=PHYPADRAFT_122707 PE=3 SV=1 (A9S1S8_PHYPA)	A9S1S8_PHYPA [2]	37 kDa	2	1	1	4	2	2		2	0
Predicted protein OS=Physcomitrella patens subsp. patens GN=PHYPADRAFT_122707 PE=3 SV=1	A9S1S8_PHYPA	37 kDa	2	1	1	3	2	2		2
Predicted protein OS=Physcomitrella patens subsp. patens GN=PHYPADRAFT_200440 PE=3 SV=1	A9U222_PHYPA	42 kDa	1	1	1	2	1	1		1	0
Predicted protein OS=Physcomitrella patens subsp. patens GN=PHYPADRAFT_110121 PE=4 SV=1	A9SX66_PHYPA	42 kDa	1	2	2	3	3	2		2	0
Cluster of Serine hydroxymethyltransferase OS=Physcomitrella patens subsp. patens GN=PHYPADRAFT_117570 PE=3 SV=1 (A9RQ31_PHYPA)	A9RQ31_PHYPA [2]	53 kDa	1	1	2	3	2	4	1	2	1
Serine hydroxymethyltransferase OS=Physcomitrella patens subsp. patens GN=PHYPADRAFT_117570 PE=3 SV=1	A9RQ31_PHYPA	53 kDa	1	1	2	3	2	4	1	2	1
Serine hydroxymethyltransferase OS=Physcomitrella patens subsp. patens GN=PHYPADRAFT_129878 PE=3 SV=1	A9SHC0_PHYPA	52 kDa				1		2			0
Predicted protein OS=Physcomitrella patens subsp. patens GN=PHYPADRAFT_110695 PE=4 SV=1	A9U4I0_PHYPA	20 kDa				2	2	2	2	2	1
Cluster of Predicted protein OS=Physcomitrella patens subsp. patens GN=PHYPADRAFT_108007 PE=3 SV=1 (A9TEQ9_PHYPA)	A9TEQ9_PHYPA [3]	50 kDa	2	1	3	5	5	5		2
Predicted protein OS=Physcomitrella patens subsp. patens GN=PHYPADRAFT_108007 PE=3 SV=1	A9TEQ9_PHYPA (+1)	50 kDa	1	1	1	3	2	3		1
Alpha tubulin OS=Physcomitrella patens subsp. patens GN=PpTUA2 PE=2 SV=1	Q8H932_PHYPA	50 kDa	1	1	2	4	4	4		2
Predicted protein OS=Physcomitrella patens subsp. patens GN=PHYPADRAFT_136749 PE=3 SV=1	A9SWZ8_PHYPA	50 kDa
Predicted protein OS=Physcomitrella patens subsp. patens GN=PHYPADRAFT_179848 PE=3 SV=1	A9RZU5_PHYPA	34 kDa	1	4	1	7	4	5	0	3
Fasciclin-like protein OS=Physcomitrella patens subsp. patens GN=flp PE=2 SV=1	Q4A3V1_PHYPA	24 kDa	3	3	3	3	3	2	3	2
Predicted protein OS=Physcomitrella patens subsp. patens GN=PHYPADRAFT_173131 PE=3 SV=1	A9U188_PHYPA	42 kDa	1	2	1	4	5	5	1	1
Predicted protein OS=Physcomitrella patens subsp. patens GN=PHYPADRAFT_194139 PE=4 SV=1	A9TE45_PHYPA	177 kDa	2	1	2	3	4	3		2
Predicted protein OS=Physcomitrella patens subsp. patens GN=PHYPADRAFT_117400 PE=3 SV=1	A9RPA8_PHYPA	32 kDa	2	3	2	4	5	4	1	3	1
Photosystem I iron-sulfur center OS=Physcomitrella patens subsp. patens GN=psaC PE=3 SV=3	PSAC_PHYPA	9 kDa		1	2	2	2	2	2	1	2
Cluster of Predicted protein OS=Physcomitrella patens subsp. patens GN=PHYPADRAFT_159452 PE=4 SV=1 (A9RJI9_PHYPA)	A9RJI9_PHYPA [5]	18 kDa	3	2	1	1	1	1	1	1
Predicted protein OS=Physcomitrella patens subsp. patens GN=PHYPADRAFT_159452 PE=4 SV=1	A9RJI9_PHYPA (+2)	18 kDa	3	2	1	1	1	1	1	1
Predicted protein OS=Physcomitrella patens subsp. patens GN=PHYPADRAFT_216423 PE=4 SV=1	A9SWJ1_PHYPA (+1)	17 kDa	2	1		0		0	0
Cluster of Predicted protein OS=Physcomitrella patens subsp. patens GN=PHYPADRAFT_232922 PE=3 SV=1 (A9T251_PHYPA)	A9T251_PHYPA [3]	68 kDa	2	3	2	6	5	6	1	3	0
Predicted protein OS=Physcomitrella patens subsp. patens GN=PHYPADRAFT_232922 PE=3 SV=1	A9T251_PHYPA	68 kDa	2	3	2	6	5	6	1	3
Predicted protein OS=Physcomitrella patens subsp. patens GN=PHYPADRAFT_113309 PE=3 SV=1	A9RFC9_PHYPA (+1)	72 kDa		2	1	3	2	3			0
Nucleoside diphosphate kinase OS=Physcomitrella patens subsp. patens GN=NDPK1 PE=3 SV=1	A9T4T4_PHYPA	17 kDa		2	1	4	3	3	1	1	1
Cluster of Predicted protein OS=Physcomitrella patens subsp. patens GN=PHYPADRAFT_107162 PE=3 SV=1 (A9SY53_PHYPA)	A9SY53_PHYPA	47 kDa	1	2	0	4	3	4	2	2	1
Predicted protein OS=Physcomitrella patens subsp. patens GN=PHYPADRAFT_107162 PE=3 SV=1	A9SY53_PHYPA	47 kDa	1	2	0	4	3	4	2	2	1
Predicted protein OS=Physcomitrella patens subsp. patens GN=PHYPADRAFT_60709 PE=4 SV=1	A9TNS6_PHYPA (+1)	45 kDa			0	1
Predicted protein OS=Physcomitrella patens subsp. patens GN=PHYPADRAFT_229164 PE=4 SV=1	A9SF03_PHYPA	69 kDa	2	2	4	6	4	4	3	2
Predicted protein OS=Physcomitrella patens subsp. patens GN=PHYPADRAFT_221851 PE=3 SV=1	A9TFL9_PHYPA (+3)	81 kDa		2	1	3	2	3	0	2
Adenosine kinase OS=Physcomitrella patens subsp. patens GN=ADK PE=2 SV=1	ADK_PHYPA	37 kDa		3	2	5	4	6		3	0
Cluster of Predicted protein OS=Physcomitrella patens subsp. patens GN=PHYPADRAFT_175850 PE=3 SV=1 (A9RKD8_PHYPA)	A9RKD8_PHYPA [2]	18 kDa	1	2	1	2	1	1	1	1	1
Predicted protein OS=Physcomitrella patens subsp. patens GN=PHYPADRAFT_175850 PE=3 SV=1	A9RKD8_PHYPA	18 kDa	1	2	1	1	1	1	1	1	1
Predicted protein OS=Physcomitrella patens subsp. patens GN=PHYPADRAFT_212316 PE=3 SV=1	A9SH83_PHYPA	18 kDa	1	2	1	2	1	1	1	1	1
Cluster of S-adenosylmethionine synthase OS=Physcomitrella patens subsp. patens GN=PHYPADRAFT_60419 PE=3 SV=1 (A9TJG9_PHYPA)	A9TJG9_PHYPA [2]	43 kDa	0	1	2	5	5	4		1	1
S-adenosylmethionine synthase OS=Physcomitrella patens subsp. patens GN=PHYPADRAFT_60419 PE=3 SV=1	A9TJG9_PHYPA	43 kDa	0	1	2	4	4	4		1	1
Predicted protein (Fragment) OS=Physcomitrella patens subsp. patens GN=PHYPADRAFT_187695 PE=3 SV=1	A9SRR7_PHYPA	17 kDa			0	2	2	1			1
Predicted protein OS=Physcomitrella patens subsp. patens GN=PHYPADRAFT_190268 PE=4 SV=1	A9SZY6_PHYPA (+1)	15 kDa	1	1	1	2	2	2	1	1
Cluster of Phosphoribulokinase OS=Physcomitrella patens subsp. patens GN=PHYPADRAFT_108642 PE=3 SV=1 (A9TRN4_PHYPA)	A9TRN4_PHYPA [2]	46 kDa	2	1	1	6	4	5		2
Phosphoribulokinase OS=Physcomitrella patens subsp. patens GN=PHYPADRAFT_108642 PE=3 SV=1	A9TRN4_PHYPA	46 kDa	2	1	1	6	4	4		2
Phosphoribulokinase OS=Physcomitrella patens subsp. patens GN=PHYPADRAFT_232765 PE=3 SV=1	A9SXF3_PHYPA	37 kDa	1	1	1	4	3	5
Cluster of Predicted protein OS=Physcomitrella patens subsp. patens GN=PHYPADRAFT_189801 PE=3 SV=1 (A9SYH4_PHYPA)	A9SYH4_PHYPA [2]	29 kDa	1	2	2	4	4	4	1
Predicted protein OS=Physcomitrella patens subsp. patens GN=PHYPADRAFT_189801 PE=3 SV=1	A9SYH4_PHYPA	29 kDa	1	2	2	4	3	4	1
Predicted protein OS=Physcomitrella patens subsp. patens GN=PHYPADRAFT_234509 PE=3 SV=1	A9SYJ1_PHYPA	29 kDa	1	2	1	3	3	3	1
Glyceraldehyde-3-phosphate dehydrogenase (Fragment) OS=Physcomitrella patens subsp. patens GN=gapCp PE=2 SV=1	Q8VX98_PHYPA	45 kDa	0	1	2	2	2	2		2
Cluster of Predicted protein OS=Physcomitrella patens subsp. patens GN=PHYPADRAFT_105852 PE=3 SV=1 (A9S6G5_PHYPA)	A9S6G5_PHYPA [3]	11 kDa	2	4	4	5	4	5	2	1
Predicted protein OS=Physcomitrella patens subsp. patens GN=PHYPADRAFT_105852 PE=3 SV=1	A9S6G5_PHYPA	11 kDa	1	2	3	3	2	3	1	0
Uncharacterized protein OS=Physcomitrella patens subsp. patens GN=PHYPADRAFT_161175 PE=3 SV=1	A9RV72_PHYPA	11 kDa	1	2	2	2	2	2	2	1
Predicted protein OS=Physcomitrella patens subsp. patens GN=PHYPADRAFT_175904 PE=3 SV=1	A9RKJ0_PHYPA	11 kDa	0	2	1	2	2	2	1
Dihydrolipoyl dehydrogenase OS=Physcomitrella patens subsp. patens GN=PHYPADRAFT_106783 PE=3 SV=1	A9SNH9_PHYPA	53 kDa	1	1	4	3	4	4
Actin 7 OS=Physcomitrella patens subsp. patens GN=Act7 PE=3 SV=1	A9TBG2_PHYPA (+3)	42 kDa	2	2	1	2	3	2		1
40S ribosomal protein SA OS=Physcomitrella patens subsp. patens GN=PHYPADRAFT_105781 PE=3 SV=1	A9S4V0_PHYPA (+2)	31 kDa	0	1		4	2	4	1	1	0
Predicted protein OS=Physcomitrella patens subsp. patens GN=PHYPADRAFT_71619 PE=4 SV=1	A9RWX8_PHYPA	19 kDa	1	1		2	3	1	1	0
6-phosphogluconate dehydrogenase, decarboxylating OS=Physcomitrella patens subsp. patens GN=PHYPADRAFT_227811 PE=3 SV=1	A9U2X9_PHYPA	56 kDa	0	2	2	3	2	4	1	2
Cluster of Predicted protein OS=Physcomitrella patens subsp. patens GN=PHYPADRAFT_149544 PE=3 SV=1 (A9TRS0_PHYPA)	A9TRS0_PHYPA [2]	26 kDa	1	2	1	3	2	2		3
Predicted protein OS=Physcomitrella patens subsp. patens GN=PHYPADRAFT_149544 PE=3 SV=1	A9TRS0_PHYPA	26 kDa	1	2	1	2	1	2		3
Predicted protein OS=Physcomitrella patens subsp. patens GN=PHYPADRAFT_228342 PE=3 SV=1	A9U501_PHYPA	27 kDa	1	2	0	1	1	0		1
Cluster of Predicted protein (Fragment) OS=Physcomitrella patens subsp. patens GN=PHYPADRAFT_3688 PE=3 SV=1 (A9SJR0_PHYPA)	A9SJR0_PHYPA [5]	47 kDa	0	1	1	4	4	4		1
Predicted protein (Fragment) OS=Physcomitrella patens subsp. patens GN=PHYPADRAFT_3688 PE=3 SV=1	A9SJR0_PHYPA (+1)	47 kDa		1	1	4	3	3		1
Predicted protein OS=Physcomitrella patens subsp. patens GN=PHYPADRAFT_121199 PE=3 SV=1	A9RY37_PHYPA	50 kDa		1	1	2	3	2		1
Beta-tubulin 5 OS=Physcomitrella patens subsp. patens GN=Tub5 PE=3 SV=1	Q6TYR3_PHYPA (+1)	50 kDa		1	1	3	3	2		1
Cluster of Predicted protein OS=Physcomitrella patens subsp. patens GN=PHYPADRAFT_226131 PE=4 SV=1 (A9TWH1_PHYPA)	A9TWH1_PHYPA [2]	50 kDa	3	4	3	3	1	4	1	1	1
Predicted protein OS=Physcomitrella patens subsp. patens GN=PHYPADRAFT_226131 PE=4 SV=1	A9TWH1_PHYPA	50 kDa	3	3	3	3	1	4	1	1	1
Predicted protein OS=Physcomitrella patens subsp. patens GN=PHYPADRAFT_227756 PE=3 SV=1	A9U2Q2_PHYPA	79 kDa	2	3	2	2	0	3	0	1	1
Cluster of Predicted protein OS=Physcomitrella patens subsp. patens GN=PHYPADRAFT_63513 PE=3 SV=1 (A9TY71_PHYPA)	A9TY71_PHYPA	51 kDa		1	1	2	2	2	1	1	1
Predicted protein OS=Physcomitrella patens subsp. patens GN=PHYPADRAFT_63513 PE=3 SV=1	A9TY71_PHYPA	51 kDa		1	1	1	1	1	1	1	1
Predicted protein OS=Physcomitrella patens subsp. patens GN=PHYPADRAFT_224573 PE=3 SV=1	A9TQW9_PHYPA	50 kDa		1	1	2	2	2	1	1	1
Predicted protein OS=Physcomitrella patens subsp. patens GN=PHYPADRAFT_204314 PE=3 SV=1	A9RNZ6_PHYPA	50 kDa			1			1			1
Cluster of Predicted protein OS=Physcomitrella patens subsp. patens GN=PHYPADRAFT_170239 PE=4 SV=1 (A9TIB8_PHYPA)	A9TIB8_PHYPA [2]	42 kDa	1	1	2	4	5	4		0	0
Predicted protein OS=Physcomitrella patens subsp. patens GN=PHYPADRAFT_170239 PE=4 SV=1	A9TIB8_PHYPA	42 kDa	1	1	2	4	5	4		0	0
Predicted protein OS=Physcomitrella patens subsp. patens GN=PHYPADRAFT_168267 PE=4 SV=1	A9T619_PHYPA	42 kDa		1	2	4	4	4		0	0
Predicted protein OS=Physcomitrella patens subsp. patens GN=PHYPADRAFT_110501 PE=4 SV=1	A9TQQ1_PHYPA	64 kDa	1	2	2	3	3	3	1	2	1
Cysteine synthase OS=Physcomitrella patens subsp. patens GN=PHYPADRAFT_116788 PE=3 SV=1	A9RMD3_PHYPA	37 kDa	3	2	2	5	3	4	1	3
Predicted protein OS=Physcomitrella patens subsp. patens GN=PHYPADRAFT_217719 PE=3 SV=1	A9T0G3_PHYPA	25 kDa	1	2	0	2	1	4	2	1
Predicted protein OS=Physcomitrella patens subsp. patens GN=PHYPADRAFT_63071 PE=2 SV=1	Q8GU36_PHYPA	28 kDa		0	1	3	3	2	0	0	0
40S ribosomal protein S6 OS=Physcomitrella patens subsp. patens GN=PHYPADRAFT_161334 PE=3 SV=1	A9RVN0_PHYPA (+3)	28 kDa		1	1	2	2	2	1	1	1
Cluster of Predicted protein OS=Physcomitrella patens subsp. patens GN=PHYPADRAFT_116325 PE=3 SV=1 (A9RL92_PHYPA)	A9RL92_PHYPA [2]	51 kDa	1	2	1	4	3	4	1	1
Predicted protein OS=Physcomitrella patens subsp. patens GN=PHYPADRAFT_116325 PE=3 SV=1	A9RL92_PHYPA	51 kDa	1	2	1	4	3	4	1	1
Predicted protein OS=Physcomitrella patens subsp. patens GN=PHYPADRAFT_181992 PE=3 SV=1	A9S7G9_PHYPA	52 kDa		1	1	2	1	1
Cluster of Superoxide dismutase [Cu-Zn] OS=Physcomitrella patens subsp. patens GN=PHYPADRAFT_63006 PE=3 SV=1 (A9SX31_PHYPA)	A9SX31_PHYPA [2]	17 kDa	1			2	2	3
Superoxide dismutase [Cu-Zn] OS=Physcomitrella patens subsp. patens GN=PHYPADRAFT_63006 PE=3 SV=1	A9SX31_PHYPA	17 kDa	1			2	2	2
Superoxide dismutase [Cu-Zn] OS=Physcomitrella patens subsp. patens GN=PHYPADRAFT_85183 PE=3 SV=1	A9SX65_PHYPA	17 kDa	1			1	1	2
Predicted protein OS=Physcomitrella patens subsp. patens GN=PHYPADRAFT_200781 PE=3 SV=1	A9U378_PHYPA	17 kDa		1	1	2	2	2		1	1
Predicted protein OS=Physcomitrella patens subsp. patens GN=PHYPADRAFT_118241 PE=3 SV=1	A9RR37_PHYPA (+3)	102 kDa	0	1	1	3	5	1	1	0
Cluster of Predicted protein OS=Physcomitrella patens subsp. patens GN=PHYPADRAFT_134633 PE=3 SV=1 (A9SSR9_PHYPA)	A9SSR9_PHYPA	63 kDa	1	0	1	4	2	1		1	2
Predicted protein OS=Physcomitrella patens subsp. patens GN=PHYPADRAFT_134633 PE=3 SV=1	A9SSR9_PHYPA	63 kDa	1	0	1	4	2	1		1	2
Predicted protein OS=Physcomitrella patens subsp. patens GN=PHYPADRAFT_191937 PE=3 SV=1	A9T5W1_PHYPA	62 kDa				1	0	0
Cluster of Lipoxygenase OS=Physcomitrella patens subsp. patens GN=PpLOX11 PE=3 SV=1 (A9T660_PHYPA)	A9T660_PHYPA [2]	102 kDa		0	2	3	3	4		2
Lipoxygenase OS=Physcomitrella patens subsp. patens GN=PpLOX11 PE=3 SV=1	A9T660_PHYPA	102 kDa		0	2	3	3	4		2
Lipoxygenase OS=Physcomitrella patens subsp. patens PE=2 SV=1	A4ZFZ1_PHYPA	106 kDa			2	3	3	4		2
Cluster of Predicted protein OS=Physcomitrella patens subsp. patens GN=PHYPADRAFT_179979 PE=4 SV=1 (A9S087_PHYPA)	A9S087_PHYPA [2]	53 kDa	1	1	1	4	1	4		1
Predicted protein OS=Physcomitrella patens subsp. patens GN=PHYPADRAFT_179979 PE=4 SV=1	A9S087_PHYPA	53 kDa	1	1	1	3	1	3		1
Predicted protein OS=Physcomitrella patens subsp. patens GN=PHYPADRAFT_171263 PE=4 SV=1	A9TPV2_PHYPA	57 kDa	1	1	1	3	1	4		1
Peptidyl-prolyl cis-trans isomerase OS=Physcomitrella patens subsp. patens GN=PHYPADRAFT_170556 PE=3 SV=1	A9TK88_PHYPA	19 kDa				3	1	3		1
Cluster of Predicted protein OS=Physcomitrella patens subsp. patens GN=PHYPADRAFT_209586 PE=3 SV=1 (A9S819_PHYPA)	A9S819_PHYPA [2]	21 kDa		2	1	3	2	2	2	2	0
Predicted protein OS=Physcomitrella patens subsp. patens GN=PHYPADRAFT_209586 PE=3 SV=1	A9S819_PHYPA	21 kDa		2	1	2	2	2	2	2	0
Predicted protein OS=Physcomitrella patens subsp. patens GN=PHYPADRAFT_105288 PE=3 SV=1	A9RW94_PHYPA	22 kDa		2	1	3	2	2	2	2	0
Cluster of Predicted protein OS=Physcomitrella patens subsp. patens GN=PHYPADRAFT_176699 PE=3 SV=1 (A9RNQ2_PHYPA)	A9RNQ2_PHYPA [2]	44 kDa	2	1	2	4	4	3		1
Predicted protein OS=Physcomitrella patens subsp. patens GN=PHYPADRAFT_176699 PE=3 SV=1	A9RNQ2_PHYPA	44 kDa	2	1	2	3	4	3		1
Predicted protein OS=Physcomitrella patens subsp. patens GN=PHYPADRAFT_199392 PE=3 SV=1	A9TY57_PHYPA	44 kDa	2	1	2	4	2	2		1
Uncharacterized protein OS=Physcomitrella patens subsp. patens GN=PHYPADRAFT_205920 PE=4 SV=1	A9RVC0_PHYPA	30 kDa	1		1	3	2	2
Predicted protein OS=Physcomitrella patens subsp. patens GN=PHYPADRAFT_215892 PE=4 SV=1	A9SUK7_PHYPA	59 kDa			0	4	2	4		1
Predicted protein OS=Physcomitrella patens subsp. patens GN=PHYPADRAFT_200376 PE=4 SV=1	A9U1T8_PHYPA	57 kDa		1	3	2	3	4		0
Cluster of Hexokinase protein HXK6 OS=Physcomitrella patens subsp. patens GN=hxk6 PE=3 SV=1 (A9S9F8_PHYPA)	A9S9F8_PHYPA [3]	57 kDa				2	1	1			0
Hexokinase protein HXK6 OS=Physcomitrella patens subsp. patens GN=hxk6 PE=3 SV=1	A9S9F8_PHYPA (+2)	57 kDa				2	1	1
Hexokinase protein HXK5 OS=Physcomitrella patens subsp. patens GN=hxk5 PE=3 SV=1	A9SJG4_PHYPA	57 kDa				1	0	1			0
Predicted protein OS=Physcomitrella patens subsp. patens GN=PHYPADRAFT_105954 PE=4 SV=1	A9S841_PHYPA	44 kDa	1	1	1	4	2	2
EF1Bgamma class glutathione S-transferase OS=Physcomitrella patens subsp. patens GN=EF1Bgamma1 PE=2 SV=1	A9SXF9_PHYPA	48 kDa		1	2	5	3	5	1	3
Predicted protein OS=Physcomitrella patens subsp. patens GN=PHYPADRAFT_166897 PE=3 SV=1	A9RUL6_PHYPA (+1)	26 kDa		1		2	3	4		2
Predicted protein OS=Physcomitrella patens subsp. patens GN=PHYPADRAFT_122014 PE=3 SV=1	A9RZW6_PHYPA	61 kDa	0	1	2	5	2	5
Pectinesterase (Fragment) OS=Physcomitrella patens subsp. patens GN=PHYPADRAFT_4364 PE=3 SV=1	A9TEQ0_PHYPA	32 kDa	1	1	1	2	2	2	0	1
ATP synthase epsilon chain, chloroplastic OS=Physcomitrella patens subsp. patens GN=atpE PE=3 SV=1	Q6YXR2_PHYPA	15 kDa	0	1	1	0	2	2			0
Predicted protein OS=Physcomitrella patens subsp. patens GN=PHYPADRAFT_221767 PE=3 SV=1	A9TF97_PHYPA	33 kDa		0	1	3	1	2		1
Cluster of Predicted protein OS=Physcomitrella patens subsp. patens GN=PHYPADRAFT_160605 PE=4 SV=1 (A9RRW8_PHYPA)	A9RRW8_PHYPA [2]	46 kDa		1		2	1	3		1	0
Predicted protein OS=Physcomitrella patens subsp. patens GN=PHYPADRAFT_160605 PE=4 SV=1	A9RRW8_PHYPA	46 kDa		1		2	1	3		1	0
Predicted protein OS=Physcomitrella patens subsp. patens GN=PHYPADRAFT_142308 PE=4 SV=1	A9T9I6_PHYPA	38 kDa		1		2	1	3		1
Predicted protein OS=Physcomitrella patens subsp. patens GN=PHYPADRAFT_199163 PE=3 SV=1	A9TX48_PHYPA	54 kDa		1	1	3	2	2	0	1
Predicted protein OS=Physcomitrella patens subsp. patens GN=PHYPADRAFT_128315 PE=3 SV=1	A9SDW7_PHYPA (+2)	34 kDa	2	2	2	2	2	2	2	2
Glyceraldehyde-3-phosphate dehydrogenase OS=Physcomitrella patens subsp. patens GN=PHYPADRAFT_109421 PE=3 SV=1	A9RDK9_PHYPA	37 kDa		0		2	3	2		1
Predicted protein OS=Physcomitrella patens subsp. patens GN=PHYPADRAFT_55477 PE=4 SV=1	A9RJE6_PHYPA (+1)	24 kDa	2	1	1	1	1	1	1	1	0
Cluster of 40S ribosomal protein S8 OS=Physcomitrella patens subsp. patens GN=PHYPADRAFT_194737 PE=3 SV=1 (A9TG34_PHYPA)	A9TG34_PHYPA	24 kDa	1	1	1	2	3	3		1
40S ribosomal protein S8 OS=Physcomitrella patens subsp. patens GN=PHYPADRAFT_194737 PE=3 SV=1	A9TG34_PHYPA	24 kDa	1	1	1	2	3	3		1
40S ribosomal protein S8 OS=Physcomitrella patens subsp. patens GN=PHYPADRAFT_194964 PE=3 SV=1	A9TGU7_PHYPA	24 kDa
Predicted protein OS=Physcomitrella patens subsp. patens GN=PHYPADRAFT_211050 PE=3 SV=1	A9SDA7_PHYPA (+1)	30 kDa		1	0	4	2	4	0	0
Predicted protein OS=Physcomitrella patens subsp. patens GN=PHYPADRAFT_145803 PE=3 SV=1	A9THV8_PHYPA	33 kDa		1		2	2	2		0
Predicted protein OS=Physcomitrella patens subsp. patens GN=PHYPADRAFT_233731 PE=4 SV=1	A9SNV6_PHYPA	27 kDa	2	2	2	4	4	4	2	4	1
Predicted protein OS=Physcomitrella patens subsp. patens GN=PHYPADRAFT_62987 PE=4 SV=1	A9SVT2_PHYPA	38 kDa			0	2	2	2	0	1
Cluster of Fructose-bisphosphate aldolase OS=Physcomitrella patens subsp. patens GN=PHYPADRAFT_233547 PE=3 SV=1 (A9SKS8_PHYPA)	A9SKS8_PHYPA [2]	38 kDa	2	1	0	2	3	3
Fructose-bisphosphate aldolase OS=Physcomitrella patens subsp. patens GN=PHYPADRAFT_233547 PE=3 SV=1	A9SKS8_PHYPA	38 kDa	2	1	0	2	1	2
Fructose-bisphosphate aldolase OS=Physcomitrella patens subsp. patens GN=PHYPADRAFT_166170 PE=3 SV=1	A9SQI1_PHYPA	38 kDa	2	1	0	1	2	2
Cluster of Predicted protein OS=Physcomitrella patens subsp. patens GN=PHYPADRAFT_143643 PE=4 SV=1 (A9TCU9_PHYPA)	A9TCU9_PHYPA [2]	15 kDa	2	0		2	2	1	0	1	0
Predicted protein OS=Physcomitrella patens subsp. patens GN=PHYPADRAFT_143643 PE=4 SV=1	A9TCU9_PHYPA	15 kDa	1	0		2	2	1	0	1	0
PsaH photosystem I reaction center subunit OS=Physcomitrella patens subsp. patens GN=PHYPADRAFT_165481 PE=4 SV=1	A9SL09_PHYPA	15 kDa	1	0		2	2	1	0	1
Cluster of Glutamate decarboxylase OS=Physcomitrella patens subsp. patens GN=PHYPADRAFT_105373 PE=3 SV=1 (A9RXP9_PHYPA)	A9RXP9_PHYPA	60 kDa				2	2	1		1
Glutamate decarboxylase OS=Physcomitrella patens subsp. patens GN=PHYPADRAFT_105373 PE=3 SV=1	A9RXP9_PHYPA	60 kDa				2	2	1		1
Glutamate decarboxylase OS=Physcomitrella patens subsp. patens GN=PHYPADRAFT_127975 PE=3 SV=1	A9SDK9_PHYPA	58 kDa				0
Predicted protein OS=Physcomitrella patens subsp. patens GN=PHYPADRAFT_207358 PE=3 SV=1	A9S013_PHYPA (+1)	33 kDa	0	0	0	2	1	2		0
Cluster of Predicted protein (Fragment) OS=Physcomitrella patens subsp. patens GN=PHYPADRAFT_47696 PE=4 SV=1 (A9SUQ3_PHYPA)	A9SUQ3_PHYPA [2]	20 kDa	3	0	1	1	1	1	1
Predicted protein (Fragment) OS=Physcomitrella patens subsp. patens GN=PHYPADRAFT_47696 PE=4 SV=1	A9SUQ3_PHYPA	20 kDa	2	0	1	1	1	1	1
Predicted protein OS=Physcomitrella patens subsp. patens GN=PHYPADRAFT_151795 PE=4 SV=1	A9TWD4_PHYPA	23 kDa	2	0	1	1	1	1	1
Plastocyanin, chloroplastic OS=Physcomitrella patens subsp. patens GN=PETE PE=2 SV=2	PLAS_PHYPA	17 kDa			0	4	2	3
Predicted protein OS=Physcomitrella patens subsp. patens GN=PHYPADRAFT_170769 PE=4 SV=1	A9TLM2_PHYPA	67 kDa		1		4	1	2			0
Predicted protein OS=Physcomitrella patens subsp. patens GN=PHYPADRAFT_108003 PE=4 SV=1	A9TEP5_PHYPA	53 kDa	1	0	0	2	2	2		1
Predicted protein OS=Physcomitrella patens subsp. patens GN=PHYPADRAFT_163620 PE=4 SV=1	A9S9J7_PHYPA	27 kDa				4	1	2
Predicted protein OS=Physcomitrella patens subsp. patens GN=PHYPADRAFT_106946 PE=3 SV=1	A9RHY5_PHYPA	22 kDa	2	1	1	1	1	1	1	1
Cluster of Malate dehydrogenase OS=Physcomitrella patens subsp. patens GN=PHYPADRAFT_129976 PE=3 SV=1 (A9SHF4_PHYPA)	A9SHF4_PHYPA [2]	36 kDa	2	2	1	3	5	2	1	2
Malate dehydrogenase OS=Physcomitrella patens subsp. patens GN=PHYPADRAFT_129976 PE=3 SV=1	A9SHF4_PHYPA	36 kDa	2	2	1	3	5	2	1	2
Malate dehydrogenase OS=Physcomitrella patens subsp. patens GN=PHYPADRAFT_118897 PE=3 SV=1	A9RSL3_PHYPA	36 kDa	2	2	1	3	4	2		2
Predicted protein OS=Physcomitrella patens subsp. patens GN=PHYPADRAFT_178542 PE=4 SV=1	A9RW02_PHYPA	22 kDa				2	1	3
Peptidyl-prolyl cis-trans isomerase (Fragment) OS=Physcomitrella patens subsp. patens GN=PHYPADRAFT_142762 PE=3 SV=1	A9TAX1_PHYPA	18 kDa	0	2	1	2	1	2		1
Cluster of 40S ribosomal protein S12 OS=Physcomitrella patens subsp. patens GN=PHYPADRAFT_142612 PE=3 SV=1 (A9TAH6_PHYPA)	A9TAH6_PHYPA [2]	15 kDa			1	3	3	2		1
40S ribosomal protein S12 OS=Physcomitrella patens subsp. patens GN=PHYPADRAFT_142612 PE=3 SV=1	A9TAH6_PHYPA	15 kDa			1	2	2	1		1
40S ribosomal protein S12 (Fragment) OS=Physcomitrella patens subsp. patens GN=PHYPADRAFT_49325 PE=3 SV=1	A9RT00_PHYPA	14 kDa			1	2	2	1		0
Predicted protein OS=Physcomitrella patens subsp. patens GN=PHYPADRAFT_161945 PE=4 SV=1	A9RZ45_PHYPA	28 kDa	1	1		3	1	2		0
Uncharacterized protein (Fragment) OS=Physcomitrella patens subsp. patens GN=PHYPADRAFT_38592 PE=4 SV=1	A9RBY5_PHYPA	9 kDa	0		0	2	1	2
Serine hydroxymethyltransferase OS=Physcomitrella patens subsp. patens GN=PHYPADRAFT_197330 PE=3 SV=1	A9TQS1_PHYPA	53 kDa			1	3	2	1		1	0
Predicted protein OS=Physcomitrella patens subsp. patens GN=PHYPADRAFT_141802 PE=3 SV=1	A9T8E8_PHYPA (+1)	69 kDa				2	1	1
Cluster of Predicted protein OS=Physcomitrella patens subsp. patens GN=PHYPADRAFT_131174 PE=3 SV=1 (A9SKA3_PHYPA)	A9SKA3_PHYPA [2]	59 kDa		1	0	3	1	2
Predicted protein OS=Physcomitrella patens subsp. patens GN=PHYPADRAFT_131174 PE=3 SV=1	A9SKA3_PHYPA	59 kDa		1	0	3	1	2
Predicted protein OS=Physcomitrella patens subsp. patens GN=PHYPADRAFT_66684 PE=3 SV=1	A9RIS6_PHYPA	55 kDa		1		3	1	1
Predicted protein OS=Physcomitrella patens subsp. patens GN=Ure2p1 PE=2 SV=1	A9TVV6_PHYPA	25 kDa	1			2	2	3
Predicted protein OS=Physcomitrella patens subsp. patens GN=PHYPADRAFT_153994 PE=4 SV=1	A9U0T9_PHYPA	37 kDa	1	1		3	1	1	1	0
Phospholipase D OS=Physcomitrella patens subsp. patens GN=PHYPADRAFT_163602 PE=3 SV=1	A9S9E2_PHYPA	91 kDa			1	3	2	2
Photosystem II CP43 reaction center protein OS=Physcomitrella patens subsp. patens GN=psbC PE=3 SV=1	PSBC_PHYPA	52 kDa		1		2	1	1	1	1
Predicted protein OS=Physcomitrella patens subsp. patens GN=PHYPADRAFT_116924 PE=4 SV=1	A9RMZ3_PHYPA	54 kDa			1	1	1	3
Predicted protein OS=Physcomitrella patens subsp. patens GN=PHYPADRAFT_137470 PE=3 SV=1	A9SYE0_PHYPA	24 kDa	0	0		4	3	2		1
Predicted protein OS=Physcomitrella patens subsp. patens GN=PHYPADRAFT_162911 PE=4 SV=1	A9S567_PHYPA	67 kDa	1	2		0	0	2		0
Predicted protein OS=Physcomitrella patens subsp. patens GN=PHYPADRAFT_227340 PE=3 SV=1	A9U0Z9_PHYPA	12 kDa		1	1	3	2	2	1
Predicted protein OS=Physcomitrella patens subsp. patens GN=PHYPADRAFT_54997 PE=3 SV=1	A9RD43_PHYPA (+3)	20 kDa			1	1	1	2		1
Cluster of Predicted protein OS=Physcomitrella patens subsp. patens GN=PHYPADRAFT_140925 PE=3 SV=1 (A9T683_PHYPA)	A9T683_PHYPA	25 kDa	2	1	0	3		3
Predicted protein OS=Physcomitrella patens subsp. patens GN=PHYPADRAFT_140925 PE=3 SV=1	A9T683_PHYPA	25 kDa	2	1	0	3		3
Predicted protein (Fragment) OS=Physcomitrella patens subsp. patens GN=PHYPADRAFT_136845 PE=4 SV=1	A9SXF8_PHYPA	23 kDa
Predicted protein (Fragment) OS=Physcomitrella patens subsp. patens GN=PHYPADRAFT_2979 PE=3 SV=1	A9TWS3_PHYPA	45 kDa	1			2	2	2
Photosystem II D2 protein OS=Physcomitrella patens subsp. patens GN=psbD PE=3 SV=1	PSBD_PHYPA	39 kDa	1	1	2	2	1	1	1	2
Nucleoside diphosphate kinase OS=Physcomitrella patens subsp. patens GN=NDPK3a PE=3 SV=1	A9RL02_PHYPA (+1)	17 kDa		1		1	1	2	2
Cluster of Predicted protein OS=Physcomitrella patens subsp. patens GN=PHYPADRAFT_220915 PE=3 SV=1 (A9TC15_PHYPA)	A9TC15_PHYPA	50 kDa			1	2	1	1		1
Predicted protein OS=Physcomitrella patens subsp. patens GN=PHYPADRAFT_220915 PE=3 SV=1	A9TC15_PHYPA	50 kDa			1	2	1	1		1
3-oxoacyl-[acyl-carrier-protein] synthase OS=Physcomitrella patens subsp. patens GN=PHYPADRAFT_125854 PE=3 SV=1	A9S8R9_PHYPA	49 kDa			1	1	1	1		1
Cluster of 60S ribosomal protein L13 OS=Physcomitrella patens subsp. patens GN=PHYPADRAFT_204501 PE=3 SV=1 (A9RPU7_PHYPA)	A9RPU7_PHYPA	24 kDa		1	0	2			0	1
60S ribosomal protein L13 OS=Physcomitrella patens subsp. patens GN=PHYPADRAFT_204501 PE=3 SV=1	A9RPU7_PHYPA	24 kDa		1	0	2			0	1
60S ribosomal protein L13 OS=Physcomitrella patens subsp. patens GN=PHYPADRAFT_181260 PE=3 SV=1	A9S4N9_PHYPA	24 kDa				1				1
Cluster of Predicted protein OS=Physcomitrella patens subsp. patens GN=PHYPADRAFT_160075 PE=4 SV=1 (A9RN38_PHYPA)	A9RN38_PHYPA [2]	44 kDa				3	1	3
Predicted protein OS=Physcomitrella patens subsp. patens GN=PHYPADRAFT_160075 PE=4 SV=1	A9RN38_PHYPA	44 kDa				3	1	3
Predicted protein OS=Physcomitrella patens subsp. patens GN=PHYPADRAFT_109466 PE=4 SV=1	A9RI50_PHYPA	44 kDa				3	1	3
Predicted protein OS=Physcomitrella patens subsp. patens GN=PHYPADRAFT_145519 PE=4 SV=1	A9TGX1_PHYPA	57 kDa	0		1	3	1	1		1
Cluster of Predicted protein OS=Physcomitrella patens subsp. patens GN=PHYPADRAFT_207612 PE=4 SV=1 (A9S0X9_PHYPA)	A9S0X9_PHYPA	24 kDa				2	0	1
Predicted protein OS=Physcomitrella patens subsp. patens GN=PHYPADRAFT_207612 PE=4 SV=1	A9S0X9_PHYPA	24 kDa				1	0	0
Predicted protein OS=Physcomitrella patens subsp. patens GN=PHYPADRAFT_161426 PE=4 SV=1	A9RWK3_PHYPA	24 kDa				1		1
Fructose-bisphosphate aldolase OS=Physcomitrella patens subsp. patens GN=PHYPADRAFT_140886 PE=3 SV=1	A9T663_PHYPA	42 kDa	0	1		4		2	1
Predicted protein OS=Physcomitrella patens subsp. patens GN=PHYPADRAFT_138907 PE=4 SV=1	A9T1X0_PHYPA	19 kDa	1	1		1	1	2	1	1
Photosystem II 22kDa chloroplast protein OS=Physcomitrella patens subsp. patens GN=PSBS PE=4 SV=1	A9TJ15_PHYPA	29 kDa		0	1	2	1	1
Predicted protein (Fragment) OS=Physcomitrella patens subsp. patens GN=PHYPADRAFT_18691 PE=3 SV=1	A9SAF3_PHYPA	14 kDa				3	0	3
Acyl carrier protein OS=Physcomitrella patens subsp. patens GN=PHYPADRAFT_211342 PE=3 SV=1	A9SE34_PHYPA	10 kDa			0	3	1	2
Ribosomal protein L15 OS=Physcomitrella patens subsp. patens GN=PHYPADRAFT_179263 PE=3 SV=1	A9RG89_PHYPA (+1)	24 kDa				3	0	0
Predicted protein OS=Physcomitrella patens subsp. patens GN=PHYPADRAFT_126550 PE=4 SV=1	A9SAK9_PHYPA	24 kDa			1	2		2		1
Predicted protein OS=Physcomitrella patens subsp. patens GN=PHYPADRAFT_106587 PE=3 SV=1	A9SJK8_PHYPA (+2)	54 kDa				2	1	2		1
Predicted protein OS=Physcomitrella patens subsp. patens GN=PHYPADRAFT_233882 PE=4 SV=1	A9SRQ6_PHYPA	23 kDa				1	0	2	1
Predicted protein (Fragment) OS=Physcomitrella patens subsp. patens GN=PHYPADRAFT_19585 PE=4 SV=1	A9SRF6_PHYPA	13 kDa	0	1	0	1	2	2
Predicted protein (Fragment) OS=Physcomitrella patens subsp. patens GN=PHYPADRAFT_132902 PE=4 SV=1	A9SNY4_PHYPA	25 kDa		0		1	2	1			0
Monodehydroascorbate reductase III OS=Physcomitrella patens subsp. patens GN=Mdhar3 PE=4 SV=1	Q2I826_PHYPA	47 kDa				1	2	1
Cluster of Predicted protein OS=Physcomitrella patens subsp. patens GN=PHYPADRAFT_156397 PE=4 SV=1 (A9U4U1_PHYPA)	A9U4U1_PHYPA [2]	22 kDa			1	3	4	4		1	0
Predicted protein OS=Physcomitrella patens subsp. patens GN=PHYPADRAFT_156397 PE=4 SV=1	A9U4U1_PHYPA	22 kDa			1	2	3	3		1	0
Predicted protein OS=Physcomitrella patens subsp. patens GN=PHYPADRAFT_135679 PE=4 SV=1	A9SV00_PHYPA	22 kDa			1	2	3	3		1
Cluster of Predicted protein OS=Physcomitrella patens subsp. patens GN=PHYPADRAFT_179458 PE=4 SV=1 (A9RYG5_PHYPA)	A9RYG5_PHYPA [2]	66 kDa		1	0	2		1			0
Predicted protein OS=Physcomitrella patens subsp. patens GN=PHYPADRAFT_179458 PE=4 SV=1	A9RYG5_PHYPA	66 kDa		1	0	2		1
Predicted protein OS=Physcomitrella patens subsp. patens GN=PHYPADRAFT_208338 PE=4 SV=1	A9S3S9_PHYPA	66 kDa		1		2		1			0
Plastocyanin, chloroplast, isoform 2 OS=Physcomitrella patens subsp. patens GN=PHYPADRAFT_62212 PE=4 SV=1	A9RDX6_PHYPA	17 kDa				2	3	3
Uncharacterized protein (Fragment) OS=Physcomitrella patens subsp. patens GN=PHYPADRAFT_119729 PE=4 SV=1	A9RUW2_PHYPA	18 kDa		1	1	2	1	0	0
Uncharacterized protein OS=Physcomitrella patens subsp. patens GN=PHYPADRAFT_232987 PE=4 SV=1	A9SN74_PHYPA (+2)	22 kDa	0	1	1	0	1	2
Superoxide dismutase OS=Physcomitrella patens subsp. patens GN=PHYPADRAFT_141133 PE=3 SV=1	A9T6N6_PHYPA	22 kDa				2		1
Predicted protein (Fragment) OS=Physcomitrella patens subsp. patens GN=PHYPADRAFT_9234 PE=4 SV=1	A9TMW1_PHYPA	9 kDa				1		2
Cluster of Predicted protein OS=Physcomitrella patens subsp. patens GN=PHYPADRAFT_202293 PE=3 SV=1 (A9RGW5_PHYPA)	A9RGW5_PHYPA [2]	69 kDa			0	1		2			0
Predicted protein OS=Physcomitrella patens subsp. patens GN=PHYPADRAFT_202293 PE=3 SV=1	A9RGW5_PHYPA	69 kDa			0	1		2
Predicted protein OS=Physcomitrella patens subsp. patens GN=PHYPADRAFT_114420 PE=3 SV=1	A9RHN4_PHYPA	69 kDa			0	1		2			0
Predicted protein (Fragment) OS=Physcomitrella patens subsp. patens GN=PHYPADRAFT_36025 PE=3 SV=1	A9RHZ0_PHYPA	20 kDa	0	0		2	4	2
Predicted protein OS=Physcomitrella patens subsp. patens GN=PHYPADRAFT_192417 PE=4 SV=1	A9T7R2_PHYPA	46 kDa	1	1	0	3		3	0
Triosephosphate isomerase OS=Physcomitrella patens subsp. patens GN=PHYPADRAFT_201345 PE=3 SV=1	A9RB04_PHYPA	27 kDa			1	1	1	2
Cluster of GDSL-like lipase OS=Physcomitrella patens subsp. patens GN=gdslll PE=2 SV=1 (Q4A3V3_PHYPA)	Q4A3V3_PHYPA [2]	46 kDa	3			4		1
GDSL-like lipase OS=Physcomitrella patens subsp. patens GN=gdslll PE=2 SV=1	Q4A3V3_PHYPA	46 kDa	3			4		1
Predicted protein (Fragment) OS=Physcomitrella patens subsp. patens GN=PHYPADRAFT_116683 PE=4 SV=1	A9RMU5_PHYPA	31 kDa	2			3
Uncharacterized protein OS=Physcomitrella patens subsp. patens GN=ALDH2B PE=3 SV=1	A9U465_PHYPA	57 kDa		1		0	2	1		0
EF1Bgamma class glutathione S-transferase OS=Physcomitrella patens subsp. patens GN=EF1Bgamma4 PE=2 SV=1	A9T682_PHYPA	48 kDa			1	2	2	2		1
Cluster of Predicted protein OS=Physcomitrella patens subsp. patens GN=PHYPADRAFT_174121 PE=3 SV=1 (A9RE43_PHYPA)	A9RE43_PHYPA [2]	64 kDa		1		2	2	2
Predicted protein OS=Physcomitrella patens subsp. patens GN=PHYPADRAFT_174121 PE=3 SV=1	A9RE43_PHYPA	64 kDa		1		1	2	1
Predicted protein OS=Physcomitrella patens subsp. patens GN=PHYPADRAFT_191802 PE=3 SV=1	A9T5H0_PHYPA	64 kDa				1	1	2
Cluster of Predicted protein OS=Physcomitrella patens subsp. patens GN=PHYPADRAFT_215726 PE=3 SV=1 (A9SU16_PHYPA)	A9SU16_PHYPA [2]	79 kDa		0		2	0	2			0
Predicted protein OS=Physcomitrella patens subsp. patens GN=PHYPADRAFT_215726 PE=3 SV=1	A9SU16_PHYPA (+1)	79 kDa		0		2	0	2
Predicted protein OS=Physcomitrella patens subsp. patens GN=PHYPADRAFT_65832 PE=3 SV=1	A9RGJ8_PHYPA	87 kDa				1		1			0
Predicted protein OS=Physcomitrella patens subsp. patens GN=PHYPADRAFT_160332 PE=3 SV=1	A9RPY2_PHYPA	11 kDa		1	2	3	2	2	1
Predicted protein (Fragment) OS=Physcomitrella patens subsp. patens GN=PHYPADRAFT_70324 PE=4 SV=1	A9RTF7_PHYPA (+1)	25 kDa	1		1			2
Predicted protein OS=Physcomitrella patens subsp. patens GN=PHYPADRAFT_235143 PE=3 SV=1	A9SXV6_PHYPA	11 kDa			1	2	1	1
60S ribosomal protein L18 OS=Physcomitrella patens subsp. patens GN=PHYPADRAFT_197718 PE=3 SV=1	A9TSA3_PHYPA	21 kDa	1		1	0	2	0		1
Lactoylglutathione lyase OS=Physcomitrella patens subsp. patens GN=PHYPADRAFT_229251 PE=3 SV=1	A9SF88_PHYPA	29 kDa				3		1
Cluster of Monodehydroascorbate reductase II OS=Physcomitrella patens subsp. patens GN=Mdhar2 PE=4 SV=1 (Q2I827_PHYPA)	Q2I827_PHYPA	47 kDa				0	2	0
Monodehydroascorbate reductase II OS=Physcomitrella patens subsp. patens GN=Mdhar2 PE=4 SV=1	Q2I827_PHYPA	47 kDa				0	2	0
Monodehydroascorbate reductase I OS=Physcomitrella patens subsp. patens GN=Mdhar1 PE=4 SV=1	Q2I828_PHYPA	47 kDa				0	1	0
Predicted protein OS=Physcomitrella patens subsp. patens GN=PHYPADRAFT_114623 PE=4 SV=1	A9RHV4_PHYPA	22 kDa			1	2	2	3		1
UDP-glucose 6-dehydrogenase OS=Physcomitrella patens subsp. patens GN=PHYPADRAFT_208903 PE=3 SV=1	A9S5J4_PHYPA (+3)	53 kDa				2				0
Predicted protein OS=Physcomitrella patens subsp. patens GN=PHYPADRAFT_185217 PE=3 SV=1	A9SI85_PHYPA	56 kDa				2	1	1
Predicted protein OS=Physcomitrella patens subsp. patens GN=PHYPADRAFT_152320 PE=4 SV=1	A9TXK1_PHYPA	16 kDa				2	1	1
Fructose-bisphosphate aldolase OS=Physcomitrella patens subsp. patens GN=PHYPADRAFT_124602 PE=3 SV=1	A9S5N9_PHYPA	38 kDa				1		2
Predicted protein (Fragment) OS=Physcomitrella patens subsp. patens GN=PHYPADRAFT_114497 PE=4 SV=1	A9RHR4_PHYPA	30 kDa				2	1	1
40S ribosomal protein S3a OS=Physcomitrella patens subsp. patens GN=PHYPADRAFT_204003 PE=3 SV=1	A9RMS0_PHYPA	30 kDa				2	1	1
Predicted protein OS=Physcomitrella patens subsp. patens GN=PHYPADRAFT_120778 PE=3 SV=1	A9RXB3_PHYPA (+1)	31 kDa				2		1
tr|A9RMV8|A9RMV8_PHYPA-DECOY Predicted protein OS=Physcomitrella patens subsp. patens...	A9RMV8_PHYPA-DECOY	?						1			2
GAPN OS=Physcomitrella patens subsp. patens GN=ALDH11A5 PE=2 SV=1	Q6RCS1_PHYPA	53 kDa			0	3
Predicted protein OS=Physcomitrella patens subsp. patens GN=PHYPADRAFT_123963 PE=4 SV=1	A9S4C2_PHYPA	34 kDa				2				1
Predicted protein OS=Physcomitrella patens subsp. patens GN=PHYPADRAFT_147884 PE=4 SV=1	A9TMU4_PHYPA	16 kDa					1	2		1
Methylenetetrahydrofolate reductase OS=Physcomitrella patens subsp. patens GN=PHYPADRAFT_161370 PE=3 SV=1	A9RW65_PHYPA (+1)	66 kDa				2		1
Predicted protein OS=Physcomitrella patens subsp. patens GN=PHYPADRAFT_233194 PE=4 SV=1	A9SFH1_PHYPA	29 kDa				3
6-phosphogluconate dehydrogenase, decarboxylating OS=Physcomitrella patens subsp. patens GN=PHYPADRAFT_183544 PE=3 SV=1	A9SCV7_PHYPA	55 kDa			0	3		1
Predicted protein OS=Physcomitrella patens subsp. patens GN=PHYPADRAFT_92060 PE=4 SV=1	A9TFF4_PHYPA-DECOY	?				0					2
Predicted protein (Fragment) OS=Physcomitrella patens subsp. patens GN=PHYPADRAFT_11066 PE=3 SV=1	A9ST56_PHYPA	70 kDa			0	1	2	1		0
Predicted protein OS=Physcomitrella patens subsp. patens GN=PHYPADRAFT_126774 PE=4 SV=1	A9SB12_PHYPA	50 kDa				2
Predicted protein OS=Physcomitrella patens subsp. patens GN=PHYPADRAFT_105813 PE=4 SV=1	A9S5H6_PHYPA	34 kDa		1		2	1	1
Predicted protein OS=Physcomitrella patens subsp. patens GN=PHYPADRAFT_192349 PE=4 SV=1	A9T7E0_PHYPA	35 kDa		1		2	1	1

## Sheet: exclusive unique spectrum count
EXCLUSIVE UNIQUE SPECTRUM COUNT
Bio View:319 Proteins in 212 Clusters<BR>With 4 Decoys	Accession Number	Molecular Weight	CONTROL1	CONTROL2	CONTROL3	GLUCOSE1	GLUCOSE2	GLUCOSE3	SORBITOL1	SORBITOL2	SORBITOL3
Ribulose bisphosphate carboxylase large chain OS=Physcomitrella patens subsp. patens GN=rbcL PE=1 SV=2	RBL_PHYPA	53 kDa	23	27	28	47	40	49	18	19	22
Cluster of Ribulose bisphosphate carboxylase small chain OS=Physcomitrella patens subsp. patens GN=PprbcS1 PE=2 SV=1 (Q75WT7_PHYPA)	Q75WT7_PHYPA [9]	20 kDa	24	34	29	66	44	58	19	25	13
Ribulose bisphosphate carboxylase small chain OS=Physcomitrella patens subsp. patens GN=PprbcS1 PE=2 SV=1	Q75WT7_PHYPA	20 kDa	6	9	7	12	10	11	6	8	6
Ribulose bisphosphate carboxylase small chain OS=Physcomitrella patens subsp. patens GN=PHYPADRAFT_168764 PE=3 SV=1	A9T9D5_PHYPA	20 kDa	4	2	1	7	4	6	2	1	0
Ribulose bisphosphate carboxylase small chain OS=Physcomitrella patens subsp. patens GN=PHYPADRAFT_225236 PE=3 SV=1	A9TT85_PHYPA	20 kDa	0	2	3	3	2	3	0	1	0
Ribulose bisphosphate carboxylase small chain (Fragment) OS=Physcomitrella patens subsp. patens PE=2 SV=1	Q9SXH1_PHYPA	23 kDa	1	1	1	2	1	1	0	1	1
Ribulose bisphosphate carboxylase small chain OS=Physcomitrella patens subsp. patens GN=PHYPADRAFT_87740 PE=3 SV=1	A9T3W5_PHYPA	20 kDa	0	0	0	1	0	0	0	0	1
Ribulose bisphosphate carboxylase small chain OS=Physcomitrella patens subsp. patens GN=PHYPADRAFT_233894 PE=3 SV=1	A9SRS0_PHYPA	20 kDa	1	0	0	1	1	1	1	1	0
Ribulose bisphosphate carboxylase small chain OS=Physcomitrella patens subsp. patens GN=PHYPADRAFT_123666 PE=3 SV=1	A9S3R8_PHYPA	20 kDa	0	0	0	0	0	0	0	0	0
Ribulose bisphosphate carboxylase small chain OS=Physcomitrella patens subsp. patens GN=PHYPADRAFT_201973 PE=3 SV=1	A9RG04_PHYPA	20 kDa		0	0	1	0	1	0	0	0
Ribulose bisphosphate carboxylase small chain OS=Physcomitrella patens subsp. patens GN=PHYPADRAFT_61317 PE=3 SV=1	A9TWX2_PHYPA	20 kDa		0
Cluster of Predicted protein OS=Physcomitrella patens subsp. patens GN=PHYPADRAFT_169178 PE=4 SV=1 (A9TBP0_PHYPA)	A9TBP0_PHYPA [3]	48 kDa	30	25	22	45	35	43	23	30	8
Predicted protein OS=Physcomitrella patens subsp. patens GN=PHYPADRAFT_169178 PE=4 SV=1	A9TBP0_PHYPA	48 kDa	14	12	9	16	12	16	10	12	3
Predicted protein OS=Physcomitrella patens subsp. patens GN=PHYPADRAFT_147391 PE=4 SV=1	A9TLG8_PHYPA	45 kDa	5	4	3	10	6	7	4	5	1
Predicted protein OS=Physcomitrella patens subsp. patens GN=PHYPADRAFT_109430 PE=4 SV=1	A9RES5_PHYPA	52 kDa	2	2	2	2	3	4	2	3	0
ATP synthase subunit alpha, chloroplastic OS=Physcomitrella patens subsp. patens GN=atpA PE=3 SV=1	ATPA_PHYPA	55 kDa	17	22	17	35	28	38	16	19	12
Cluster of ATP synthase subunit beta, chloroplastic OS=Physcomitrella patens subsp. patens GN=atpB PE=1 SV=2 (ATPB_PHYPA)	ATPB_PHYPA [2]	53 kDa	15	21	15	44	32	36	11	15	3
ATP synthase subunit beta, chloroplastic OS=Physcomitrella patens subsp. patens GN=atpB PE=1 SV=2	ATPB_PHYPA	53 kDa	2	1	5	7	5	7	1	1	0
ATP synthase subunit beta (Fragment) OS=Physcomitrella patens subsp. patens GN=atpB PE=3 SV=1	Q09R99_PHYPA	45 kDa	4	4	2	4	4	4	2	4	0
Cluster of Predicted protein OS=Physcomitrella patens subsp. patens GN=PHYPADRAFT_200318 PE=4 SV=1 (A9U1K9_PHYPA)	A9U1K9_PHYPA [4]	29 kDa	11	12	20	40	38	44	9	22	3
Predicted protein OS=Physcomitrella patens subsp. patens GN=PHYPADRAFT_200318 PE=4 SV=1	A9U1K9_PHYPA	29 kDa	6	2	6	11	12	14	3	6	0
Predicted protein OS=Physcomitrella patens subsp. patens GN=PHYPADRAFT_225004 PE=4 SV=1	A9TSK0_PHYPA	34 kDa	0	1	2	4	4	4	1	1	1
Predicted protein OS=Physcomitrella patens subsp. patens GN=PHYPADRAFT_182810 PE=4 SV=1	A9SA96_PHYPA	34 kDa	1	1	0	1	1	1	0	1	0
Predicted protein OS=Physcomitrella patens subsp. patens GN=PHYPADRAFT_177617 PE=4 SV=1	A9RS28_PHYPA	34 kDa	0	0	1	2	2	3	0	0	0
Cluster of Glyceraldehyde-3-phosphate dehydrogenase OS=Physcomitrella patens subsp. patens GN=PHYPADRAFT_229869 PE=3 SV=1 (A9SK06_PHYPA)	A9SK06_PHYPA [7]	40 kDa	21	25	19	32	30	34	11	16	2
Glyceraldehyde-3-phosphate dehydrogenase OS=Physcomitrella patens subsp. patens GN=PHYPADRAFT_229869 PE=3 SV=1	A9SK06_PHYPA (+1)	40 kDa	1	2	1	5	3	4	0	0	0
Glyceraldehyde-3-phosphate dehydrogenase OS=Physcomitrella patens subsp. patens GN=PHYPADRAFT_202775 PE=3 SV=1	A9RIU5_PHYPA (+1)	43 kDa	1	1	1	1	1	1	0	0	0
Glyceraldehyde-3-phosphate dehydrogenase OS=Physcomitrella patens subsp. patens GN=PHYPADRAFT_85464 PE=3 SV=1	A9SXX9_PHYPA (+1)	43 kDa	2	2	0	1	0	2	0	0	0
Glyceraldehyde-3-phosphate dehydrogenase OS=Physcomitrella patens subsp. patens GN=PHYPADRAFT_110442 PE=3 SV=1	A9TMD3_PHYPA	43 kDa	0	0	0	0	1	0	0	0	0
Cluster of Phosphoglycerate kinase OS=Physcomitrella patens subsp. patens GN=PHYPADRAFT_169245 PE=3 SV=1 (A9TC11_PHYPA)	A9TC11_PHYPA [2]	50 kDa	8	8	12	28	21	22	3	12	2
Phosphoglycerate kinase OS=Physcomitrella patens subsp. patens GN=PHYPADRAFT_169245 PE=3 SV=1	A9TC11_PHYPA	50 kDa	7	6	10	25	18	18	2	9	2
Phosphoglycerate kinase OS=Physcomitrella patens subsp. patens GN=PHYPADRAFT_209795 PE=3 SV=1	A9S8R3_PHYPA	50 kDa		0	1	1	1	1		1
Cluster of Predicted protein (Fragment) OS=Physcomitrella patens subsp. patens GN=PHYPADRAFT_52279 PE=4 SV=1 (A9RFL7_PHYPA)	A9RFL7_PHYPA [2]	25 kDa	12	13	9	21	15	22	7	8	4
Predicted protein (Fragment) OS=Physcomitrella patens subsp. patens GN=PHYPADRAFT_52279 PE=4 SV=1	A9RFL7_PHYPA	25 kDa	0	2	0	5	4	2	1	0	0
Predicted protein OS=Physcomitrella patens subsp. patens GN=PHYPADRAFT_156993 PE=4 SV=1	A9U5B1_PHYPA	29 kDa	1	2	0	1	1	3	0	0	0
Cluster of Predicted protein OS=Physcomitrella patens subsp. patens GN=PHYPADRAFT_215053 PE=4 SV=1 (A9SRU3_PHYPA)	A9SRU3_PHYPA [2]	40 kDa	12	9	13	36	37	37	5	11	2
Predicted protein OS=Physcomitrella patens subsp. patens GN=PHYPADRAFT_215053 PE=4 SV=1	A9SRU3_PHYPA	40 kDa	9	7	10	24	23	24	2	7	0
Predicted protein OS=Physcomitrella patens subsp. patens GN=PHYPADRAFT_159377 PE=4 SV=1	A9RJ44_PHYPA	40 kDa	1	1	1	6	10	7	2	2	0
Predicted protein OS=Physcomitrella patens subsp. patens GN=PHYPADRAFT_161667 PE=4 SV=1	A9RXW5_PHYPA	22 kDa	3	4	3	12	10	11	3	6	1
Phi class glutathione S-transferase OS=Physcomitrella patens subsp. patens GN=GSTF1 PE=2 SV=1	A9SCV0_PHYPA	25 kDa	6	8	4	24	17	25	6	9	4
Carbonic anhydrase OS=Physcomitrella patens subsp. patens GN=PHYPADRAFT_162454 PE=3 SV=1	A9S2F9_PHYPA	28 kDa	8	8	9	18	13	16	5	7	4
Cluster of Predicted protein OS=Physcomitrella patens subsp. patens GN=PHYPADRAFT_122526 PE=3 SV=1 (A9S0R9_PHYPA)	A9S0R9_PHYPA [2]	38 kDa	7	12	9	20	17	18	2	9	5
Predicted protein OS=Physcomitrella patens subsp. patens GN=PHYPADRAFT_122526 PE=3 SV=1	A9S0R9_PHYPA	38 kDa	1	3	3	7	5	5	0	3	2
Predicted protein OS=Physcomitrella patens subsp. patens GN=PHYPADRAFT_146278 PE=3 SV=1	A9TIY2_PHYPA	38 kDa	2	1	2	6	4	4	0	1	0
Cluster of Adenosylhomocysteinase OS=Physcomitrella patens subsp. patens GN=PHYPADRAFT_176956 PE=3 SV=1 (A9RP25_PHYPA)	A9RP25_PHYPA [3]	54 kDa	5	8	7	23	13	17	4	6	5
Adenosylhomocysteinase OS=Physcomitrella patens subsp. patens GN=PHYPADRAFT_176956 PE=3 SV=1	A9RP25_PHYPA (+1)	54 kDa	0	0	0	1	1	1	0	0	0
Adenosylhomocysteinase OS=Physcomitrella patens subsp. patens GN=PHYPADRAFT_176926 PE=3 SV=1	A9RPH2_PHYPA	54 kDa	0	0	0	1	1	1	0	0	0
Cluster of Predicted protein OS=Physcomitrella patens subsp. patens GN=PHYPADRAFT_133111 PE=4 SV=1 (A9SPD7_PHYPA)	A9SPD7_PHYPA [3]	10 kDa	3	7	3	6	2	5	3	4	3
Predicted protein OS=Physcomitrella patens subsp. patens GN=PHYPADRAFT_133111 PE=4 SV=1	A9SPD7_PHYPA	10 kDa	0	2	0	2	0	2	0	2	0
Predicted protein (Fragment) OS=Physcomitrella patens subsp. patens GN=PHYPADRAFT_39045 PE=4 SV=1	A9TU20_PHYPA	9 kDa	0	0	1	0	0	0	0	0	0
Predicted protein (Fragment) OS=Physcomitrella patens subsp. patens GN=PHYPADRAFT_39042 PE=4 SV=1	A9TVA9_PHYPA	8 kDa	0	0	0	0		0		0	0
Cluster of Predicted protein OS=Physcomitrella patens subsp. patens GN=PHYPADRAFT_206341 PE=3 SV=1 (A9RWS2_PHYPA)	A9RWS2_PHYPA [3]	85 kDa	15	18	10	37	36	36	4	15	0
Predicted protein OS=Physcomitrella patens subsp. patens GN=PHYPADRAFT_206341 PE=3 SV=1	A9RWS2_PHYPA	85 kDa	0	2	1	8	7	7	0	2
Predicted protein OS=Physcomitrella patens subsp. patens GN=PHYPADRAFT_227136 PE=3 SV=1	A9U0A5_PHYPA	85 kDa	2	3	1	4	4	5	0	3
Predicted protein OS=Physcomitrella patens subsp. patens GN=PHYPADRAFT_205352 PE=3 SV=1	A9RT52_PHYPA	85 kDa	1	0	0	6	6	4	0	0	0
Cluster of Predicted protein OS=Physcomitrella patens subsp. patens GN=PHYPADRAFT_212016 PE=4 SV=1 (A9SG93_PHYPA)	A9SG93_PHYPA [3]	28 kDa	6	9	6	18	13	16	4	8	1
Predicted protein OS=Physcomitrella patens subsp. patens GN=PHYPADRAFT_212016 PE=4 SV=1	A9SG93_PHYPA	28 kDa	0	0	1	3	1	2	0	1	0
Predicted protein (Fragment) OS=Physcomitrella patens subsp. patens GN=PHYPADRAFT_35924 PE=4 SV=1	A9RIB5_PHYPA	23 kDa	1	2	2	3	4	4	0	2	0
Predicted protein OS=Physcomitrella patens subsp. patens GN=PHYPADRAFT_107157 PE=4 SV=1	A9SY12_PHYPA	28 kDa	1	1	1	2	2	1	0	1	0
Predicted protein OS=Physcomitrella patens subsp. patens GN=PHYPADRAFT_126875 PE=4 SV=1	A9SB44_PHYPA	21 kDa			0	0	0	0
Cluster of Fructose-bisphosphate aldolase OS=Physcomitrella patens subsp. patens GN=PHYPADRAFT_155603 PE=3 SV=1 (A9U3R4_PHYPA)	A9U3R4_PHYPA [2]	42 kDa	10	6	4	18	16	18	3	6	0
Fructose-bisphosphate aldolase OS=Physcomitrella patens subsp. patens GN=PHYPADRAFT_155603 PE=3 SV=1	A9U3R4_PHYPA	42 kDa	5	1	0	2	3	3	1	0	0
Fructose-bisphosphate aldolase OS=Physcomitrella patens subsp. patens GN=PHYPADRAFT_120582 PE=3 SV=1	A9RX76_PHYPA	42 kDa	3	2	0	3	2	3	0	1	0
Uncharacterized protein OS=Physcomitrella patens subsp. patens GN=PpLOX8a PE=4 SV=1	A9U1H4_PHYPA	103 kDa	3	4	9	30	21	23	2	7	1
Cluster of Uncharacterized protein OS=Physcomitrella patens subsp. patens GN=PHYPADRAFT_230273 PE=3 SV=1 (A9SNF1_PHYPA)	A9SNF1_PHYPA [7]	71 kDa	7	9	9	32	22	24	6	6	1
Uncharacterized protein OS=Physcomitrella patens subsp. patens GN=PHYPADRAFT_230273 PE=3 SV=1	A9SNF1_PHYPA	71 kDa	0	0	1	2	2	1	0	0	0
Predicted protein OS=Physcomitrella patens subsp. patens GN=PHYPADRAFT_226216 PE=3 SV=1	A9TWR9_PHYPA	71 kDa	0	0	0	2	1	2	0	0	0
Predicted protein OS=Physcomitrella patens subsp. patens GN=PHYPADRAFT_219762 PE=3 SV=1	A9T7Y9_PHYPA	73 kDa		0	0	1	2	2	0
Predicted protein OS=Physcomitrella patens subsp. patens GN=PHYPADRAFT_158543 PE=3 SV=1	A9RCV9_PHYPA	71 kDa	0	0	0	2	1	1	0	0	0
Predicted protein OS=Physcomitrella patens subsp. patens GN=PHYPADRAFT_96217 PE=3 SV=1	A9TRK2_PHYPA	71 kDa		0		0	0	0		0	0
Predicted protein OS=Physcomitrella patens subsp. patens GN=PHYPADRAFT_58148 PE=3 SV=1	A9SLL3_PHYPA	71 kDa	0	0	0	0	0	0			0
Predicted protein OS=Physcomitrella patens subsp. patens GN=PHYPADRAFT_95804 PE=3 SV=1	A9TQG3_PHYPA	73 kDa				0	0	0
Intracellular pathogenesis-related protein-like protein OS=Physcomitrella patens subsp. patens GN=PHYPADRAFT_105033 PE=2 SV=1	Q9AXI3_PHYPA	31 kDa	2	2	3	11	9	11	3	4	2
Predicted protein OS=Physcomitrella patens subsp. patens GN=PHYPADRAFT_162315 PE=4 SV=1	A9S1E8_PHYPA	25 kDa	5	5	8	12	14	14	5	11	2
Cluster of Predicted protein OS=Physcomitrella patens subsp. patens GN=PHYPADRAFT_109427 PE=4 SV=1 (A9REG3_PHYPA)	A9REG3_PHYPA [3]	22 kDa	7	6	2	12	8	11	6	4
Predicted protein OS=Physcomitrella patens subsp. patens GN=PHYPADRAFT_109427 PE=4 SV=1	A9REG3_PHYPA	22 kDa	2	3	0	2	2	2	3	1
Predicted protein (Fragment) OS=Physcomitrella patens subsp. patens GN=PHYPADRAFT_129602 PE=4 SV=1	A9SGR0_PHYPA	17 kDa	2	0	0	0	0	0	0	0
Uncharacterized protein OS=Physcomitrella patens subsp. patens GN=PHYPADRAFT_110797 PE=4 SV=1	A9RBZ9_PHYPA	18 kDa	0	0	0	1	0	1	0	0
ATP synthase subunit beta OS=Physcomitrella patens subsp. patens GN=PHYPADRAFT_87133 PE=3 SV=1	A9T278_PHYPA (+2)	52 kDa	8	6	8	19	18	19	6	12	0
Predicted protein OS=Physcomitrella patens subsp. patens GN=PHYPADRAFT_108482 PE=3 SV=1	A9TNF2_PHYPA	18 kDa	3	4	4	8	8	8	4	6	2
Cluster of Predicted protein OS=Physcomitrella patens subsp. patens GN=PHYPADRAFT_107024 PE=4 SV=1 (A9SUL8_PHYPA)	A9SUL8_PHYPA [2]	77 kDa	1	4	4	17	12	11	3	6	2
Predicted protein OS=Physcomitrella patens subsp. patens GN=PHYPADRAFT_107024 PE=4 SV=1	A9SUL8_PHYPA	77 kDa	0	0	0	3	2	3	0	0	0
Transketolase OS=Physcomitrella patens subsp. patens GN=PHYPADRAFT_84171 PE=3 SV=1	A9SUJ9_PHYPA	75 kDa	0	0	0	0	0	0	0	0	0
ATP synthase subunit alpha OS=Physcomitrella patens subsp. patens GN=atp1 PE=3 SV=1	Q1XGA4_PHYPA	56 kDa	6	7	7	15	11	11	2	7	3
Predicted protein OS=Physcomitrella patens subsp. patens GN=PHYPADRAFT_169593 PE=4 SV=1	A9TED6_PHYPA	27 kDa	3	5	3	7	9	8	2	4	0
Carbonic anhydrase (Fragment) OS=Physcomitrella patens subsp. patens GN=PHYPADRAFT_147703 PE=3 SV=1	A9TMC2_PHYPA	21 kDa	3	3	7	11	6	9	3	4	1
Predicted protein OS=Physcomitrella patens subsp. patens GN=PHYPADRAFT_192554 PE=4 SV=1	A9T876_PHYPA	24 kDa	3	4	4	12	11	12	2	6	2
Cluster of Predicted protein OS=Physcomitrella patens subsp. patens GN=PHYPADRAFT_115702 PE=3 SV=1 (A9RKJ5_PHYPA)	A9RKJ5_PHYPA [3]	58 kDa	7	6	7	18	9	14	5	7	1
Predicted protein OS=Physcomitrella patens subsp. patens GN=PHYPADRAFT_115702 PE=3 SV=1	A9RKJ5_PHYPA	58 kDa	2	2	1	5	2	4	2	1	0
Predicted protein OS=Physcomitrella patens subsp. patens GN=PHYPADRAFT_176210 PE=3 SV=1	A9RLL2_PHYPA	64 kDa	0	0	0	0	0	0	0	0	0
Predicted protein OS=Physcomitrella patens subsp. patens GN=PHYPADRAFT_110482 PE=3 SV=1	A9TNZ2_PHYPA	64 kDa	0	0	0	0	0	0	0	0	0
Uncharacterized protein OS=Physcomitrella patens subsp. patens GN=PHYPADRAFT_173848 PE=4 SV=1	A9RBG5_PHYPA	23 kDa	3	6	3	9	7	8		4	2
Cluster of Predicted protein OS=Physcomitrella patens subsp. patens GN=PHYPADRAFT_148997 PE=3 SV=1 (A9TQE5_PHYPA)	A9TQE5_PHYPA [2]	33 kDa	5	6	3	9	9	9	2	5	1
Predicted protein OS=Physcomitrella patens subsp. patens GN=PHYPADRAFT_148997 PE=3 SV=1	A9TQE5_PHYPA	33 kDa	2	2	1	4	5	3	0	2	0
Predicted protein OS=Physcomitrella patens subsp. patens GN=PHYPADRAFT_152661 PE=3 SV=1	A9TYF3_PHYPA	33 kDa	0	0	0	0	0	0			0
Predicted protein OS=Physcomitrella patens subsp. patens GN=PHYPADRAFT_109415 PE=4 SV=1	A9RD61_PHYPA	31 kDa	0	3	1	9	6	9	2	3	3
Cluster of Predicted protein OS=Physcomitrella patens subsp. patens GN=PHYPADRAFT_144797 PE=3 SV=1 (A9TFB4_PHYPA)	A9TFB4_PHYPA	35 kDa	1	5	6	14	12	12	3	7
Predicted protein OS=Physcomitrella patens subsp. patens GN=PHYPADRAFT_144797 PE=3 SV=1	A9TFB4_PHYPA	35 kDa	1	5	4	12	10	10	3	7
Predicted protein OS=Physcomitrella patens subsp. patens GN=PHYPADRAFT_150057 PE=3 SV=1	A9TSX6_PHYPA	34 kDa			0
Cluster of Lipoxygenase OS=Physcomitrella patens subsp. patens GN=PpLOX1 PE=3 SV=1 (A9U1H3_PHYPA)	A9U1H3_PHYPA [2]	105 kDa	2	1	6	9	8	9	2	6	3
Lipoxygenase OS=Physcomitrella patens subsp. patens GN=PpLOX1 PE=3 SV=1	A9U1H3_PHYPA	105 kDa	0	0	1	0	1	1	0	0	0
Lipoxygenase OS=Physcomitrella patens subsp. patens PE=2 SV=1	A4ZFY7_PHYPA	105 kDa	0	0	0	1	0	0	0	0	0
Cluster of Malate dehydrogenase OS=Physcomitrella patens subsp. patens GN=PHYPADRAFT_143364 PE=3 SV=1 (A9TBX2_PHYPA)	A9TBX2_PHYPA [4]	33 kDa	4	3	5	10	12	11	1	4
Malate dehydrogenase OS=Physcomitrella patens subsp. patens GN=PHYPADRAFT_143364 PE=3 SV=1	A9TBX2_PHYPA	33 kDa	1	0	3	4	4	4	0	4
Malate dehydrogenase OS=Physcomitrella patens subsp. patens GN=PHYPADRAFT_131843 PE=3 SV=1	A9SLS5_PHYPA	34 kDa	0	0	1	2	2	2	0	0
Malate dehydrogenase OS=Physcomitrella patens subsp. patens GN=PHYPADRAFT_207351 PE=3 SV=1	A9RZZ9_PHYPA	38 kDa	1	0	0	0	1	1	0	0
Malate dehydrogenase OS=Physcomitrella patens subsp. patens GN=PHYPADRAFT_162162 PE=3 SV=1	A9S0Q4_PHYPA	38 kDa	0	0	0	0	0	1	0	0
Cluster of Predicted protein OS=Physcomitrella patens subsp. patens GN=PHYPADRAFT_176216 PE=3 SV=1 (A9RLL8_PHYPA)	A9RLL8_PHYPA [2]	112 kDa	4	4	5	12	12	13	0	8
Predicted protein OS=Physcomitrella patens subsp. patens GN=PHYPADRAFT_176216 PE=3 SV=1	A9RLL8_PHYPA	112 kDa	2	2	2	4	5	6	0	2
Predicted protein OS=Physcomitrella patens subsp. patens GN=PHYPADRAFT_171132 PE=3 SV=1	A9TNZ8_PHYPA	108 kDa	0	0	0	1	0	1		0
Cluster of Predicted protein OS=Physcomitrella patens subsp. patens GN=PHYPADRAFT_109208 PE=4 SV=1 (A9U245_PHYPA)	A9U245_PHYPA [3]	94 kDa	4	4	6	14	12	12	2	6
Predicted protein OS=Physcomitrella patens subsp. patens GN=PHYPADRAFT_109208 PE=4 SV=1	A9U245_PHYPA	94 kDa	0	0	0	1	0	0	0	0
Predicted protein OS=Physcomitrella patens subsp. patens GN=PHYPADRAFT_189887 PE=4 SV=1	A9SYQ2_PHYPA (+1)	94 kDa	0	0	0	0	0	0	0	0
Cluster of Phi class glutathione S-transferase OS=Physcomitrella patens subsp. patens GN=GSTF3 PE=2 SV=1 (A9RSP0_PHYPA)	A9RSP0_PHYPA	25 kDa	2	3	1	9	6	10	3	5	1
Phi class glutathione S-transferase OS=Physcomitrella patens subsp. patens GN=GSTF3 PE=2 SV=1	A9RSP0_PHYPA	25 kDa	1	1	1	7	4	8	1	3	0
Predicted protein (Fragment) OS=Physcomitrella patens subsp. patens GN=PHYPADRAFT_125642 PE=3 SV=1	A9S8A4_PHYPA (+1)	22 kDa								0
Cluster of Uncharacterized protein OS=Physcomitrella patens subsp. patens GN=PHYPADRAFT_63926 PE=3 SV=1 (A9RBJ9_PHYPA)	A9RBJ9_PHYPA [2]	48 kDa	1	4	4	7	6	6	2	5	0
Uncharacterized protein OS=Physcomitrella patens subsp. patens GN=PHYPADRAFT_63926 PE=3 SV=1	A9RBJ9_PHYPA	48 kDa	0	0	0	0	0	0	0	1	0
Uncharacterized protein OS=Physcomitrella patens subsp. patens GN=PHYPADRAFT_111190 PE=3 SV=1	A9RBK0_PHYPA	48 kDa	0	0	0	0	0	0		0
Predicted protein OS=Physcomitrella patens subsp. patens GN=PHYPADRAFT_207186 PE=3 SV=1	A9RZD9_PHYPA	52 kDa
Cluster of Light-harvesting chlorophyll a/b-binding protein 2 OS=Physcomitrella patens subsp. patens GN=PpLhcb2 PE=4 SV=1 (Q765P5_PHYPA)	Q765P5_PHYPA [8]	28 kDa	0	1	0	18	5	11		0	0
Light-harvesting chlorophyll a/b-binding protein 2 OS=Physcomitrella patens subsp. patens GN=PpLhcb2 PE=4 SV=1	Q765P5_PHYPA	28 kDa		0	0	2	1	1
Predicted protein OS=Physcomitrella patens subsp. patens GN=PHYPADRAFT_184742 PE=4 SV=1	A9SGM1_PHYPA (+2)	28 kDa	0	0	0	3	0	2			0
Predicted protein OS=Physcomitrella patens subsp. patens GN=PHYPADRAFT_175594 PE=4 SV=1	A9RJS3_PHYPA	28 kDa		0	0	2	0	0
Uncharacterized protein OS=Physcomitrella patens subsp. patens GN=PHYPADRAFT_110989 PE=4 SV=1	A9RBQ5_PHYPA	29 kDa		0	0	0	0	1
Predicted protein OS=Physcomitrella patens subsp. patens GN=PHYPADRAFT_176684 PE=4 SV=1	A9RNP2_PHYPA	28 kDa	0	0	0	2	0	0			0
Predicted protein OS=Physcomitrella patens subsp. patens GN=PHYPADRAFT_105126 PE=4 SV=1	A9RT62_PHYPA	28 kDa		0	0	1	0	0
Cluster of Aminomethyltransferase OS=Physcomitrella patens subsp. patens GN=PHYPADRAFT_131811 PE=3 SV=1 (A9SLK1_PHYPA)	A9SLK1_PHYPA [2]	45 kDa	5	3	4	13	9	12	1	10
Aminomethyltransferase OS=Physcomitrella patens subsp. patens GN=PHYPADRAFT_131811 PE=3 SV=1	A9SLK1_PHYPA	45 kDa	3	2	2	5	5	5	1	4
Aminomethyltransferase OS=Physcomitrella patens subsp. patens GN=PHYPADRAFT_67193 PE=3 SV=1	A9RK35_PHYPA	41 kDa	0	0	0	0	0	0		1
Elongation factor 1-alpha OS=Physcomitrella patens subsp. patens GN=PHYPADRAFT_104509 PE=3 SV=1	A9RGD1_PHYPA (+2)	49 kDa	3	2	1	9	3	6	2	2	2
Phosphoglycerate kinase OS=Physcomitrella patens subsp. patens GN=PHYPADRAFT_60168 PE=3 SV=1	A9TG05_PHYPA	43 kDa	0	0	1	8	7	8	1	4	0
Elongation factor Tu OS=Physcomitrella patens subsp. patens GN=PHYPADRAFT_217801 PE=3 SV=1	A9T0S0_PHYPA	50 kDa	2	3	2	8	7	9	2	3
Predicted protein OS=Physcomitrella patens subsp. patens GN=PHYPADRAFT_204471 PE=3 SV=1	A9RP60_PHYPA	45 kDa	4	4	3	13	9	10	1	3	1
Non-symbiotic hemoglobin 0 OS=Physcomitrella patens subsp. patens GN=GLB0 PE=2 SV=1	HBL0_PHYPA	20 kDa		2		8	5	8	0	2
Predicted protein OS=Physcomitrella patens subsp. patens GN=PHYPADRAFT_211595 PE=4 SV=1	A9SEW4_PHYPA	46 kDa	5	2	3	10	5	8	1	5
Cluster of Predicted protein OS=Physcomitrella patens subsp. patens GN=PHYPADRAFT_122707 PE=3 SV=1 (A9S1S8_PHYPA)	A9S1S8_PHYPA [2]	37 kDa	3	2	2	9	5	5		5	0
Predicted protein OS=Physcomitrella patens subsp. patens GN=PHYPADRAFT_122707 PE=3 SV=1	A9S1S8_PHYPA	37 kDa	1	0	0	4	1	1		1
Predicted protein OS=Physcomitrella patens subsp. patens GN=PHYPADRAFT_200440 PE=3 SV=1	A9U222_PHYPA	42 kDa	0	0	0	1	0	0		0	0
Predicted protein OS=Physcomitrella patens subsp. patens GN=PHYPADRAFT_110121 PE=4 SV=1	A9SX66_PHYPA	42 kDa	2	2	2	5	4	3		2	0
Cluster of Serine hydroxymethyltransferase OS=Physcomitrella patens subsp. patens GN=PHYPADRAFT_117570 PE=3 SV=1 (A9RQ31_PHYPA)	A9RQ31_PHYPA [2]	53 kDa	1	2	3	5	5	6	2	3	1
Serine hydroxymethyltransferase OS=Physcomitrella patens subsp. patens GN=PHYPADRAFT_117570 PE=3 SV=1	A9RQ31_PHYPA	53 kDa	1	2	1	3	2	3	2	2	1
Serine hydroxymethyltransferase OS=Physcomitrella patens subsp. patens GN=PHYPADRAFT_129878 PE=3 SV=1	A9SHC0_PHYPA	52 kDa				0		0			0
Predicted protein OS=Physcomitrella patens subsp. patens GN=PHYPADRAFT_110695 PE=4 SV=1	A9U4I0_PHYPA	20 kDa				4	4	4	4	3	2
Cluster of Predicted protein OS=Physcomitrella patens subsp. patens GN=PHYPADRAFT_108007 PE=3 SV=1 (A9TEQ9_PHYPA)	A9TEQ9_PHYPA [3]	50 kDa	2	1	3	8	7	7		3
Predicted protein OS=Physcomitrella patens subsp. patens GN=PHYPADRAFT_108007 PE=3 SV=1	A9TEQ9_PHYPA (+1)	50 kDa	1	0	1	2	2	2		0
Alpha tubulin OS=Physcomitrella patens subsp. patens GN=PpTUA2 PE=2 SV=1	Q8H932_PHYPA	50 kDa	0	0	1	0	2	1		0
Predicted protein OS=Physcomitrella patens subsp. patens GN=PHYPADRAFT_136749 PE=3 SV=1	A9SWZ8_PHYPA	50 kDa
Predicted protein OS=Physcomitrella patens subsp. patens GN=PHYPADRAFT_179848 PE=3 SV=1	A9RZU5_PHYPA	34 kDa	1	5	1	12	9	7	0	3
Fasciclin-like protein OS=Physcomitrella patens subsp. patens GN=flp PE=2 SV=1	Q4A3V1_PHYPA	24 kDa	8	6	5	9	7	8	7	4
Predicted protein OS=Physcomitrella patens subsp. patens GN=PHYPADRAFT_173131 PE=3 SV=1	A9U188_PHYPA	42 kDa	1	3	1	7	9	9	1	2
Predicted protein OS=Physcomitrella patens subsp. patens GN=PHYPADRAFT_194139 PE=4 SV=1	A9TE45_PHYPA	177 kDa	2	1	3	5	5	5		2
Predicted protein OS=Physcomitrella patens subsp. patens GN=PHYPADRAFT_117400 PE=3 SV=1	A9RPA8_PHYPA	32 kDa	3	4	2	6	6	7	2	4	1
Photosystem I iron-sulfur center OS=Physcomitrella patens subsp. patens GN=psaC PE=3 SV=3	PSAC_PHYPA	9 kDa		1	2	2	2	3	2	1	2
Cluster of Predicted protein OS=Physcomitrella patens subsp. patens GN=PHYPADRAFT_159452 PE=4 SV=1 (A9RJI9_PHYPA)	A9RJI9_PHYPA [5]	18 kDa	3	2	1	2	2	1	1	2
Predicted protein OS=Physcomitrella patens subsp. patens GN=PHYPADRAFT_159452 PE=4 SV=1	A9RJI9_PHYPA (+2)	18 kDa	1	1	1	2	2	1	1	2
Predicted protein OS=Physcomitrella patens subsp. patens GN=PHYPADRAFT_216423 PE=4 SV=1	A9SWJ1_PHYPA (+1)	17 kDa	0	0		0		0	0
Cluster of Predicted protein OS=Physcomitrella patens subsp. patens GN=PHYPADRAFT_232922 PE=3 SV=1 (A9T251_PHYPA)	A9T251_PHYPA [3]	68 kDa	3	3	3	6	6	7	1	4	0
Predicted protein OS=Physcomitrella patens subsp. patens GN=PHYPADRAFT_232922 PE=3 SV=1	A9T251_PHYPA	68 kDa	1	1	1	4	4	4	0	3
Predicted protein OS=Physcomitrella patens subsp. patens GN=PHYPADRAFT_113309 PE=3 SV=1	A9RFC9_PHYPA (+1)	72 kDa		0	0	0	0	0			0
Nucleoside diphosphate kinase OS=Physcomitrella patens subsp. patens GN=NDPK1 PE=3 SV=1	A9T4T4_PHYPA	17 kDa		3	1	6	4	5	1	2	2
Cluster of Predicted protein OS=Physcomitrella patens subsp. patens GN=PHYPADRAFT_107162 PE=3 SV=1 (A9SY53_PHYPA)	A9SY53_PHYPA	47 kDa	1	3	0	5	5	5	3	2	1
Predicted protein OS=Physcomitrella patens subsp. patens GN=PHYPADRAFT_107162 PE=3 SV=1	A9SY53_PHYPA	47 kDa	1	3	0	4	5	5	3	2	1
Predicted protein OS=Physcomitrella patens subsp. patens GN=PHYPADRAFT_60709 PE=4 SV=1	A9TNS6_PHYPA (+1)	45 kDa			0	0
Predicted protein OS=Physcomitrella patens subsp. patens GN=PHYPADRAFT_229164 PE=4 SV=1	A9SF03_PHYPA	69 kDa	3	2	4	7	5	4	4	1
Predicted protein OS=Physcomitrella patens subsp. patens GN=PHYPADRAFT_221851 PE=3 SV=1	A9TFL9_PHYPA (+3)	81 kDa		2	2	4	4	5	0	3
Adenosine kinase OS=Physcomitrella patens subsp. patens GN=ADK PE=2 SV=1	ADK_PHYPA	37 kDa		3	2	7	6	8		4	0
Cluster of Predicted protein OS=Physcomitrella patens subsp. patens GN=PHYPADRAFT_175850 PE=3 SV=1 (A9RKD8_PHYPA)	A9RKD8_PHYPA [2]	18 kDa	1	3	1	3	2	2	2	2	2
Predicted protein OS=Physcomitrella patens subsp. patens GN=PHYPADRAFT_175850 PE=3 SV=1	A9RKD8_PHYPA	18 kDa	0	0	0	0	0	0	0	0	0
Predicted protein OS=Physcomitrella patens subsp. patens GN=PHYPADRAFT_212316 PE=3 SV=1	A9SH83_PHYPA	18 kDa	0	0	0	1	0	0	0	0	0
Cluster of S-adenosylmethionine synthase OS=Physcomitrella patens subsp. patens GN=PHYPADRAFT_60419 PE=3 SV=1 (A9TJG9_PHYPA)	A9TJG9_PHYPA [2]	43 kDa	0	1	2	6	6	6		1	1
S-adenosylmethionine synthase OS=Physcomitrella patens subsp. patens GN=PHYPADRAFT_60419 PE=3 SV=1	A9TJG9_PHYPA	43 kDa	0	1	2	4	4	4		1	0
Predicted protein (Fragment) OS=Physcomitrella patens subsp. patens GN=PHYPADRAFT_187695 PE=3 SV=1	A9SRR7_PHYPA	17 kDa			0	1	1	0			0
Predicted protein OS=Physcomitrella patens subsp. patens GN=PHYPADRAFT_190268 PE=4 SV=1	A9SZY6_PHYPA (+1)	15 kDa	1	1	1	3	2	3	1	1
Cluster of Phosphoribulokinase OS=Physcomitrella patens subsp. patens GN=PHYPADRAFT_108642 PE=3 SV=1 (A9TRN4_PHYPA)	A9TRN4_PHYPA [2]	46 kDa	2	1	1	7	5	7		2
Phosphoribulokinase OS=Physcomitrella patens subsp. patens GN=PHYPADRAFT_108642 PE=3 SV=1	A9TRN4_PHYPA	46 kDa	1	0	0	2	1	0		2
Phosphoribulokinase OS=Physcomitrella patens subsp. patens GN=PHYPADRAFT_232765 PE=3 SV=1	A9SXF3_PHYPA	37 kDa	0	0	0	0	0	2
Cluster of Predicted protein OS=Physcomitrella patens subsp. patens GN=PHYPADRAFT_189801 PE=3 SV=1 (A9SYH4_PHYPA)	A9SYH4_PHYPA [2]	29 kDa	1	3	3	6	6	6	1
Predicted protein OS=Physcomitrella patens subsp. patens GN=PHYPADRAFT_189801 PE=3 SV=1	A9SYH4_PHYPA	29 kDa	0	0	1	1	1	1	0
Predicted protein OS=Physcomitrella patens subsp. patens GN=PHYPADRAFT_234509 PE=3 SV=1	A9SYJ1_PHYPA	29 kDa	0	0	0	0	1	0	0
Glyceraldehyde-3-phosphate dehydrogenase (Fragment) OS=Physcomitrella patens subsp. patens GN=gapCp PE=2 SV=1	Q8VX98_PHYPA	45 kDa	0	1	2	5	3	4		3
Cluster of Predicted protein OS=Physcomitrella patens subsp. patens GN=PHYPADRAFT_105852 PE=3 SV=1 (A9S6G5_PHYPA)	A9S6G5_PHYPA [3]	11 kDa	2	3	3	9	5	8	1	1
Predicted protein OS=Physcomitrella patens subsp. patens GN=PHYPADRAFT_105852 PE=3 SV=1	A9S6G5_PHYPA	11 kDa	1	1	2	4	2	4	0	0
Uncharacterized protein OS=Physcomitrella patens subsp. patens GN=PHYPADRAFT_161175 PE=3 SV=1	A9RV72_PHYPA	11 kDa	1	1	1	3	1	3	1	1
Predicted protein OS=Physcomitrella patens subsp. patens GN=PHYPADRAFT_175904 PE=3 SV=1	A9RKJ0_PHYPA	11 kDa	0	1	0	2	2	1	0
Dihydrolipoyl dehydrogenase OS=Physcomitrella patens subsp. patens GN=PHYPADRAFT_106783 PE=3 SV=1	A9SNH9_PHYPA	53 kDa	1	1	4	5	8	8
Actin 7 OS=Physcomitrella patens subsp. patens GN=Act7 PE=3 SV=1	A9TBG2_PHYPA (+3)	42 kDa	2	2	2	4	4	4		1
40S ribosomal protein SA OS=Physcomitrella patens subsp. patens GN=PHYPADRAFT_105781 PE=3 SV=1	A9S4V0_PHYPA (+2)	31 kDa	0	1		5	2	5	1	1	0
Predicted protein OS=Physcomitrella patens subsp. patens GN=PHYPADRAFT_71619 PE=4 SV=1	A9RWX8_PHYPA	19 kDa	1	1		3	4	2	1	0
6-phosphogluconate dehydrogenase, decarboxylating OS=Physcomitrella patens subsp. patens GN=PHYPADRAFT_227811 PE=3 SV=1	A9U2X9_PHYPA	56 kDa	0	2	2	3	3	5	1	2
Cluster of Predicted protein OS=Physcomitrella patens subsp. patens GN=PHYPADRAFT_149544 PE=3 SV=1 (A9TRS0_PHYPA)	A9TRS0_PHYPA [2]	26 kDa	1	2	1	3	2	2		2
Predicted protein OS=Physcomitrella patens subsp. patens GN=PHYPADRAFT_149544 PE=3 SV=1	A9TRS0_PHYPA	26 kDa	0	0	1	2	1	2		2
Predicted protein OS=Physcomitrella patens subsp. patens GN=PHYPADRAFT_228342 PE=3 SV=1	A9U501_PHYPA	27 kDa	0	0	0	1	1	0		0
Cluster of Predicted protein (Fragment) OS=Physcomitrella patens subsp. patens GN=PHYPADRAFT_3688 PE=3 SV=1 (A9SJR0_PHYPA)	A9SJR0_PHYPA [5]	47 kDa	0	1	1	6	5	5		1
Predicted protein (Fragment) OS=Physcomitrella patens subsp. patens GN=PHYPADRAFT_3688 PE=3 SV=1	A9SJR0_PHYPA (+1)	47 kDa		0	0	1	0	1		0
Predicted protein OS=Physcomitrella patens subsp. patens GN=PHYPADRAFT_121199 PE=3 SV=1	A9RY37_PHYPA	50 kDa		0	0	0	1	1		0
Beta-tubulin 5 OS=Physcomitrella patens subsp. patens GN=Tub5 PE=3 SV=1	Q6TYR3_PHYPA (+1)	50 kDa		0	0	0	0	0		0
Cluster of Predicted protein OS=Physcomitrella patens subsp. patens GN=PHYPADRAFT_226131 PE=4 SV=1 (A9TWH1_PHYPA)	A9TWH1_PHYPA [2]	50 kDa	3	4	4	4	1	5	2	2	1
Predicted protein OS=Physcomitrella patens subsp. patens GN=PHYPADRAFT_226131 PE=4 SV=1	A9TWH1_PHYPA	50 kDa	1	1	1	1	1	1	2	0	0
Predicted protein OS=Physcomitrella patens subsp. patens GN=PHYPADRAFT_227756 PE=3 SV=1	A9U2Q2_PHYPA	79 kDa	0	1	0	0	0	0	0	0	0
Cluster of Predicted protein OS=Physcomitrella patens subsp. patens GN=PHYPADRAFT_63513 PE=3 SV=1 (A9TY71_PHYPA)	A9TY71_PHYPA	51 kDa		1	1	3	3	3	2	1	1
Predicted protein OS=Physcomitrella patens subsp. patens GN=PHYPADRAFT_63513 PE=3 SV=1	A9TY71_PHYPA	51 kDa		0	0	0	0	0	0	0	0
Predicted protein OS=Physcomitrella patens subsp. patens GN=PHYPADRAFT_224573 PE=3 SV=1	A9TQW9_PHYPA	50 kDa		0	0	1	1	1	0	0	0
Predicted protein OS=Physcomitrella patens subsp. patens GN=PHYPADRAFT_204314 PE=3 SV=1	A9RNZ6_PHYPA	50 kDa			0			0			0
Cluster of Predicted protein OS=Physcomitrella patens subsp. patens GN=PHYPADRAFT_170239 PE=4 SV=1 (A9TIB8_PHYPA)	A9TIB8_PHYPA [2]	42 kDa	1	1	2	4	5	5		0	0
Predicted protein OS=Physcomitrella patens subsp. patens GN=PHYPADRAFT_170239 PE=4 SV=1	A9TIB8_PHYPA	42 kDa	0	0	0	0	1	0		0	0
Predicted protein OS=Physcomitrella patens subsp. patens GN=PHYPADRAFT_168267 PE=4 SV=1	A9T619_PHYPA	42 kDa		0	0	0	0	0		0	0
Predicted protein OS=Physcomitrella patens subsp. patens GN=PHYPADRAFT_110501 PE=4 SV=1	A9TQQ1_PHYPA	64 kDa	1	2	2	5	5	5	1	2	1
Cysteine synthase OS=Physcomitrella patens subsp. patens GN=PHYPADRAFT_116788 PE=3 SV=1	A9RMD3_PHYPA	37 kDa	3	2	2	6	4	6	1	3
Predicted protein OS=Physcomitrella patens subsp. patens GN=PHYPADRAFT_217719 PE=3 SV=1	A9T0G3_PHYPA	25 kDa	1	3	0	4	4	7	3	1
Predicted protein OS=Physcomitrella patens subsp. patens GN=PHYPADRAFT_63071 PE=2 SV=1	Q8GU36_PHYPA	28 kDa		0	1	5	5	4	0	0	0
40S ribosomal protein S6 OS=Physcomitrella patens subsp. patens GN=PHYPADRAFT_161334 PE=3 SV=1	A9RVN0_PHYPA (+3)	28 kDa		1	2	3	3	3	1	2	2
Cluster of Predicted protein OS=Physcomitrella patens subsp. patens GN=PHYPADRAFT_116325 PE=3 SV=1 (A9RL92_PHYPA)	A9RL92_PHYPA [2]	51 kDa	1	2	2	7	4	5	1	1
Predicted protein OS=Physcomitrella patens subsp. patens GN=PHYPADRAFT_116325 PE=3 SV=1	A9RL92_PHYPA	51 kDa	1	1	0	3	3	3	1	0
Predicted protein OS=Physcomitrella patens subsp. patens GN=PHYPADRAFT_181992 PE=3 SV=1	A9S7G9_PHYPA	52 kDa		0	0	0	0	0
Cluster of Superoxide dismutase [Cu-Zn] OS=Physcomitrella patens subsp. patens GN=PHYPADRAFT_63006 PE=3 SV=1 (A9SX31_PHYPA)	A9SX31_PHYPA [2]	17 kDa	1			6	5	8
Superoxide dismutase [Cu-Zn] OS=Physcomitrella patens subsp. patens GN=PHYPADRAFT_63006 PE=3 SV=1	A9SX31_PHYPA	17 kDa	0			4	3	4
Superoxide dismutase [Cu-Zn] OS=Physcomitrella patens subsp. patens GN=PHYPADRAFT_85183 PE=3 SV=1	A9SX65_PHYPA	17 kDa	0			0	0	1
Predicted protein OS=Physcomitrella patens subsp. patens GN=PHYPADRAFT_200781 PE=3 SV=1	A9U378_PHYPA	17 kDa		2	1	3	3	3		2	1
[truncated: 173 more rows]

## Sheet: total unique spectrum count
TOTAL UNIQUE SPECTRUM COUNT
[truncated: 393 more rows]

## Sheet: exclusive spectrum count
EXCLUSIVE SPECTRUM COUNT
[truncated: 393 more rows]

## Sheet: total spectrum count
TOTAL SPECTRUM COUNT
[truncated: 393 more rows]

[truncated: 1 more sheets: quantitative value-normailized]
